# Supplementary material for: Integrated transcriptome-microbiome analysis reveals a host-microbe interplay associated with insecticide resistance in Aedes albopictus
Source: Front Microbiol. 2026 Apr 22;17:1788609. doi: 10.3389/fmicb.2026.1788609 (PMC13143895; doi:10.3389/fmicb.2026.1788609)
Supplement: Supplementary file 1 [file Table_1.xlsx]

## Sheet: Sheet1
sample	library	raw_reads	raw_bases	clean_reads	clean_bases	error_rate	Q20	Q30	GC_pct
WP_a	FRAS240002608-1r	47548044	7.13G	46678986	7.0G	0.01	97.43	92.7	48.11
WP_b	FRAS240002610-1r	47155802	7.07G	46211934	6.93G	0.01	97.34	92.47	46.39
WP_c	FRAS240002612-1r	49326068	7.4G	48509872	7.28G	0.01	97.37	92.55	46.81
HZ_a	FRAS230417202-1r	47188606	7.08G	45212110	6.78G	0.01	97.97	94.21	50.22
HZ_b	FRAS230417195-1r	63068296	9.46G	59088404	8.86G	0.01	98.26	95.05	50.64
HZ_c	FRAS230417201-1r	56774924	8.52G	54402868	8.16G	0.01	98.47	95.63	50.17
YX_a	FRAS230417209-1r	48496600	7.27G	45019928	6.75G	0.01	97.91	94.05	50.81
YX_b	FRAS230417205-1r	47694096	7.15G	45770816	6.87G	0.01	97.84	93.9	50.46
YX_c	FRAS230417206-1r	49668034	7.45G	47216310	7.08G	0.01	98.69	96.13	51.57
LW_a	FRAS230417219-1r	47967426	7.2G	45942318	6.89G	0.01	98.55	95.82	49.37
LW_b	FRAS230417215-1r	46525128	6.98G	43259500	6.49G	0.01	98.02	94.38	49.86
LW_c	FRAS230417218-1r	48171822	7.23G	45314084	6.8G	0.01	98.04	94.4	50.06
CP_a	FRAS230417229-1r	55831982	8.37G	53207750	7.98G	0.01	98.17	94.92	47.77
CP_b	FRAS230417225-1r	48266552	7.24G	43958796	6.59G	0.01	98.49	95.74	48.73
CP_c	FRAS230417228-1r	47742086	7.16G	45475774	6.82G	0.01	98.68	96.17	46.66
SS_a	FRAS230417233-1r	48065962	7.21G	45168276	6.78G	0.01	98.78	96.41	51.41
SS_b	FRAS230417237-1r	52558188	7.88G	50313298	7.55G	0.01	98.01	94.3	49.84
SS_c	FRAS230417236-1r	52944936	7.94G	51389672	7.71G	0.01	98.58	95.91	48.26
