# Supplementary material for: Integrated transcriptome-microbiome analysis reveals a host-microbe interplay associated with insecticide resistance in Aedes albopictus
Source: Front Microbiol. 2026 Apr 22;17:1788609. doi: 10.3389/fmicb.2026.1788609 (PMC13143895; doi:10.3389/fmicb.2026.1788609)
Supplement: Supplementary file 2 [file Table_2.xlsx]

## Sheet: Sheet1
Sample_name	Clean_reads	Base(nt)	AvgLen(nt)
CP1	21158	30183635	1426
CP2	23088	33287477	1441
CP3	22158	31743672	1432
CP4	21483	30947780	1440
HZ1	19555	28362037	1450
HZ2	22797	33143193	1453
HZ3	23187	33635401	1450
HZ4	22618	32733691	1447
LW1	21544	31480956	1461
LW2	23525	34374197	1461
LW3	22155	32383003	1461
LW4	23036	33655108	1460
SS1	17558	25196414	1435
SS2	20462	29468051	1440
SS3	12441	17820664	1432
SS4	21272	30713294	1443
WP1	23947	34484991	1440
WP2	11729	16904728	1441
WP3	12588	18134553	1440
WP4	18296	26401090	1442
YX1	15142	21601349	1426
YX2	18623	26723245	1434
YX3	17974	25860264	1438
YX4	18958	27063668	1427
