# Supplementary material for: Integrated transcriptome-microbiome analysis reveals a host-microbe interplay associated with insecticide resistance in Aedes albopictus
Source: Front Microbiol. 2026 Apr 22;17:1788609. doi: 10.3389/fmicb.2026.1788609 (PMC13143895; doi:10.3389/fmicb.2026.1788609)
Supplement: Supplementary file 4 [file Table_4.xlsx]

## Sheet: Sheet1
GeneID	Acidibacter	Agrostis	Alloprevotella	Allorhizobium-Neorhizobium-Pararhizobium-Rhizobium	Arcticibacter	Arthrobacter	Asaia	Bacillus	Bacteroides	Brevundimonas	Cedecea	Chitinophaga	Chryseobacterium	Clostridium_sensu_stricto_1	Cupriavidus	Delftia	Devosia	Dongia	Dyadobacter	Elizabethkingia	Ellin6067	Enterococcus	Flavisolibacter	Flavobacterium	Fusobacterium	Gluconacetobacter	Lachnoclostridium	Lactiplantibacillus	Latilactobacillus	Leptotrichia	Levilactobacillus	Listeria	Lysobacter	MND1	Methyloversatilis	Microbacterium	Neisseria	Niastella	Pantoea	Pedobacter	Plantibacter	Prevotella_7	Prevotella_9	Pseudomonas	RB41	Ramlibacter	Serratia	Sphingobium	Sphingomonas
109425692	-0.00135445	-0.160355	-0.203644	-0.274689	0.0041827	0.0562201	-0.346957	-0.334714	-0.343717	-0.449278	0.0387041	-0.124551	-0.186087	-0.0916637	-0.489237	-0.259526	-0.102739	-0.00594643	-0.192701	-0.0324875	-0.147825	-0.110433	0.147506	-0.0781614	-0.215369	-0.541327	-0.0784901	-0.247873	-0.132674	-0.0949449	-0.198883	0.127783	-0.18878	-0.0690606	-0.556428	-0.137078	-0.0428725	-0.0740839	-0.12181	-0.00640231	0.124056	-0.154371	-0.308053	-0.212164	-0.11261	0.0306808	-0.461835	-0.148757	-0.421284
109416816	0.475411	0.376791	0.249197	0.294183	0.399215	0.55709	-0.26087	0.191763	0.0182967	-0.123855	-0.510546	0.396216	0.250435	0.141861	-0.00521853	0.235141	0.399342	0.459705	0.243223	0.343826	0.342602	0.424203	0.487518	0.277405	0.248605	-0.613113	0.0913501	0.0611979	0.38358	0.398769	0.362773	0.402114	0.345654	0.484778	-0.212201	0.264018	0.40193	0.466912	0.414598	0.473771	0.605412	0.400371	-0.0242042	0.311643	0.383495	0.444871	-0.310216	0.41341	0.188836
109413713	0.388726	0.326406	0.216149	0.235258	0.360642	0.496688	-0.321739	0.17128	-0.0108909	-0.167569	-0.491411	0.340258	0.231304	0.14448	0.0113068	0.252123	0.382814	0.415793	0.248142	0.321085	0.356548	0.367671	0.501019	0.23087	0.210495	-0.623045	0.126826	-0.00748463	0.35876	0.38837	0.314935	0.323479	0.30001	0.436481	-0.201308	0.206718	0.38496	0.407461	0.373404	0.463253	0.553373	0.397663	-0.0356462	0.240335	0.350244	0.384904	-0.363236	0.384103	0.121239
109426592	0.241092	0.155098	0.104502	0.0602543	0.309055	0.308514	0.115652	0.0148181	0.0879984	0.0213711	-0.293542	0.203523	0.129565	0.244	-0.182648	0.0788157	0.127754	0.19669	0.146202	-0.0449411	0.102269	0.159514	0.348013	0.248942	0.116104	-0.263214	0.189352	0.136925	0.100182	0.236006	0.155474	0.146995	0.0979354	0.142184	-0.0718956	0.271951	0.26974	0.222709	0.10675	0.192984	0.420025	0.115101	0.0184832	0.199839	0.161378	0.330515	-0.0320913	0.160746	-0.000436112
109399309	0.359831	0.345684	0.328689	0.25741	0.515402	0.503658	-0.148696	0.227937	0.13679	0.0704274	-0.501413	0.375908	0.27913	0.256222	0.021309	0.309602	0.353779	0.427228	0.315207	0.179223	0.300764	0.4001	0.583522	0.398488	0.361608	-0.471347	0.3113	0.154095	0.35876	0.449858	0.380491	0.285501	0.344768	0.442349	-0.0775601	0.333218	0.505539	0.453192	0.334425	0.47057	0.583574	0.394503	0.0985771	0.37943	0.359111	0.539237	-0.056276	0.399645	0.257742
109420720	0.2894	0.163422	0.133977	0.155952	0.335545	0.328028	0.23913	0.067553	0.135047	0.208368	-0.302675	0.203974	0.16	0.313839	-0.0891498	0.154148	0.187164	0.219561	0.155144	-0.0438582	0.0618264	0.162144	0.214508	0.259333	0.0505187	-0.131381	0.112636	0.185355	0.122746	0.253186	0.17585	0.116613	0.112559	0.187773	0.0361657	0.301483	0.246517	0.224538	0.197554	0.0882605	0.408874	0.181453	0.0501687	0.247378	0.21857	0.360731	0.107901	0.165187	0.0479723
109420873	0.0442453	0.215121	0.113434	0.167472	-0.0404328	0.0195144	-0.158261	0.148617	0.186888	-0.102484	-0.113503	0.143504	0.033913	0.0755135	0.386606	-0.0130634	0.150088	0.15232	0.128318	0.291846	0.317034	0.168279	-0.147006	-0.2887	0.099708	0.118288	0.100219	0.156297	0.228343	0.116647	0.162561	0.17425	0.131614	-0.0157982	0.373421	-0.105783	0.0866382	0.16143	0.138642	-0.0292677	-0.0947843	0.122323	0.0202435	0.0105642	0.21458	-0.0939017	-0.0990644	0.137655	0.176625
109399794	0.0112871	0.00788632	0.0723474	-0.0593682	0.22819	0.134278	0.464348	0.00697322	0.246134	0.176311	-0.0852359	0.0324915	0.142609	0.322569	-0.0647967	0.113216	-0.0321618	-0.0759314	0.0295087	-0.0644336	-0.0818153	0.0324287	0.169006	0.34879	0.0584953	0.0076752	0.307752	0.276931	-0.111915	-0.00632966	0.00132884	-0.117507	-0.0815389	0.0356587	0.040523	0.342033	0.108968	-0.0576208	-0.112951	0.144509	0.141712	-0.00406239	0.252164	0.125009	-0.031921	0.243122	0.35626	-0.0861457	0.0231139
109622496	0.388726	0.254115	0.18846	0.210447	0.369472	0.459983	-0.296522	0.0858577	-0.0749294	-0.140855	-0.472277	0.329879	0.158261	0.0851163	-0.0969776	0.188548	0.329211	0.41625	0.207902	0.266939	0.258927	0.322534	0.517519	0.275146	0.149784	-0.686704	0.0261634	-0.0184914	0.300998	0.350392	0.263996	0.283714	0.24506	0.415718	-0.270589	0.214211	0.333155	0.393742	0.325566	0.419351	0.570564	0.331762	-0.0316855	0.215685	0.320096	0.370493	-0.320913	0.305506	0.078064
109417874	0.266826	0.153345	0.0982495	0.0465199	0.212853	0.333139	-0.456522	-0.0414035	-0.143324	-0.379822	-0.334855	0.196754	0.0704348	0.0480143	-0.172211	0.0474636	0.209945	0.326139	0.0286145	0.23391	0.126907	0.256362	0.454017	0.120631	0.0487461	-0.735013	0.0997756	-0.0735255	0.202621	0.222894	0.158132	0.35118	0.166623	0.283464	-0.380829	-0.00264458	0.259022	0.273013	0.194453	0.317372	0.403763	0.168815	-0.121021	0.0933169	0.223003	0.236614	-0.465091	0.15897	-0.0928918
109426678	-0.15215	-0.0876258	-0.163452	-0.105888	-0.406651	-0.235102	0.0113043	-0.163871	-0.161185	-0.282681	0.173951	-0.10289	-0.265217	-0.324752	0.00652316	-0.317005	-0.150982	-0.176106	-0.0594645	0.0276144	0.0102269	-0.138479	-0.441517	-0.486589	-0.203847	0.076752	-0.376043	-0.112269	-0.128612	-0.23465	-0.153702	-0.172016	-0.270762	-0.276242	0.10109	-0.206718	-0.270633	-0.146796	-0.142629	-0.255635	-0.254617	-0.185967	-0.151386	-0.286113	-0.175565	-0.478341	-0.370213	-0.104796	-0.145661
109427461	0.362992	0.2436	0.194713	0.165256	0.304408	0.422348	-0.271304	0.047505	-0.0217818	-0.126284	-0.465319	0.278434	0.201739	0.155828	-0.0656665	0.166776	0.29571	0.390635	0.210585	0.208462	0.220344	0.329984	0.497019	0.283279	0.206063	-0.65781	0.192899	0.0722047	0.287459	0.353105	0.27817	0.28282	0.251264	0.391795	-0.153813	0.212889	0.361737	0.346182	0.259124	0.421638	0.535717	0.308741	-0.0294851	0.248258	0.294382	0.339813	-0.234406	0.293517	0.0859141
109404395	0.405883	0.27865	0.219722	0.217979	0.373655	0.45766	-0.258261	0.0967534	-0.0117622	-0.0626561	-0.503153	0.314536	0.2	0.174161	-0.0474016	0.16634	0.334125	0.434547	0.250377	0.249613	0.246376	0.350581	0.499019	0.297736	0.194098	-0.613564	0.139242	0.0506313	0.325817	0.387918	0.296331	0.302479	0.280955	0.433321	-0.153813	0.252998	0.376921	0.395571	0.332653	0.421638	0.568241	0.351622	0.0017603	0.273788	0.337387	0.396526	-0.221383	0.347691	0.0902752
109411963	0.482183	0.359704	0.320651	0.29817	0.440113	0.499012	-0.262609	0.225758	0.0901766	-0.0262281	-0.607958	0.394862	0.303478	0.250111	0.121331	0.309166	0.425697	0.510021	0.331302	0.318919	0.346785	0.42727	0.640024	0.408879	0.265445	-0.602277	0.223941	0.0836518	0.422841	0.478794	0.376947	0.308735	0.3718	0.526756	-0.0575165	0.306331	0.463559	0.444961	0.41637	0.544654	0.604018	0.445509	0.150946	0.349498	0.428716	0.44952	-0.132551	0.42984	0.180114
109622877	0.366604	0.270326	0.301894	0.168801	0.385738	0.408874	-0.107826	0.140772	0.158571	0.0369137	-0.517939	0.243235	0.273043	0.331299	0.0917591	0.273024	0.282309	0.372338	0.233834	0.187886	0.170139	0.342254	0.52402	0.344272	0.240629	-0.435229	0.40398	0.197682	0.280239	0.372094	0.303861	0.197036	0.257468	0.411204	0.0396515	0.237131	0.43855	0.319201	0.268868	0.426211	0.476709	0.362455	0.214317	0.299319	0.284629	0.409077	0.00604618	0.343251	0.136939
109399008	-0.653433	-0.554458	-0.453029	-0.524638	-0.589074	-0.68786	0.115285	-0.40359	-0.207833	-0.157082	0.71763	-0.600097	-0.433192	-0.220956	-0.216643	-0.41286	-0.550937	-0.632621	-0.451304	-0.420923	-0.503779	-0.596835	-0.647847	-0.530012	-0.401467	0.457086	-0.142969	-0.233481	-0.556132	-0.591689	-0.564559	-0.477469	-0.556357	-0.673681	-0.00787748	-0.514852	-0.544532	-0.650382	-0.590362	-0.620986	-0.75786	-0.609758	-0.236471	-0.538479	-0.555273	-0.597158	0.0177508	-0.597631	-0.407359
109406928	0.511981	0.35839	0.32601	0.335386	0.419199	0.504123	-0.225217	0.252343	0.106731	0.00145712	-0.618395	0.402082	0.347826	0.244873	0.143944	0.332681	0.445351	0.508191	0.324149	0.309173	0.33284	0.429899	0.636524	0.432373	0.266774	-0.584218	0.205759	0.102143	0.423743	0.47156	0.391565	0.312756	0.391741	0.556999	-0.0326798	0.304127	0.452841	0.445418	0.434088	0.566605	0.616563	0.454987	0.164148	0.366225	0.434923	0.440222	-0.106041	0.434281	0.212823
109401773	0.388726	0.290041	0.21079	0.212662	0.368078	0.479033	-0.254783	0.14513	0.00697017	-0.13794	-0.501848	0.320853	0.206957	0.171979	-0.0226136	0.191596	0.341719	0.383316	0.225339	0.341661	0.301694	0.337434	0.54052	0.321682	0.208279	-0.625303	0.135251	0.0400648	0.308669	0.346323	0.281271	0.290416	0.265445	0.446411	-0.200436	0.262695	0.355485	0.366304	0.330881	0.520874	0.547798	0.360198	0.0726126	0.239455	0.314333	0.391877	-0.261381	0.350355	0.0968168
109410440	0.482183	0.392564	0.344767	0.350893	0.561411	0.623532	-0.269565	0.203967	0.0797213	0.0694559	-0.503153	0.47248	0.313913	0.123091	-0.00608828	0.283911	0.430164	0.500415	0.342927	0.399055	0.398385	0.442608	0.519519	0.40165	0.329701	-0.596859	0.142346	0.0928975	0.439538	0.463874	0.40441	0.487005	0.41124	0.556999	-0.215687	0.411233	0.471598	0.511728	0.415927	0.529105	0.655127	0.471237	0.00880152	0.393516	0.423839	0.589907	-0.114412	0.430728	0.29612
109416865	0.431617	0.446015	0.419793	0.350893	0.575818	0.597513	-0.151304	0.325562	0.256154	0.0602275	-0.627963	0.452625	0.353913	0.391972	0.170037	0.306118	0.475726	0.499501	0.40731	0.397431	0.429531	0.489936	0.593522	0.435535	0.392628	-0.479474	0.387573	0.248314	0.460296	0.50999	0.449148	0.402114	0.407252	0.546617	0.0357299	0.436797	0.5761	0.498008	0.446933	0.593129	0.619815	0.504639	0.246003	0.42961	0.473494	0.592696	-0.0399978	0.488011	0.269953
109430214	-0.0722372	-0.00438129	0.0196499	-0.076647	0.258863	0.166337	0.149565	0.000871652	0.0535832	0.163683	0.0747989	-0.0239173	0.0747826	0.282412	-0.32007	-0.0849119	0.00134007	-0.0411676	-0.0286145	-0.149984	-0.13109	-0.023226	0.0135005	0.233581	-0.00265888	0.0230256	0.186248	-0.00924572	-0.0663368	0.0664614	-0.0451805	0.0947203	0.00797664	0.00361101	-0.251852	0.18468	0.133083	-0.0306396	0.0287915	-0.0576208	0.156115	-0.0446863	-0.0484084	0.106522	-0.000443347	0.343067	0.0813909	-0.0044405	-0.181859
109413576	0.456449	0.380734	0.317078	0.355766	0.493094	0.566847	-0.198261	0.272391	0.0688305	0.008257	-0.574908	0.435025	0.284348	0.200787	0.0295716	0.293055	0.459199	0.495384	0.35321	0.295095	0.377001	0.439979	0.583522	0.41159	0.334132	-0.567062	0.137912	0.103464	0.424646	0.467943	0.405296	0.373073	0.384208	0.539846	-0.135512	0.371123	0.474277	0.500295	0.448705	0.546483	0.660702	0.459953	0.0721725	0.37855	0.43182	0.518784	-0.17627	0.448934	0.247712
109405382	0.369312	0.231332	0.228653	0.167915	0.352276	0.415378	-0.207826	0.077577	0.00217818	-0.0733416	-0.502283	0.250455	0.174783	0.203843	-0.00739291	0.216852	0.29705	0.400241	0.206561	0.23012	0.190128	0.316399	0.487518	0.268369	0.132501	-0.582864	0.178266	0.0589965	0.277531	0.354913	0.249822	0.204632	0.213153	0.3936	-0.115469	0.197021	0.358164	0.328804	0.296774	0.362645	0.503658	0.351622	0.0836145	0.215685	0.293939	0.349575	-0.189292	0.29929	0.0558223
109408124	0.364346	0.323339	0.252769	0.234372	0.358783	0.427459	-0.133913	0.200044	0.120671	-0.0917984	-0.551859	0.339807	0.263478	0.28765	0.049576	0.254736	0.346186	0.403443	0.267814	0.209545	0.254743	0.41237	0.618523	0.392162	0.330144	-0.544036	0.321943	0.214413	0.315438	0.370285	0.362773	0.279246	0.319952	0.446411	-0.0427016	0.290463	0.430512	0.413864	0.301647	0.56066	0.561272	0.331762	0.148746	0.338054	0.34714	0.388623	-0.141853	0.349023	0.173136
109423293	0.311071	0.213369	0.216149	0.146648	0.384344	0.378673	-0.0573913	0.10547	0.157265	0.000485706	-0.493151	0.240979	0.198261	0.340902	0.0504457	0.209014	0.247914	0.312417	0.196725	0.22254	0.159912	0.294049	0.52202	0.295025	0.170611	-0.442904	0.343671	0.187556	0.223379	0.301563	0.256909	0.204632	0.202961	0.359296	0.0152506	0.258728	0.366203	0.307768	0.207299	0.426668	0.440004	0.290235	0.169429	0.270267	0.273545	0.400709	-0.0223244	0.243783	0.0989974
115270264	0.145829	0.16386	0.158092	0.0748748	0.380161	0.378208	-0.209565	0.00871652	-0.0627316	0.0602275	-0.208306	0.164263	0.162609	0.0685296	-0.273103	-0.00783802	0.162596	0.218188	0.153356	-0.00162438	0.0460211	0.212101	0.27251	0.26114	0.206506	-0.41717	0.161858	0.0545938	0.144858	0.225607	0.197554	0.239928	0.162192	0.288881	-0.302397	0.232283	0.333155	0.283074	0.166991	0.252891	0.451619	0.21305	-0.135103	0.229771	0.11926	0.443476	-0.148364	0.244227	0.0261667
109420692	0.42936	0.359704	0.293855	0.279119	0.402004	0.464164	-0.262609	0.186098	0.0313658	-0.0631418	-0.590563	0.357406	0.24087	0.205589	0.121331	0.281733	0.417656	0.507277	0.336668	0.316753	0.310526	0.457069	0.53752	0.337043	0.246389	-0.614467	0.188908	0.117112	0.404339	0.422279	0.364545	0.272097	0.311089	0.519083	-0.079303	0.283852	0.430512	0.445875	0.399981	0.495722	0.580322	0.454085	0.0950565	0.300199	0.401672	0.386763	-0.195338	0.399201	0.151767
115267716	0.167951	0.201101	0.249197	0.112091	0.42803	0.264374	0.0547826	0.173895	0.277936	0.272967	-0.240922	0.161104	0.265217	0.461811	0.0265275	0.172872	0.160809	0.226879	0.167216	0.0227413	0.0576426	0.226124	0.413516	0.542612	0.348756	-0.0586927	0.518833	0.313914	0.177349	0.291616	0.220587	0.202844	0.285386	0.259993	0.0644882	0.353052	0.369776	0.187954	0.155031	0.301823	0.292252	0.172426	0.301012	0.360063	0.22389	0.49647	0.440906	0.19627	0.150459
109412523	0.541327	0.43331	0.351912	0.397413	0.475898	0.612381	-0.4	0.230552	0.0710086	-0.0155426	-0.551859	0.486019	0.401739	0.148844	0.0621874	0.31265	0.498507	0.559422	0.302688	0.381187	0.41326	0.459261	0.54102	0.395777	0.316407	-0.672257	0.156537	0.124597	0.479701	0.497783	0.441618	0.477623	0.456884	0.584081	-0.165578	0.257847	0.483209	0.531392	0.489899	0.545568	0.693227	0.492	0.0180431	0.357422	0.483248	0.503443	-0.201384	0.473357	0.274751
109404865	0.521462	0.393878	0.313505	0.342032	0.503318	0.600301	-0.3	0.206582	-0.00697017	-0.0111712	-0.543596	0.452625	0.288696	0.071585	-0.0269624	0.229915	0.41721	0.557135	0.320572	0.323251	0.389553	0.475913	0.598022	0.443668	0.329701	-0.633881	0.0669605	0.0567951	0.450368	0.498235	0.403967	0.448581	0.436499	0.540298	-0.237038	0.390517	0.449268	0.525447	0.439403	0.496179	0.6765	0.461758	0.00220038	0.392635	0.422066	0.535519	-0.157201	0.443162	0.263412
109420827	0.252379	0.0573949	0.0580565	0.0137344	0.244456	0.285282	-0.202609	-0.0235346	-0.0832064	-0.17194	-0.343553	0.108305	0.0391304	0.1519	-0.140465	0.121925	0.141601	0.214072	0.0312971	0.20034	0.0325402	0.147682	0.470018	0.182979	-0.00930608	-0.572479	0.101106	-0.110949	0.110561	0.175874	0.082388	0.143868	0.0926176	0.283013	-0.276689	0.0943235	0.19382	0.172405	0.145286	0.331548	0.342896	0.162947	0.00968168	0.110044	0.142758	0.280775	-0.251149	0.134547	-0.0802446
109622402	0.214906	0.16386	0.109861	0.151965	0.265834	0.147287	0.0913043	0.108085	0.178611	0.42305	-0.0961079	0.162457	0.355652	0.281539	0.0513155	0.364033	0.144728	0.130822	0.124741	-0.186262	-0.0418374	0.104298	0.242509	0.49698	0.180804	0.0221226	0.247443	0.24171	0.0961207	0.185821	0.20597	0.0107231	0.237526	0.246903	0.0501091	0.257406	0.19382	0.155027	0.143958	0.198929	0.295969	0.129094	0.118821	0.323968	0.167585	0.324472	0.441837	0.145648	0.146097
109400512	0.343126	0.265506	0.22776	0.171016	0.369472	0.405157	-0.175652	0.145566	0.0679592	-0.0524562	-0.473581	0.275275	0.224348	0.253167	0.0291368	0.208143	0.311791	0.349467	0.250377	0.250695	0.211976	0.324287	0.504019	0.314905	0.178145	-0.527331	0.23281	0.0471091	0.283398	0.329142	0.263553	0.216248	0.229107	0.425197	-0.11939	0.261814	0.377814	0.321488	0.293673	0.473771	0.492507	0.321831	0.100337	0.261464	0.293052	0.392807	-0.168828	0.327709	0.0593112
109427236	-0.560928	-0.419364	-0.34807	-0.366668	-0.511122	-0.587061	0.200875	-0.240753	-0.116386	-0.118543	0.592711	-0.44554	-0.337121	-0.188514	-0.132781	-0.358191	-0.415446	-0.531549	-0.326466	-0.388294	-0.36838	-0.470073	-0.567494	-0.415206	-0.290196	0.512408	-0.16034	-0.124258	-0.445994	-0.495874	-0.429759	-0.366179	-0.44197	-0.57349	0.0647704	-0.381159	-0.448543	-0.516264	-0.457342	-0.507996	-0.629061	-0.512288	-0.133927	-0.423532	-0.432819	-0.534127	0.0355016	-0.481673	-0.30749
109429543	0.0519205	0.108656	0.199179	0.0327854	0.355529	0.296898	-0.366087	-0.0562216	0.0710086	0.0582847	-0.095673	0.133576	0.216522	0.171106	-0.120896	0.283475	0.140708	0.110695	0.017437	0.0741799	-0.0283565	0.0968479	0.248009	0.241261	0.180361	-0.440647	0.360079	0.250075	0.0694957	0.116647	0.196668	0.227865	0.132058	0.258187	-0.222223	0.0740483	0.32333	0.195271	0.0921329	0.266153	0.290393	0.189578	0.075253	0.180471	0.116157	0.383045	-0.00139527	0.116785	0.0558223
109433076	0.00316038	0.0968265	0.118793	0.028798	0.0255609	0.221163	-0.172174	0.168229	0.0666523	-0.341937	-0.288758	0.060019	0.246957	0.28765	0.077843	0.175485	0.272928	0.0672405	0.0795841	0.17056	0.190593	0.132344	0.329012	0.171232	0.0762212	-0.455094	0.312187	0.00836518	0.109659	0.149651	0.0996629	0.0491473	0.066472	0.208085	-0.0601309	0.0123414	0.236692	0.00274385	0.162561	0.397858	0.233244	0.20673	0.148746	0.00792314	0.140541	0.0608966	-0.378119	0.1381	-0.129089
109409973	0.30159	0.162108	0.153627	0.113863	0.29976	0.368915	-0.313043	-0.0165614	-0.0718799	-0.125798	-0.406175	0.203523	0.141739	0.136186	-0.0682757	0.173307	0.263548	0.348553	0.150226	0.2599	0.142712	0.2568	0.398015	0.180268	0.0367812	-0.655101	0.126382	-0.0237747	0.232404	0.280766	0.182051	0.233673	0.166623	0.361101	-0.220916	0.128703	0.281351	0.275757	0.241849	0.314628	0.447902	0.299263	-0.0444477	0.141736	0.256698	0.296581	-0.278124	0.209148	-0.0266028
109405654	0.504757	0.389497	0.314399	0.348678	0.441042	0.517597	-0.206087	0.27152	0.106295	0.00534277	-0.633616	0.41923	0.310435	0.282848	0.128289	0.315263	0.459199	0.522371	0.354105	0.304841	0.351899	0.457069	0.633524	0.425596	0.309316	-0.572931	0.205316	0.122396	0.440891	0.48874	0.41637	0.325713	0.405036	0.55745	-0.0261439	0.342474	0.472491	0.487033	0.456235	0.572092	0.6384	0.453182	0.138184	0.400559	0.459751	0.471368	-0.130226	0.4627	0.222853
109421419	0.0541779	0.203292	0.144695	0.0403172	0.277917	0.103612	0.313043	0.097625	0.388587	0.340966	-0.104805	0.1065	0.258261	0.565696	0.17569	0.34226	0.136241	-0.0137225	0.172581	-0.0584776	-0.0306808	0.0837011	0.0195007	0.265658	0.142693	0.121449	0.534797	0.42046	0.0221123	0.0501852	0.142186	-0.134038	-0.0323497	0.15076	0.234423	0.210244	0.254556	0.0466454	0.0363216	0.213563	0.18167	0.0889212	0.220478	0.172548	0.125024	0.279846	0.378119	0.0990231	0.0566946
109410641	0.443807	0.399574	0.386746	0.343804	0.461956	0.513415	-0.284348	0.271955	0.148116	-0.008257	-0.645793	0.41923	0.353913	0.290705	0.209176	0.357936	0.487787	0.534264	0.387637	0.364402	0.373747	0.494757	0.631524	0.428758	0.343438	-0.620788	0.330811	0.189317	0.465711	0.488288	0.43896	0.340904	0.399275	0.590852	0.00915035	0.321758	0.526082	0.478802	0.43453	0.617823	0.613775	0.508701	0.190553	0.380311	0.469061	0.460676	-0.106506	0.447158	0.24335
109414332	0.177884	0.0368028	0.0294749	-0.0779762	0.178462	0.163549	-0.0973913	-0.0662456	0.00914835	-0.107341	-0.237008	0.0681419	0.110435	0.158884	-0.170907	0.0805575	-0.0285882	0.112982	-0.012966	-0.0898822	-0.0576426	0.089398	0.553021	0.325748	0.1099	-0.337709	0.24833	0.112269	-0.00722033	0.138348	0.111622	0.0911459	0.13516	0.119163	-0.127233	0.182917	0.185781	0.140394	-0.00487241	0.273928	0.269485	0.0230202	0.176471	0.206002	0.0301476	0.230571	0.0148829	0.0928064	-0.078064
109409421	0.436583	0.378105	0.313505	0.294626	0.474504	0.506446	-0.286087	0.230988	0.0954042	0.00922841	-0.563601	0.389898	0.309565	0.209517	0.120461	0.296103	0.397555	0.49081	0.334432	0.35628	0.370958	0.461013	0.657525	0.485685	0.388639	-0.573382	0.288241	0.162461	0.422841	0.449858	0.400424	0.351627	0.410797	0.551582	-0.090632	0.374649	0.459986	0.459595	0.365874	0.621482	0.581716	0.459501	0.142585	0.383832	0.396795	0.501119	-0.0186036	0.416075	0.275623
115254016	-0.111516	0.0630906	0.065202	-0.0713305	0.106891	0.0971075	0.0408696	-0.0618873	0.177739	0.112198	0.119156	0.0252712	0.213913	0.264079	-0.14264	0.0470281	-0.0227813	-0.112525	-0.0733247	-0.192218	-0.115285	-0.0333052	-0.0380014	0.229063	0.090845	-0.01219	0.336576	0.341211	-0.111464	-0.00678178	0.0717573	0.0192121	0.00398832	-0.0451376	-0.0169935	0.0965273	0.145588	-0.0242373	-0.058026	0.00137192	0.1064	-0.0613872	0.110019	0.116206	-0.020394	0.159912	0.161852	-0.0226465	-0.0837335
109433355	0.211294	0.0933215	0.125045	0.0770901	0.30859	0.272273	0.142609	0.130748	0.138968	-0.00194282	-0.340074	0.144858	0.146957	0.328243	-0.031746	0.145439	0.191184	0.137225	0.14039	0.129409	0.0813505	0.125333	0.409515	0.30361	0.0491893	-0.267277	0.201768	0.0515119	0.0920592	0.157337	0.0885893	0.0786357	0.0509618	0.254576	-0.0718956	0.262695	0.233119	0.114784	0.145286	0.366304	0.328957	0.15753	0.204195	0.144377	0.157831	0.326332	-0.00139527	0.133215	-0.0335806
109427898	0.497985	0.39344	0.332262	0.304816	0.442437	0.544081	-0.32087	0.173023	0.0749294	-0.0441992	-0.568819	0.418328	0.308696	0.168487	0.0821918	0.296539	0.41453	0.493554	0.316101	0.421796	0.36352	0.440855	0.580022	0.42921	0.338564	-0.67316	0.21995	0.17787	0.412461	0.419566	0.394665	0.369945	0.36471	0.571443	-0.129412	0.335862	0.448375	0.457308	0.390236	0.624683	0.623997	0.462209	0.156227	0.333652	0.395022	0.453238	-0.120924	0.438721	0.239862
109426805	0.377891	0.309757	0.23044	0.219308	0.407116	0.480426	-0.386087	0.153411	-0.0365934	-0.173397	-0.489672	0.352894	0.193913	0.148844	-0.0508806	0.233399	0.367627	0.446897	0.214162	0.276686	0.292397	0.37293	0.585522	0.294122	0.195428	-0.661421	0.133034	-0.0149693	0.350637	0.399221	0.315821	0.370392	0.318622	0.441898	-0.284532	0.18468	0.407289	0.433985	0.373404	0.455936	0.569635	0.358844	-0.0074813	0.263224	0.366648	0.421628	-0.349749	0.35524	0.0675973
109429146	0.266826	0.295737	0.317078	0.290638	0.413623	0.411661	0.155652	0.142079	0.461338	0.448307	-0.24701	0.373652	0.502609	0.383242	0.164384	0.41977	0.275609	0.156437	0.255742	0.201964	0.2143	0.208157	0.164006	0.380416	0.241958	-0.0401819	0.454977	0.479457	0.198559	0.264941	0.35923	0.337329	0.30843	0.338081	0.236166	0.424015	0.353698	0.273928	0.181165	0.352584	0.396793	0.30829	0.239401	0.40496	0.294826	0.440687	0.391607	0.230018	0.294376
115259142	0.574737	0.563872	0.524295	0.442603	0.532132	0.641188	-0.142609	0.320768	0.2775	0.121426	-0.694934	0.518961	0.474783	0.340029	0.241357	0.418899	0.511015	0.633981	0.434583	0.355739	0.408612	0.638933	0.577522	0.535383	0.542854	-0.535458	0.443447	0.456562	0.532048	0.579164	0.582917	0.408816	0.521583	0.640052	0.132462	0.444731	0.634156	0.597244	0.506288	0.598616	0.722963	0.58363	0.305853	0.523807	0.520489	0.54807	0.0660429	0.579485	0.440909
109410449	0.388726	0.198911	0.202751	0.18475	0.258398	0.322453	-0.363478	0.156897	0	-0.111712	-0.489237	0.22744	0.266957	0.213882	0.0656665	0.357501	0.317151	0.360445	0.145308	0.102336	0.162236	0.23226	0.696026	0.413849	0.228664	-0.598665	0.218619	0.0651603	0.266701	0.344966	0.280828	0.131357	0.289818	0.430162	-0.0775601	0.0766929	0.359951	0.296336	0.31272	0.528648	0.480426	0.310998	0.205076	0.242096	0.289949	0.296116	-0.121854	0.331705	0.0994335
109400059	-0.561192	-0.542404	-0.43855	-0.450135	-0.680851	-0.654662	0.121739	-0.317281	-0.334568	-0.308909	0.560557	-0.569955	-0.445217	-0.326497	-0.197869	-0.482474	-0.459199	-0.526946	-0.373777	-0.368734	-0.416979	-0.517545	-0.53002	-0.445927	-0.414342	0.303396	-0.374713	-0.363225	-0.483762	-0.518128	-0.55767	-0.523642	-0.520254	-0.592657	-0.0335513	-0.431949	-0.572527	-0.634744	-0.463765	-0.541453	-0.668601	-0.53443	-0.158868	-0.543175	-0.510735	-0.702403	-0.158131	-0.51865	-0.450504
109420670	0.469542	0.415346	0.343873	0.369058	0.495418	0.547333	-0.242609	0.306386	0.0348509	-0.0563419	-0.564471	0.478347	0.262609	0.142297	0.0587084	0.269976	0.465452	0.582293	0.363941	0.298344	0.438828	0.522803	0.680026	0.557973	0.415671	-0.601826	0.096228	0.115351	0.485116	0.520388	0.421685	0.411497	0.450237	0.528562	-0.180828	0.443409	0.473384	0.512642	0.455349	0.538709	0.643976	0.443252	0.11618	0.418166	0.479258	0.509486	-0.0804608	0.408526	0.296992
109399253	0.446516	0.368905	0.376028	0.326525	0.494488	0.517132	-0.174783	0.248857	0.18166	0.101998	-0.586649	0.40118	0.353913	0.299435	0.153947	0.299587	0.431504	0.492182	0.366176	0.343826	0.341207	0.446114	0.577522	0.46174	0.331474	-0.520559	0.323716	0.183594	0.427353	0.474272	0.395994	0.332861	0.383765	0.552485	0.0135077	0.376412	0.49482	0.4349	0.391122	0.563861	0.591473	0.466723	0.188353	0.389994	0.429603	0.510881	0.0269753	0.417851	0.261231
109403610	-0.0406334	-0.0429366	0.000893178	-0.167028	0.146394	0.0971075	-0.104348	-0.131184	0.0296232	-0.17194	-0.115677	-0.0546038	0.0434783	0.292014	-0.196564	-0.080122	0.00804044	0.019669	-0.0272732	0.00108292	-0.0771667	0.00832629	0.234509	0.124245	-0.0314634	-0.300687	0.381364	0.0708839	-0.0491885	0.0339089	-0.0460664	0.117954	-0.0629268	0.0293395	-0.156427	0.031735	0.158092	-0.0388712	-0.0779586	0.14771	0.14357	-0.0198606	0.0202435	-0.0255301	0.0119704	0.166885	-0.0874371	-0.0603908	-0.270389
115270414	0.12441	0.291857	0.213516	0.296463	0.0227774	0.101776	-0.164818	0.25327	0.196297	0.00558683	-0.171379	0.242385	0.134377	0.011133	0.428447	0.0267857	0.252659	0.260099	0.238804	0.327383	0.420325	0.250281	-0.134534	-0.208325	0.160454	0.144054	0.0319351	0.108331	0.343943	0.236057	0.238357	0.2516	0.2542	0.0830713	0.382219	-0.0299785	0.14562	0.243798	0.262281	-0.00320185	0.00185892	0.234993	0.0242095	0.0823305	0.298881	-0.0409166	-0.0774545	0.2485	0.26914
109421494	-0.502485	-0.358702	-0.257459	-0.323705	-0.450729	-0.483635	0.0844213	-0.23337	-0.142141	-0.0476406	0.585419	-0.436307	-0.2698	-0.192661	-0.11839	-0.359556	-0.363476	-0.416613	-0.299819	-0.371222	-0.331734	-0.389922	-0.62857	-0.392956	-0.217331	0.429282	-0.134038	-0.136603	-0.342361	-0.36563	-0.374172	-0.336281	-0.354382	-0.522245	0.0732665	-0.377181	-0.357582	-0.471437	-0.366636	-0.599137	-0.578502	-0.412014	-0.214063	-0.357733	-0.373623	-0.437349	0.0670314	-0.393326	-0.213444
115257348	-0.544154	-0.534195	-0.498501	-0.391738	-0.611039	-0.615303	0.0139161	-0.365738	-0.315905	-0.215457	0.658982	-0.459945	-0.427049	-0.431786	-0.23097	-0.398084	-0.456171	-0.58425	-0.456814	-0.272413	-0.381501	-0.578584	-0.583649	-0.537307	-0.509508	0.318364	-0.448422	-0.392808	-0.49786	-0.586073	-0.531208	-0.358407	-0.498648	-0.566149	-0.165178	-0.536085	-0.635634	-0.558723	-0.507727	-0.505893	-0.655269	-0.555088	-0.367544	-0.5543	-0.483796	-0.637926	-0.170726	-0.59449	-0.377755
109426525	-0.627833	-0.544612	-0.464208	-0.478255	-0.623028	-0.631241	0.173554	-0.386528	-0.271955	-0.274786	0.643463	-0.537697	-0.472379	-0.331225	-0.270829	-0.455892	-0.513695	-0.619156	-0.417775	-0.360227	-0.434601	-0.559639	-0.61479	-0.530644	-0.437132	0.380991	-0.321417	-0.250624	-0.558465	-0.604746	-0.549271	-0.420616	-0.567253	-0.652071	-0.0775938	-0.420672	-0.583946	-0.608713	-0.553481	-0.569825	-0.685626	-0.57711	-0.209567	-0.549576	-0.549989	-0.659691	-0.148894	-0.591065	-0.446991
115253984	-0.638396	-0.607685	-0.513577	-0.546719	-0.683639	-0.681146	0.113043	-0.463719	-0.338489	-0.301623	0.699717	-0.629974	-0.536522	-0.333481	-0.347902	-0.553016	-0.578019	-0.62712	-0.489577	-0.456991	-0.531335	-0.602999	-0.656525	-0.593213	-0.439601	0.358928	-0.304648	-0.295423	-0.585749	-0.614881	-0.59532	-0.43205	-0.591601	-0.710918	-0.0871462	-0.51922	-0.597536	-0.654865	-0.599749	-0.66767	-0.735043	-0.653142	-0.321256	-0.566944	-0.591868	-0.672187	-0.15162	-0.62167	-0.473181
109430123	-0.0194137	0.111723	0.129511	0.0779762	-0.0831893	-0.0334533	-0.0791304	0.122903	0.199521	-0.122398	-0.100892	0.0726546	-0.0026087	-0.00305546	0.341813	-0.011757	0.0442224	0.0237857	0.102386	0.240949	0.239868	0.0688014	-0.0860032	-0.331621	0.0478598	0.211294	0.123722	0.0964197	0.120038	0.0388822	0.105864	0.139846	0.0593816	-0.0631927	0.372986	-0.111073	0.0669883	0.0745412	0.0398652	0.00411577	-0.170983	0.087567	0.165909	-0.0272908	0.0713788	-0.151544	-0.115808	0.123446	0.104231
109422659	-0.567185	-0.454439	-0.304193	-0.34122	-0.480883	-0.523518	0.0604479	-0.247603	-0.180828	-0.11951	0.617225	-0.442116	-0.324853	-0.300373	-0.186168	-0.455793	-0.37977	-0.513335	-0.313039	-0.236669	-0.308037	-0.493549	-0.601653	-0.396315	-0.299632	0.403713	-0.24661	-0.255193	-0.403975	-0.473923	-0.470954	-0.279307	-0.421967	-0.511972	-0.0483766	-0.368559	-0.45696	-0.551633	-0.424878	-0.46587	-0.622506	-0.457795	-0.163524	-0.468007	-0.434574	-0.499136	-0.00697788	-0.465688	-0.306217
109621769	-0.623958	-0.620905	-0.524796	-0.498384	-0.632951	-0.671061	0.0829702	-0.473628	-0.380224	-0.236598	0.718067	-0.573356	-0.539743	-0.448926	-0.324965	-0.430791	-0.5469	-0.63354	-0.486779	-0.376329	-0.505647	-0.627645	-0.665424	-0.58628	-0.540334	0.336919	-0.447169	-0.358181	-0.588313	-0.655716	-0.605933	-0.430799	-0.613773	-0.652373	-0.192123	-0.519279	-0.662947	-0.634766	-0.589473	-0.641196	-0.719593	-0.598878	-0.350066	-0.60833	-0.5811	-0.676063	-0.148546	-0.671666	-0.457731
109429541	-0.644265	-0.488514	-0.360844	-0.422223	-0.498206	-0.594725	0.211304	-0.281544	-0.13374	-0.135512	0.631442	-0.511741	-0.385217	-0.183764	-0.16047	-0.389288	-0.439544	-0.597845	-0.346504	-0.306466	-0.395131	-0.527624	-0.631024	-0.445927	-0.355403	0.487149	-0.163188	-0.162901	-0.499557	-0.561983	-0.512046	-0.403008	-0.530889	-0.588143	0.0104575	-0.367597	-0.488568	-0.603189	-0.499644	-0.516758	-0.689509	-0.50825	-0.100337	-0.50444	-0.488125	-0.538773	0.0232546	-0.544849	-0.375492
109415362	-0.451482	-0.420166	-0.493927	-0.369501	-0.647389	-0.56406	0.00434783	-0.307257	-0.39033	-0.345823	0.572733	-0.417877	-0.458261	-0.423836	-0.29963	-0.448945	-0.42257	-0.480289	-0.392555	-0.406094	-0.329121	-0.480295	-0.503519	-0.510082	-0.381549	0.287143	-0.517059	-0.372911	-0.43322	-0.478341	-0.442503	-0.346265	-0.41966	-0.581824	-0.165142	-0.468532	-0.554663	-0.44679	-0.387135	-0.527276	-0.53804	-0.550679	-0.360863	-0.462183	-0.439357	-0.642436	-0.340447	-0.425844	-0.40384
109415776	0.479804	0.390896	0.404251	0.391295	0.581987	0.63668	-0.35486	0.238231	0.056645	0.154002	-0.544585	0.450692	0.314851	0.145602	-0.0108743	0.206011	0.426683	0.604381	0.301859	0.326571	0.389172	0.470318	0.566144	0.459581	0.3608	-0.543703	0.155462	0.0920369	0.491992	0.607779	0.438169	0.497613	0.531448	0.527322	-0.134234	0.343871	0.513242	0.55392	0.490005	0.382393	0.656199	0.515133	0.0539211	0.445113	0.475593	0.619328	-0.0283767	0.477013	0.321484
109398714	-0.277362	-0.0838651	-0.107863	-0.0821424	-0.200043	-0.231424	-0.063181	-0.0829876	0.041694	-0.0683905	0.299412	-0.112159	-0.172114	-0.0306212	0.0470692	-0.194632	-0.121541	-0.164342	-0.116276	-0.0189924	-0.0395993	-0.143173	-0.441728	-0.44056	-0.0661728	0.237319	-0.00866608	0.00176493	-0.0814059	-0.163118	-0.111422	-0.0147764	-0.122797	-0.298558	0.15786	-0.288888	-0.134716	-0.10816	-0.14072	-0.331584	-0.3334	-0.223466	-0.206625	-0.174689	-0.059538	-0.215234	-0.0962508	-0.165992	-0.0100525
109420179	-0.579703	-0.485447	-0.411755	-0.389881	-0.508895	-0.51388	0.108696	-0.340816	-0.270094	-0.207882	0.654925	-0.462552	-0.448696	-0.343957	-0.305719	-0.48378	-0.433737	-0.542498	-0.383166	-0.270729	-0.357012	-0.50396	-0.668025	-0.516859	-0.381992	0.358025	-0.363183	-0.272969	-0.465711	-0.534404	-0.501858	-0.256013	-0.486132	-0.585435	-0.152942	-0.372446	-0.526975	-0.530935	-0.46598	-0.578495	-0.622603	-0.516826	-0.317735	-0.490354	-0.465071	-0.518319	-0.143713	-0.543073	-0.360228
109397814	0.100681	0.148088	0.125045	0.153294	0.290465	0.24486	0.244348	0.0932668	0.0862559	0.249167	-0.0961079	0.221574	0.233043	0.12702	-0.19613	0.0923145	0.144728	0.112525	0.194936	-0.250695	0.00557832	0.15557	0.180007	0.471227	0.271206	-0.156213	0.0452316	0.284856	0.0523474	0.147391	0.197997	0.0116166	0.114332	0.171523	-0.0771244	0.438119	0.22776	0.207161	0.103207	0.17835	0.413055	0.0699633	0.0312454	0.30372	0.11793	0.33284	0.198594	0.108792	0.157436
109422158	-0.639438	-0.513599	-0.381023	-0.409907	-0.481115	-0.56395	0.118287	-0.329556	-0.262528	-0.108579	0.669856	-0.529907	-0.456186	-0.311943	-0.274902	-0.48345	-0.450586	-0.552681	-0.34971	-0.307074	-0.38429	-0.542422	-0.695427	-0.477657	-0.34174	0.439388	-0.303605	-0.254973	-0.477097	-0.53045	-0.537411	-0.374271	-0.517264	-0.593915	-0.0869472	-0.37936	-0.515922	-0.579993	-0.474499	-0.602406	-0.665261	-0.486915	-0.229109	-0.530966	-0.500647	-0.515642	-0.0200033	-0.526091	-0.353327
109433584	-0.511529	-0.361018	-0.322437	-0.290638	-0.365289	-0.364734	-0.00434783	-0.264111	-0.260946	-0.172426	0.586649	-0.361468	-0.426087	-0.328243	-0.315286	-0.50294	-0.342166	-0.414878	-0.319231	-0.15215	-0.246841	-0.391336	-0.657525	-0.512793	-0.284943	0.310168	-0.36407	-0.267686	-0.341161	-0.412332	-0.402638	-0.108571	-0.362937	-0.495611	-0.200872	-0.327488	-0.416221	-0.378194	-0.323351	-0.555629	-0.516203	-0.408044	-0.352501	-0.406721	-0.357781	-0.364915	-0.213477	-0.399201	-0.278676
109419627	-0.6216	-0.643313	-0.578905	-0.574313	-0.693317	-0.673859	0.0356599	-0.507848	-0.422223	-0.388406	0.714659	-0.624243	-0.602305	-0.44161	-0.401044	-0.545079	-0.600484	-0.681472	-0.519422	-0.359336	-0.513317	-0.678959	-0.640663	-0.668809	-0.552059	0.282238	-0.473261	-0.423634	-0.630111	-0.686013	-0.648615	-0.439741	-0.650237	-0.706558	-0.221835	-0.530354	-0.676729	-0.664613	-0.598108	-0.620473	-0.741709	-0.660959	-0.324847	-0.639712	-0.637671	-0.706043	-0.311214	-0.622915	-0.559217
109402843	-0.234319	-0.21074	-0.204538	-0.245005	-0.313702	-0.296433	-0.0504348	-0.217041	-0.198214	-0.332709	0.218743	-0.19901	-0.409565	-0.330426	-0.0456621	-0.285652	-0.252827	-0.225965	-0.129212	0.172184	-0.0190593	-0.219113	-0.309012	-0.515052	-0.270762	0.0564353	-0.286023	-0.324481	-0.179154	-0.289808	-0.309177	-0.178718	-0.339007	-0.306485	-0.0819174	-0.276359	-0.321544	-0.251062	-0.26001	-0.215392	-0.383784	-0.228396	-0.128942	-0.413764	-0.254038	-0.418839	-0.333935	-0.218029	-0.203228
109397131	-0.0230256	0.00569568	0.147374	0.0327854	0.204488	0.0650481	0.126087	0.080192	0.174254	0.269567	-0.095673	0.0505423	0.16	0.361854	-0.0417482	0.124973	0.072364	0.0626663	0.0523109	-0.234452	-0.120864	0.0381256	0.250509	0.401198	0.128956	-0.0469542	0.319725	0.176109	0.0189534	0.182656	0.0956764	-0.0625511	0.104583	0.0826019	0.102832	0.1503	0.224188	0.0269812	0.0398652	0.072712	0.166337	0.0076734	0.190993	0.234173	0.118817	0.251954	0.329285	0.0115453	0.019625
109398718	-0.509383	-0.396593	-0.363156	-0.358502	-0.54875	-0.514689	0.0769733	-0.277682	-0.290632	-0.243877	0.569813	-0.420901	-0.433573	-0.358439	-0.276207	-0.458406	-0.411939	-0.484054	-0.338977	-0.404558	-0.320591	-0.46988	-0.575647	-0.477657	-0.281459	0.348168	-0.389875	-0.228771	-0.427898	-0.455382	-0.420891	-0.388795	-0.458756	-0.585563	-0.0640664	-0.417053	-0.452493	-0.456493	-0.389878	-0.550033	-0.53839	-0.493462	-0.226028	-0.457441	-0.451869	-0.567485	-0.210732	-0.38885	-0.327155
109429341	-0.712439	-0.633096	-0.472491	-0.539187	-0.605097	-0.698802	0.131304	-0.414906	-0.230451	-0.239453	0.719287	-0.594775	-0.490435	-0.27019	-0.290063	-0.489876	-0.555684	-0.694361	-0.46588	-0.362777	-0.522967	-0.652956	-0.631524	-0.577852	-0.500312	0.400465	-0.237244	-0.325802	-0.606959	-0.656024	-0.621011	-0.425348	-0.615087	-0.682933	-0.0928107	-0.507319	-0.586818	-0.685047	-0.617024	-0.578037	-0.773143	-0.65901	-0.216077	-0.588073	-0.580784	-0.631745	-0.115808	-0.659858	-0.50589
109409719	-0.164791	-0.091569	-0.0160772	-0.0886093	-0.333687	-0.249506	-0.18087	-0.108521	-0.0326727	-0.207396	0.139161	-0.0681419	-0.0878261	-0.21912	0.14264	-0.124537	-0.0973787	-0.0713572	0	-0.012995	0.121328	-0.121389	-0.192507	-0.299995	-0.0203847	0.0370215	-0.0412406	-0.0686825	-0.00812287	-0.0370737	-0.0859316	-0.105443	-0.0899587	-0.263152	0.256645	-0.245946	-0.108074	-0.157771	-0.160347	-0.187039	-0.265303	-0.120066	-0.0303653	-0.210403	-0.0709355	-0.410006	-0.112087	-0.0959148	-0.00174445
115253559	0.0973156	0.267098	0.31	0.184791	0.356072	0.29185	0.296586	0.254796	0.500219	0.399823	-0.217921	0.19454	0.382257	0.603148	0.252284	0.337326	0.206416	0.11804	0.140421	0.0709465	0.152972	0.209956	0.167543	0.439245	0.292097	0.174987	0.622291	0.515231	0.153014	0.282636	0.271142	0.0949643	0.242011	0.179687	0.360428	0.303532	0.352882	0.12533	0.152185	0.182506	0.210058	0.246505	0.385371	0.338127	0.250102	0.402191	0.542414	0.16389	0.258671
109419613	-0.532298	-0.526631	-0.431405	-0.417793	-0.604633	-0.657915	0.104348	-0.276314	-0.25354	-0.185054	0.603175	-0.502716	-0.378261	-0.338283	-0.149163	-0.311779	-0.462325	-0.553476	-0.455597	-0.396889	-0.419768	-0.547344	-0.474018	-0.473486	-0.514493	0.474959	-0.304648	-0.4209	-0.483311	-0.515867	-0.528878	-0.412391	-0.465747	-0.581824	-0.090632	-0.591505	-0.571634	-0.594958	-0.488127	-0.551513	-0.683934	-0.532624	-0.244682	-0.537013	-0.485465	-0.639647	-0.0799957	-0.563943	-0.411254
115264039	-0.58783	-0.479751	-0.36531	-0.413805	-0.551187	-0.63236	0.173043	-0.273699	-0.165977	-0.099084	0.619265	-0.546489	-0.366087	-0.169796	-0.129593	-0.433269	-0.43061	-0.541583	-0.312524	-0.422879	-0.427206	-0.500016	-0.625523	-0.430114	-0.276523	0.473605	-0.142346	-0.183594	-0.445855	-0.50366	-0.483698	-0.45573	-0.491893	-0.570991	0.100218	-0.396247	-0.451055	-0.595872	-0.480154	-0.53505	-0.679752	-0.524048	-0.191433	-0.444576	-0.469061	-0.537843	0.07674	-0.488899	-0.315745
109411737	0.339658	0.294524	0.287916	0.282971	0.472229	0.511648	-0.422198	0.126745	-0.00479721	0.148788	-0.301263	0.367283	0.333841	0.0312433	-0.134959	0.166303	0.311683	0.42403	0.189778	0.180502	0.262001	0.320253	0.457014	0.474002	0.340707	-0.51864	0.131847	0.0872688	0.34605	0.437222	0.350309	0.434085	0.448509	0.434697	-0.26783	0.270262	0.400579	0.430338	0.338558	0.363956	0.563743	0.357427	-0.0442758	0.368386	0.329765	0.534706	0.00372478	0.349848	0.255403
109423326	-0.558484	-0.46135	-0.388532	-0.39564	-0.598591	-0.583574	0.116522	-0.286338	-0.240907	-0.276367	0.574038	-0.47248	-0.393043	-0.311657	-0.186562	-0.401916	-0.430164	-0.534722	-0.375566	-0.322168	-0.361661	-0.477228	-0.52402	-0.416108	-0.323497	0.334097	-0.290901	-0.203846	-0.469773	-0.529431	-0.470409	-0.402561	-0.474167	-0.562415	-0.0448803	-0.405503	-0.515363	-0.550142	-0.465094	-0.465082	-0.624461	-0.510958	-0.134223	-0.489474	-0.475711	-0.625701	-0.112552	-0.504441	-0.349762
109415047	-0.576493	-0.503958	-0.422933	-0.462601	-0.5148	-0.574442	0.200653	-0.361693	-0.222198	-0.170668	0.702656	-0.492421	-0.424375	-0.366836	-0.244667	-0.352005	-0.509559	-0.633527	-0.402606	-0.30165	-0.418131	-0.547501	-0.652234	-0.523302	-0.449174	0.465081	-0.31297	-0.291337	-0.536242	-0.620077	-0.537436	-0.344853	-0.553871	-0.599629	-0.163577	-0.372851	-0.562867	-0.594919	-0.548521	-0.554861	-0.69119	-0.54179	-0.24583	-0.513802	-0.555231	-0.545874	-0.0630885	-0.577004	-0.382887
109404613	-0.54867	-0.451371	-0.262651	-0.381989	-0.469959	-0.55024	0.101761	-0.236269	-0.175382	-0.0505244	0.58047	-0.50463	-0.303109	-0.267847	-0.134406	-0.41115	-0.415066	-0.487485	-0.258928	-0.365564	-0.341746	-0.48566	-0.563394	-0.376205	-0.256638	0.48161	-0.17276	-0.252991	-0.395399	-0.412422	-0.460764	-0.414938	-0.421302	-0.53274	0.0653738	-0.34365	-0.398891	-0.564441	-0.417789	-0.52922	-0.633892	-0.415357	-0.0882545	-0.434106	-0.471824	-0.489139	0.081176	-0.389516	-0.296184
109425142	-0.598665	-0.46354	-0.367096	-0.387666	-0.528414	-0.60123	0.256522	-0.230116	-0.0932261	-0.0883985	0.608393	-0.517607	-0.325217	-0.1519	-0.104805	-0.388418	-0.437757	-0.585038	-0.352316	-0.406636	-0.412331	-0.499139	-0.610023	-0.443668	-0.308873	0.585121	-0.122391	-0.11271	-0.480603	-0.533048	-0.455792	-0.3972	-0.468849	-0.585887	0.120262	-0.385228	-0.465346	-0.567062	-0.482369	-0.529105	-0.686722	-0.508701	-0.129822	-0.42873	-0.475711	-0.524827	0.0846466	-0.503997	-0.307895
109430791	-0.55174	-0.414392	-0.345067	-0.357406	-0.478173	-0.515257	0.114883	-0.279172	-0.146065	-0.148269	0.640697	-0.426822	-0.317668	-0.251203	-0.182807	-0.381783	-0.39969	-0.532898	-0.346358	-0.303481	-0.340574	-0.471503	-0.631573	-0.440436	-0.282974	0.406688	-0.206382	-0.128671	-0.436307	-0.516769	-0.431805	-0.293352	-0.444419	-0.5489	-0.0292194	-0.364829	-0.44966	-0.506681	-0.451755	-0.500273	-0.609194	-0.493332	-0.21098	-0.436152	-0.433971	-0.485736	-0.0144304	-0.490214	-0.27499
109415665	-0.592796	-0.407022	-0.292069	-0.362855	-0.379696	-0.502264	0.0773913	-0.286338	-0.116315	-0.0228282	0.644488	-0.394411	-0.346957	-0.24531	-0.14003	-0.432398	-0.404702	-0.518255	-0.298217	-0.146735	-0.302624	-0.446114	-0.646524	-0.409783	-0.326599	0.394595	-0.171171	-0.225419	-0.393057	-0.477889	-0.452248	-0.289522	-0.444476	-0.500125	-0.056645	-0.316909	-0.43855	-0.517215	-0.47351	-0.473314	-0.638865	-0.459501	-0.227079	-0.422567	-0.410982	-0.408612	0.0758099	-0.505773	-0.268209
109405489	-0.521462	-0.36058	-0.332262	-0.322538	-0.457309	-0.523172	0.171304	-0.247549	-0.14071	-0.0820843	0.600565	-0.388544	-0.304348	-0.256222	-0.12481	-0.313521	-0.371647	-0.496299	-0.259766	-0.3265	-0.290537	-0.423326	-0.599022	-0.357374	-0.218028	0.448322	-0.20842	-0.0748463	-0.400728	-0.488288	-0.389793	-0.346712	-0.428966	-0.510958	0.0183007	-0.277241	-0.437657	-0.471942	-0.437631	-0.449991	-0.567777	-0.444606	-0.180871	-0.400559	-0.412312	-0.488103	0.0739495	-0.454263	-0.221545
109401473	-0.501145	-0.397821	-0.244731	-0.342032	-0.490305	-0.535253	0.147826	-0.22968	-0.0566327	-0.0573133	0.544031	-0.448112	-0.241739	-0.162376	-0.0556643	-0.313521	-0.397109	-0.483491	-0.3009	-0.341661	-0.38258	-0.421135	-0.548021	-0.387193	-0.230436	0.475862	-0.0452316	-0.079249	-0.393508	-0.43313	-0.371189	-0.322138	-0.365596	-0.497417	0.155556	-0.362749	-0.367096	-0.502582	-0.422571	-0.476515	-0.622603	-0.437835	-0.0541294	-0.343336	-0.414973	-0.484849	0.113947	-0.40675	-0.232448
109433268	-0.462769	-0.322463	-0.240265	-0.270258	-0.423382	-0.471134	0.0208696	-0.246242	-0.159443	0.0242853	0.556643	-0.382226	-0.224348	-0.269753	-0.0795825	-0.311344	-0.314917	-0.37554	-0.18823	-0.319461	-0.262181	-0.363727	-0.635524	-0.378608	-0.175929	0.403625	-0.154763	-0.126798	-0.287008	-0.347227	-0.329552	-0.296671	-0.322167	-0.441898	0.0880176	-0.312502	-0.346553	-0.417522	-0.350371	-0.51127	-0.521314	-0.335824	-0.254364	-0.342456	-0.347584	-0.437898	0.0892975	-0.342362	-0.165286
109410132	-0.393194	-0.210321	-0.187976	-0.174053	-0.458073	-0.502894	0.359478	-0.0183446	0.0351452	0.0369942	0.37481	-0.290348	-0.179521	-0.0734909	0.141643	-0.236526	-0.25405	-0.365816	-0.116724	-0.381476	-0.22921	-0.238036	-0.458515	-0.22594	-0.107253	0.604948	-0.0871052	0.0414759	-0.260047	-0.318079	-0.21441	-0.388215	-0.276904	-0.39853	0.339301	-0.185083	-0.298524	-0.361603	-0.289431	-0.360457	-0.497772	-0.344473	0.0149952	-0.19057	-0.270143	-0.46797	0.209048	-0.281697	-0.100962
115269424	-0.656004	-0.59717	-0.487675	-0.510833	-0.619504	-0.654662	0.093913	-0.405754	-0.295797	-0.255967	0.697108	-0.62862	-0.473913	-0.239199	-0.26571	-0.473765	-0.499848	-0.617057	-0.453808	-0.401763	-0.520643	-0.592919	-0.686026	-0.579208	-0.453339	0.319649	-0.274494	-0.30731	-0.550099	-0.605387	-0.592219	-0.473155	-0.592044	-0.650885	-0.0727671	-0.500708	-0.563595	-0.659896	-0.537737	-0.642975	-0.734579	-0.601685	-0.315095	-0.557261	-0.537336	-0.605248	-0.138597	-0.615453	-0.456609
115259303	-0.127822	-0.203296	-0.0707149	-0.120993	0.146714	0.0477283	0.125055	-0.0648613	-0.0104781	0.0564648	0.0730008	-0.116682	0.00174292	0.204725	-0.270212	-0.0663321	-0.0138776	-0.162279	-0.0600423	-0.0417833	-0.142092	-0.202463	0.0972152	0.268049	-0.0908211	-0.133025	0.0562184	-0.0611107	-0.16349	-0.0903944	-0.187775	-0.0606726	-0.15544	0.0092734	-0.230568	0.179561	-0.0187976	-0.210821	-0.0858971	0.110452	0.0477283	-0.0807464	0.0882072	-0.0555829	-0.0808651	0.19194	0.131442	-0.168439	-0.215909
109421720	-0.346438	-0.102128	-0.105441	-0.0514157	-0.26316	-0.320734	0.196607	0.0427295	0.0954457	0.11905	0.380248	-0.167043	-0.0722053	-0.000436684	0.126604	-0.189719	-0.113956	-0.249401	-0.048308	-0.245929	-0.0502267	-0.192465	-0.512242	-0.227806	-0.0104185	0.544724	-0.046804	0.067391	-0.119187	-0.174594	-0.133385	-0.190417	-0.140539	-0.344098	0.304708	-0.141547	-0.17782	-0.234701	-0.14535	-0.380646	-0.387669	-0.229399	-0.0854119	-0.136513	-0.111772	-0.26369	0.194027	-0.184361	0.0109075
109401018	-0.276307	-0.15685	-0.0535907	-0.0451907	-0.213782	-0.22581	0.0234783	0.0814995	-0.0888697	-0.148626	0.162644	-0.118684	-0.221739	-0.230905	0.0943683	-0.16634	-0.0375221	-0.188456	0.0228022	0.0454825	0.0846045	-0.185369	-0.26151	-0.324392	-0.161748	0.236125	-0.305092	-0.294542	-0.0658855	-0.156433	-0.19091	-0.161739	-0.211381	-0.199508	0.0535949	-0.163083	-0.178636	-0.203502	-0.0558112	-0.158686	-0.310372	-0.0812478	0.0074813	-0.274669	-0.124137	-0.303089	-0.23022	-0.0990231	-0.1099
109411603	-0.558605	-0.511408	-0.45294	-0.426525	-0.569436	-0.539552	0.0143509	-0.394726	-0.44292	-0.294159	0.673336	-0.507113	-0.506632	-0.528491	-0.401044	-0.54007	-0.466447	-0.531178	-0.392641	-0.385061	-0.382663	-0.53519	-0.656667	-0.520813	-0.378751	0.278625	-0.530478	-0.341946	-0.491315	-0.561427	-0.532094	-0.349245	-0.544967	-0.60159	-0.260624	-0.417053	-0.563271	-0.536539	-0.468518	-0.60515	-0.587884	-0.516713	-0.373486	-0.561344	-0.543661	-0.592825	-0.248413	-0.512989	-0.400002
109402496	-0.564353	-0.428052	-0.344767	-0.383235	-0.507501	-0.612381	0.25913	-0.244063	-0.0749294	-0.0286566	0.597956	-0.480603	-0.317391	-0.174161	-0.0513155	-0.310908	-0.453392	-0.557593	-0.325937	-0.359529	-0.374212	-0.475475	-0.575022	-0.383126	-0.288488	0.599568	-0.101549	-0.0928975	-0.459845	-0.508633	-0.440732	-0.429816	-0.445805	-0.568734	0.138127	-0.350848	-0.476064	-0.556544	-0.498758	-0.504411	-0.685792	-0.481619	-0.0765733	-0.418166	-0.466844	-0.535054	0.186967	-0.49778	-0.261231
115258004	-0.302493	-0.246228	-0.175956	-0.12804	-0.456379	-0.312695	-0.0573913	-0.125082	-0.319321	-0.232653	0.256578	-0.25226	-0.311304	-0.418161	-0.0830615	-0.286088	-0.129987	-0.222763	-0.0885262	-0.142404	-0.107847	-0.223057	-0.460017	-0.458577	-0.237526	0.132284	-0.44123	-0.314354	-0.159299	-0.2455	-0.234762	-0.190334	-0.282727	-0.258187	-0.0348585	-0.316909	-0.294749	-0.260208	-0.129783	-0.333378	-0.320129	-0.155725	-0.240282	-0.343336	-0.242067	-0.505303	-0.397653	-0.162966	-0.217184
109399426	-0.150795	-0.0403079	-0.0241158	-0.143104	0.213782	0.0557555	-0.133043	-0.0950101	-0.118493	0.066056	0.227441	-0.104244	0.000869565	0.116107	-0.32007	-0.0296103	-0.0348419	-0.0283599	-0.144414	-0.239866	-0.21709	-0.0731837	-0.0830031	0.147287	0	-0.170209	0.0926804	-0.0449078	-0.093413	-0.0248665	-0.111622	-0.142974	-0.115218	-0.0451376	-0.391722	-0.100494	0.0848519	-0.0599074	-0.0155031	-0.171033	0.0836332	-0.0898239	-0.199355	-0.0730689	-0.0571917	0.251489	0.0125575	-0.0870338	-0.1256
109398219	0.417351	0.38857	0.389595	0.346391	0.489124	0.416256	0.0969987	0.408329	0.405318	0.327508	-0.432238	0.374492	0.490213	0.531444	0.269306	0.408408	0.370468	0.403161	0.263905	0.0525444	0.301593	0.330347	0.560765	0.677543	0.412305	-0.0808505	0.420571	0.362502	0.361399	0.51089	0.385753	0.126498	0.443561	0.360581	0.268963	0.384293	0.479398	0.329863	0.39949	0.365548	0.465993	0.34026	0.447752	0.465907	0.434891	0.538775	0.474134	0.386269	0.35864
109399946	-0.598214	-0.513049	-0.456414	-0.470515	-0.520049	-0.515738	-0.00782609	-0.388757	-0.41124	-0.351651	0.661883	-0.51851	-0.563478	-0.434312	-0.422266	-0.549097	-0.48332	-0.547072	-0.440842	-0.251778	-0.39792	-0.524994	-0.637024	-0.595472	-0.441374	0.253282	-0.454533	-0.424863	-0.50091	-0.566957	-0.565643	-0.290416	-0.541968	-0.602136	-0.340742	-0.459276	-0.554663	-0.537337	-0.459778	-0.597244	-0.624461	-0.535784	-0.359102	-0.578389	-0.532016	-0.540167	-0.356725	-0.519538	-0.475362
109428473	-0.595505	-0.524002	-0.439443	-0.541846	-0.534456	-0.608664	0.290435	-0.377425	-0.214333	-0.159797	0.616221	-0.605605	-0.537391	-0.234834	-0.204392	-0.546484	-0.575338	-0.626205	-0.395685	-0.234452	-0.457422	-0.527186	-0.682526	-0.59999	-0.471951	0.479926	-0.223941	-0.354419	-0.540171	-0.593632	-0.606394	-0.51694	-0.630597	-0.628316	-0.0318084	-0.394924	-0.564488	-0.654408	-0.577602	-0.590842	-0.754558	-0.552485	-0.23016	-0.550218	-0.594528	-0.544351	-0.0469742	-0.539965	-0.423465
109402216	-0.364731	-0.128428	0.0129567	-0.0970694	-0.181562	-0.326311	0.148325	0.0409855	0.171061	0.19218	0.376767	-0.202257	-0.0626359	0.0639742	0.170981	-0.163581	-0.154846	-0.246656	-0.105338	-0.155737	-0.147657	-0.19378	-0.46597	-0.175827	-0.048324	0.55037	0.110245	0.0466892	-0.128668	-0.167809	-0.163075	-0.190864	-0.14076	-0.296683	0.284438	-0.212541	-0.122865	-0.287086	-0.16086	-0.368751	-0.45414	-0.216529	0.0887139	-0.140917	-0.133062	-0.197884	0.317098	-0.191913	-0.0117801
109418494	-0.547196	-0.449082	-0.412648	-0.409375	-0.604633	-0.611452	0.2	-0.309001	-0.169027	-0.196225	0.60013	-0.446758	-0.373043	-0.28765	-0.168297	-0.352711	-0.478406	-0.583665	-0.378695	-0.398514	-0.379326	-0.503083	-0.54402	-0.475294	-0.357176	0.46593	-0.238574	-0.170826	-0.500008	-0.53983	-0.443389	-0.389157	-0.471065	-0.613421	0.0322441	-0.412555	-0.518936	-0.53002	-0.519133	-0.504411	-0.640259	-0.553839	-0.176471	-0.445456	-0.489898	-0.627096	-0.0609269	-0.512878	-0.339731
109621950	-0.547196	-0.446892	-0.34298	-0.357981	-0.493559	-0.555232	0.137391	-0.284159	-0.185581	-0.0733416	0.625353	-0.402533	-0.346957	-0.393718	-0.153512	-0.326584	-0.439544	-0.559422	-0.327726	-0.322168	-0.323078	-0.498263	-0.559521	-0.418367	-0.350972	0.463221	-0.29977	-0.233785	-0.450368	-0.513607	-0.436302	-0.348946	-0.456441	-0.538492	-0.0413944	-0.364071	-0.4975	-0.515386	-0.499201	-0.476515	-0.623997	-0.467175	-0.204195	-0.439294	-0.479258	-0.537378	0.0279055	-0.505773	-0.261667
115258681	-0.537264	-0.400888	-0.320651	-0.361083	-0.532132	-0.554302	0.0921739	-0.208761	-0.149423	-0.163197	0.572733	-0.489629	-0.264348	-0.151027	-0.0930637	-0.367952	-0.366287	-0.466566	-0.316995	-0.371982	-0.336094	-0.432967	-0.555021	-0.365958	-0.221573	0.405431	-0.116183	-0.156297	-0.383129	-0.422731	-0.426557	-0.412391	-0.389083	-0.537589	0.0827889	-0.399773	-0.406396	-0.540538	-0.390236	-0.506697	-0.615633	-0.456793	-0.139504	-0.421687	-0.403446	-0.519249	0.0218593	-0.421847	-0.279984
109415040	0.458254	0.426738	0.329583	0.350007	0.361571	0.422348	-0.163478	0.32164	0.274886	0.116569	-0.467928	0.437281	0.455652	0.388916	0.213525	0.371435	0.415423	0.413963	0.296429	0.175974	0.330051	0.392212	0.618023	0.636134	0.481257	-0.40498	0.368948	0.338129	0.398923	0.451214	0.457121	0.272991	0.470178	0.492	0.122876	0.364953	0.471598	0.401516	0.384478	0.626969	0.549656	0.32138	0.29045	0.492115	0.44645	0.44952	0.195803	0.42984	0.336678
109418351	-0.579066	-0.442247	-0.350761	-0.402712	-0.5578	-0.635594	0.231443	-0.246444	-0.101072	-0.0892732	0.579171	-0.523499	-0.331881	-0.101271	-0.0694481	-0.359066	-0.433841	-0.544872	-0.345775	-0.455728	-0.436546	-0.488119	-0.605159	-0.442433	-0.321352	0.538708	-0.0984307	-0.111876	-0.465483	-0.490879	-0.450224	-0.506638	-0.483363	-0.598424	0.176806	-0.442693	-0.443161	-0.568625	-0.460901	-0.5723	-0.673861	-0.515008	-0.106081	-0.436795	-0.451966	-0.568677	0.0742731	-0.477213	-0.333772
115259958	-0.0288949	0.0573949	0.0223294	-0.156838	0.0120834	0.202114	-0.04	-0.121595	0.182096	-0.276367	-0.102196	-0.0509936	0.10087	0.346576	0.0204392	-0.00304812	-0.00134007	-0.0800482	-0.148885	0.342743	0.125047	-0.00131468	-0.0245009	-0.0890046	-0.131171	-0.173369	0.424822	0.202085	-0.0640804	0.00180847	-0.041637	0.131357	-0.0837547	-0.0681578	0.0318084	-0.0396688	0.0634156	-0.129875	-0.0615696	0.0471027	-0.00418166	0.0902753	0.158427	-0.132052	-0.00399012	0.0209187	-0.15255	-0.0426288	-0.226342
109428133	-0.536361	-0.420604	-0.351019	-0.369058	-0.570241	-0.595654	0.193043	-0.216606	-0.0845133	-0.180197	0.564905	-0.443599	-0.277391	-0.158884	-0.0491411	-0.28783	-0.393982	-0.547987	-0.333538	-0.325958	-0.33098	-0.46934	-0.503519	-0.375898	-0.289375	0.443807	-0.122391	-0.139126	-0.437281	-0.497783	-0.431873	-0.407029	-0.430738	-0.546165	0.101961	-0.383465	-0.462666	-0.562946	-0.463322	-0.415693	-0.645834	-0.50509	-0.0774534	-0.427849	-0.423839	-0.581075	0.0334866	-0.488899	-0.290887
109406496	0.215809	0.297051	0.331369	0.25165	0.265834	0.24486	0.397391	0.332535	0.530604	0.331737	-0.344858	0.247296	0.505217	0.604108	0.418352	0.61093	0.313131	0.106121	0.244565	-0.0633507	0.0557832	0.259868	0.27301	0.443216	0.279625	0.0388275	0.569386	0.577197	0.148919	0.199836	0.370746	-0.073721	0.183906	0.336727	0.452724	0.320876	0.402823	0.180637	0.213057	0.395571	0.309908	0.270826	0.472642	0.410242	0.266451	0.304483	0.405559	0.234014	0.28827
109406142	-0.659164	-0.655879	-0.636836	-0.596784	-0.685963	-0.662096	0.0304348	-0.526478	-0.587237	-0.404593	0.764949	-0.633584	-0.68	-0.61502	-0.568384	-0.71326	-0.634748	-0.656852	-0.528027	-0.466196	-0.504373	-0.666103	-0.683526	-0.696676	-0.593816	0.271341	-0.656745	-0.605815	-0.634035	-0.662354	-0.699855	-0.479857	-0.683332	-0.757861	-0.404794	-0.561974	-0.719008	-0.643432	-0.606394	-0.736723	-0.687186	-0.684738	-0.558017	-0.698997	-0.685857	-0.702868	-0.444162	-0.632771	-0.598782
109414164	-0.00722372	0.172185	0.212576	0.0513934	0.106891	0.255081	-0.0504348	0.00958817	0.241342	0.0111712	-0.103936	0.157042	0.292174	0.178526	0.0500109	0.152406	0.0938052	0.0265302	-0.00178841	0.164062	0.189198	0.106489	0.0465017	0.152257	0.100594	-0.103841	0.388903	0.341211	0.0451271	0.149199	0.170091	0.184526	0.127626	0.0460404	0.097168	0.0661146	0.194713	0.0589927	0.0261338	0.105638	0.163085	0.187321	0.210356	0.0730689	0.086896	0.0855342	0.0386026	0.0768206	0.0423029
109410156	0.207727	0.383665	0.453833	0.272754	0.389773	0.487734	-0.247445	0.212511	0.301526	0.00753008	-0.443671	0.323406	0.434007	0.456017	0.161375	0.308798	0.420428	0.389119	0.199004	0.256707	0.198306	0.426267	0.281572	0.290345	0.273259	-0.434646	0.561748	0.45446	0.324309	0.394559	0.421998	0.391476	0.34861	0.409713	0.0915234	0.139312	0.548977	0.378733	0.391428	0.316526	0.476116	0.423709	0.289193	0.319196	0.408633	0.389637	-0.113274	0.349321	0.112105
109429969	-0.527783	-0.467045	-0.463559	-0.411147	-0.617181	-0.627714	0.30087	-0.317281	-0.225659	-0.217111	0.591433	-0.480603	-0.445217	-0.319077	-0.173081	-0.37579	-0.48064	-0.592356	-0.357234	-0.370899	-0.394666	-0.505274	-0.592522	-0.473486	-0.378447	0.46593	-0.361853	-0.170385	-0.525279	-0.606743	-0.491228	-0.46958	-0.550388	-0.601685	0.00479304	-0.338947	-0.587711	-0.556544	-0.516918	-0.500295	-0.648158	-0.550228	-0.164148	-0.491234	-0.520489	-0.655452	-0.0548808	-0.537744	-0.34889
109398278	-0.444842	-0.242026	-0.15699	-0.222938	-0.373889	-0.476929	0.270745	-0.0713505	0.062131	0.0829314	0.483516	-0.32951	-0.182534	-0.0495397	0.0952181	-0.230922	-0.278161	-0.405208	-0.149536	-0.229496	-0.246053	-0.290935	-0.552428	-0.237779	-0.106376	0.59267	0.00579004	0.00530639	-0.272401	-0.359191	-0.284281	-0.301559	-0.292866	-0.385349	0.225821	-0.190801	-0.297833	-0.432669	-0.319872	-0.362395	-0.565595	-0.345001	0.0265201	-0.244924	-0.297897	-0.381453	0.277006	-0.316655	-0.113009
109425340	-0.509157	-0.393087	-0.306873	-0.448017	-0.417199	-0.512133	0.367906	-0.255886	-0.0605665	-0.108579	0.477816	-0.503276	-0.447923	-0.166559	-0.0639408	-0.444033	-0.520062	-0.566407	-0.342554	-0.143518	-0.41242	-0.396681	-0.585649	-0.540696	-0.407783	0.59857	-0.106894	-0.163377	-0.486576	-0.560297	-0.468296	-0.398627	-0.538983	-0.52055	0.0627589	-0.306618	-0.458746	-0.521902	-0.493107	-0.47639	-0.698025	-0.434319	-0.00418163	-0.435867	-0.537453	-0.455197	0.0272137	-0.428601	-0.348093
109425537	-0.0799297	-0.121388	-0.0254611	-0.119649	0.232888	0.121295	0.0634921	-0.13252	-0.0213508	0.0264767	0.0513267	-0.0284362	0.0474016	0.067453	-0.324924	-0.00326655	-0.0335091	-0.112549	-0.0400243	0.0200383	-0.146928	-0.0990606	0.111528	0.204258	-0.0416648	-0.285625	0.108225	-0.0101285	-0.153917	-0.121646	-0.124495	-0.016535	-0.153362	0.0846515	-0.367401	0.149892	0.0335014	-0.076387	-0.124052	0.194169	0.161726	-0.043793	-0.00814318	-0.0678016	-0.106426	0.23341	0.0102342	-0.129247	-0.1265
109418706	0.0756397	0.24431	0.405591	0.192546	0.44416	0.368763	0.0252229	0.270925	0.416776	0.309948	-0.248369	0.15324	0.450098	0.587649	0.163767	0.233014	0.328389	0.167909	0.255127	0.138102	0.130422	0.199217	0.15754	0.428174	0.343956	-0.0636728	0.639368	0.41835	0.213723	0.288288	0.255857	0.181885	0.224502	0.330028	0.217041	0.310806	0.489121	0.130819	0.273136	0.324302	0.300913	0.332963	0.403638	0.292339	0.258306	0.498671	0.324006	0.299133	0.140895
109414777	-0.54223	-0.44032	-0.350126	-0.371716	-0.460097	-0.499941	0.00347826	-0.322947	-0.281421	-0.143769	0.676234	-0.46526	-0.391304	-0.391099	-0.29963	-0.523841	-0.431057	-0.484406	-0.357681	-0.316212	-0.351899	-0.477666	-0.659525	-0.437342	-0.263229	0.376536	-0.319725	-0.228942	-0.417425	-0.493261	-0.468637	-0.256013	-0.436499	-0.548422	-0.149456	-0.382583	-0.466239	-0.501667	-0.43896	-0.564775	-0.599371	-0.482521	-0.300132	-0.468345	-0.471278	-0.459746	-0.0325564	-0.46492	-0.283909
109417146	-0.335451	-0.363209	-0.225974	-0.169687	-0.388526	-0.379137	-0.145217	-0.149924	-0.300153	-0.145712	0.378343	-0.253614	-0.305217	-0.442168	-0.136986	-0.25909	-0.183143	-0.318363	-0.121165	-0.175974	-0.0841396	-0.441732	-0.370014	-0.423337	-0.285386	0.151247	-0.496217	-0.474614	-0.210743	-0.267202	-0.341512	-0.273885	-0.324383	-0.337178	-0.0727671	-0.362308	-0.340301	-0.345725	-0.203755	-0.307311	-0.380067	-0.257736	-0.227959	-0.412883	-0.275318	-0.449055	-0.27859	-0.226021	-0.214131
109409124	-0.621691	-0.451711	-0.309039	-0.43197	-0.422453	-0.495295	0.149565	-0.317281	-0.215204	-0.155912	0.658839	-0.481055	-0.429565	-0.329989	-0.300935	-0.503375	-0.474833	-0.541583	-0.342927	-0.284266	-0.374212	-0.468902	-0.661525	-0.457222	-0.313305	0.442453	-0.244783	-0.213972	-0.47248	-0.51858	-0.496543	-0.287735	-0.496767	-0.589949	-0.145098	-0.308535	-0.449268	-0.539166	-0.478825	-0.589013	-0.637471	-0.481619	-0.167669	-0.478029	-0.516942	-0.458352	-0.0506949	-0.490231	-0.360665
115257202	-0.57712	-0.394402	-0.249697	-0.312859	-0.398605	-0.485178	0.156556	-0.212729	-0.0993466	-0.074815	0.596346	-0.385469	-0.33616	-0.200831	-0.174859	-0.396342	-0.356537	-0.485197	-0.270332	-0.258874	-0.318266	-0.427363	-0.619408	-0.402641	-0.235805	0.417486	-0.178083	-0.151487	-0.384115	-0.446338	-0.409815	-0.275285	-0.411329	-0.511069	-0.00239704	-0.306398	-0.37745	-0.475932	-0.398295	-0.491256	-0.58556	-0.460956	-0.137114	-0.389639	-0.381805	-0.421952	0.00790827	-0.44348	-0.245584
109425735	-0.614467	-0.494648	-0.407289	-0.412919	-0.535386	-0.58822	0.0826087	-0.292439	-0.182531	-0.207882	0.646662	-0.483311	-0.395652	-0.205152	-0.191781	-0.388853	-0.427484	-0.581836	-0.411334	-0.344368	-0.378396	-0.549973	-0.572521	-0.478456	-0.358505	0.361637	-0.221723	-0.232464	-0.479249	-0.529883	-0.494328	-0.39854	-0.499426	-0.607553	-0.027451	-0.472499	-0.488568	-0.571178	-0.488127	-0.519959	-0.667207	-0.558804	-0.22972	-0.489474	-0.448224	-0.536913	-0.0748797	-0.551954	-0.34322
109404843	0.0790094	0.17569	0.288496	0.110319	0.329969	0.170054	0.266087	0.194378	0.383795	0.335137	-0.236138	0.109659	0.322609	0.513753	0.198304	0.267799	0.213072	0.080963	0.329514	-0.0546874	-0.0218484	0.17529	0.161006	0.356018	0.258798	0.0686253	0.541005	0.401528	0.115074	0.146034	0.221473	0.0312756	0.090845	0.279402	0.294554	0.404621	0.387639	0.103809	0.13377	0.319201	0.228597	0.200411	0.373625	0.323088	0.157831	0.357942	0.370678	0.215808	0.0771918
109425388	-0.553638	-0.409301	-0.289899	-0.351855	-0.487158	-0.580448	0.214394	-0.219704	-0.0472768	-0.0289058	0.541105	-0.459042	-0.296586	-0.116788	-0.0243584	-0.300523	-0.404344	-0.509446	-0.291127	-0.316822	-0.337097	-0.455416	-0.554641	-0.382306	-0.269048	0.55725	-0.05633	-0.0832296	-0.413905	-0.443625	-0.413359	-0.400638	-0.408227	-0.544478	0.191545	-0.355774	-0.421672	-0.534709	-0.445258	-0.494915	-0.658058	-0.43793	-0.0253099	-0.402407	-0.412402	-0.521454	0.160957	-0.451253	-0.263033
109401290	0.25599	0.248419	0.318864	0.25165	0.457773	0.501335	-0.151304	0.226194	0.186016	-0.0378851	-0.40661	0.336197	0.235652	0.305982	0.0717547	0.18071	0.369414	0.354042	0.187783	0.455908	0.367239	0.267318	0.338013	0.201051	0.0646994	-0.448322	0.146781	-0.00308191	0.318597	0.399673	0.206856	0.302033	0.251264	0.301519	-0.0718956	0.223027	0.360844	0.284903	0.376947	0.243745	0.399116	0.355685	0.182192	0.17695	0.391032	0.429066	-0.189757	0.256661	0.0920196
109426577	-0.564353	-0.479751	-0.443909	-0.378805	-0.547469	-0.592402	0.0982609	-0.313359	-0.26356	-0.164654	0.632311	-0.439989	-0.448696	-0.347449	-0.226571	-0.361855	-0.441331	-0.564454	-0.383166	-0.334622	-0.342602	-0.55085	-0.571521	-0.485685	-0.397502	0.4113	-0.383138	-0.289259	-0.477896	-0.532144	-0.485912	-0.384689	-0.485689	-0.591754	-0.0871462	-0.441205	-0.558236	-0.522703	-0.474839	-0.52499	-0.629572	-0.526756	-0.264486	-0.500038	-0.462854	-0.585723	-0.10232	-0.528419	-0.344092
109425667	-0.471799	-0.355323	-0.30368	-0.308803	-0.503318	-0.48182	0.152174	-0.211376	-0.177739	-0.165626	0.540987	-0.430964	-0.355652	-0.230469	-0.147858	-0.460266	-0.358693	-0.437292	-0.336668	-0.231203	-0.313316	-0.374683	-0.614523	-0.371831	-0.243731	0.425296	-0.235027	-0.136484	-0.368688	-0.451666	-0.413712	-0.276119	-0.396173	-0.483876	-0.0143791	-0.35746	-0.443909	-0.493893	-0.364102	-0.484747	-0.581251	-0.433321	-0.150066	-0.421687	-0.394579	-0.497865	0.000465091	-0.417407	-0.263412
109400730	-0.574285	-0.524879	-0.410862	-0.451464	-0.537709	-0.604018	0.233913	-0.380912	-0.197779	-0.117055	0.694499	-0.548294	-0.426087	-0.310347	-0.207871	-0.42456	-0.521735	-0.606079	-0.406863	-0.294554	-0.461141	-0.542523	-0.711027	-0.493366	-0.385537	0.474959	-0.263851	-0.183153	-0.533853	-0.622567	-0.550582	-0.399434	-0.556592	-0.602136	-0.0400872	-0.364953	-0.572527	-0.624225	-0.55767	-0.586269	-0.725751	-0.545263	-0.188353	-0.516765	-0.553297	-0.558297	0.0799957	-0.590142	-0.321851
109424811	-0.689487	-0.61825	-0.507546	-0.542303	-0.627445	-0.650531	0.0839496	-0.428821	-0.370452	-0.319491	0.710028	-0.594356	-0.538495	-0.414195	-0.398738	-0.55892	-0.562629	-0.660799	-0.455348	-0.422522	-0.469945	-0.639869	-0.625796	-0.601833	-0.492107	0.357504	-0.400163	-0.40787	-0.597517	-0.62035	-0.619065	-0.426427	-0.609813	-0.71055	-0.195728	-0.486374	-0.603604	-0.644627	-0.578961	-0.635248	-0.709565	-0.625654	-0.307527	-0.609026	-0.612306	-0.65411	-0.266613	-0.60306	-0.534033
109423743	-0.551711	-0.470112	-0.357271	-0.376589	-0.530273	-0.63236	0.328696	-0.201352	-0.108473	-0.0786844	0.564036	-0.51129	-0.321739	-0.138369	-0.0308763	-0.297409	-0.400235	-0.547072	-0.293746	-0.453201	-0.43046	-0.475913	-0.572521	-0.410686	-0.358062	0.543585	-0.189795	-0.173908	-0.456686	-0.515415	-0.465537	-0.518728	-0.506073	-0.555193	0.147277	-0.344237	-0.463559	-0.580781	-0.450477	-0.537337	-0.672318	-0.494709	-0.109579	-0.417285	-0.446894	-0.546675	0.096739	-0.511545	-0.313128
109621956	0.205695	0.205527	0.181354	0.15089	0.151772	0.199834	-0.100457	0.0669138	0.32658	0.175135	-0.251414	0.252767	0.477495	0.40319	0.217051	0.425523	0.245957	0.13451	0.133713	0.117522	0.142743	0.127332	0.27632	0.279499	0.0542972	-0.22579	0.49566	0.247927	0.157753	0.242162	0.249876	0.152166	0.245778	0.261404	0.203095	0.0698763	0.260865	0.140882	0.129147	0.346715	0.308581	0.195488	0.151639	0.221456	0.272274	0.163434	0.124672	0.151454	0.0431845
109428775	0.61537	0.636163	0.53412	0.53077	0.653895	0.712276	-0.141739	0.487689	0.335875	0.184568	-0.636225	0.587103	0.501739	0.377567	0.260491	0.385369	0.54005	0.683383	0.380931	0.367109	0.502049	0.690206	0.665525	0.688995	0.641233	-0.330034	0.401763	0.460965	0.60741	0.653763	0.635185	0.603172	0.695297	0.63283	0.0718956	0.531121	0.651126	0.664469	0.596649	0.568434	0.690903	0.575505	0.321256	0.65674	0.606498	0.731225	0.248824	0.593251	0.552118
109431465	-0.317392	-0.256744	-0.198285	-0.299499	-0.510289	-0.476709	-0.0626087	-0.152103	-0.153344	-0.290452	0.23179	-0.370945	-0.267826	-0.166741	0.134377	-0.189419	-0.263548	-0.266675	-0.1851	-0.190052	-0.148755	-0.255486	-0.234509	-0.35647	-0.158203	0.189623	-0.0239461	-0.167304	-0.210292	-0.254995	-0.279499	-0.43473	-0.318179	-0.361101	0.205665	-0.442968	-0.271526	-0.390998	-0.300761	-0.253349	-0.483214	-0.248708	-0.0123221	-0.382071	-0.295269	-0.555508	-0.0925531	-0.22913	-0.190581
109427477	-0.609925	-0.476846	-0.37461	-0.428472	-0.48206	-0.608129	0.276689	-0.286525	-0.0809867	-0.0681471	0.665506	-0.496576	-0.341177	-0.197288	-0.0976249	-0.291076	-0.479226	-0.630551	-0.375937	-0.363026	-0.42278	-0.529653	-0.625134	-0.454144	-0.370612	0.555403	-0.140213	-0.123104	-0.522354	-0.592661	-0.489192	-0.45135	-0.538931	-0.601188	0.0495633	-0.374583	-0.49948	-0.590985	-0.54912	-0.533697	-0.71383	-0.525417	-0.131649	-0.467161	-0.510516	-0.515256	0.124683	-0.575631	-0.294581
109402364	0.459005	0.454856	0.443752	0.368855	0.393663	0.445405	0.0474222	0.350415	0.468614	0.233777	-0.648825	0.398281	0.539047	0.593801	0.420801	0.576253	0.417929	0.445358	0.323242	0.178256	0.251653	0.493984	0.605918	0.518101	0.41949	-0.23515	0.655399	0.554224	0.389701	0.499465	0.550055	0.248803	0.501082	0.514228	0.427513	0.347328	0.561729	0.455319	0.401793	0.535857	0.525374	0.469738	0.491226	0.558946	0.470033	0.434695	0.275746	0.463446	0.356536
109423965	-0.65863	-0.573636	-0.449813	-0.479924	-0.579197	-0.606937	-0.103936	-0.412817	-0.428541	-0.261367	0.705959	-0.579558	-0.458361	-0.4582	-0.351457	-0.523737	-0.479181	-0.557714	-0.414554	-0.405912	-0.41242	-0.598747	-0.636412	-0.512453	-0.408005	0.240015	-0.408282	-0.392808	-0.505533	-0.541304	-0.579943	-0.462979	-0.554718	-0.628453	-0.208107	-0.517129	-0.552997	-0.611096	-0.501524	-0.623904	-0.651087	-0.519647	-0.352358	-0.614177	-0.554304	-0.611656	-0.205848	-0.547411	-0.444058
109422631	0.260957	0.182262	0.28939	0.173674	0.287677	0.321523	-0.456522	0.103291	0.0500981	-0.146683	-0.51272	0.259481	0.173043	0.278483	0.112633	0.262574	0.339932	0.41991	0.158721	0.336246	0.209652	0.2866	0.578522	0.248942	0.0881861	-0.675869	0.296223	-0.00176109	0.322207	0.409619	0.251151	0.261821	0.286716	0.386378	-0.0461875	0.0101376	0.381387	0.291305	0.310948	0.390084	0.396793	0.329053	0.194514	0.188395	0.385268	0.255673	-0.236266	0.246004	-0.00218056
109404750	-0.481732	-0.390373	-0.335835	-0.387666	-0.568847	-0.580322	0.186087	-0.356942	-0.169462	-0.0806272	0.572733	-0.441343	-0.384348	-0.304673	-0.130028	-0.371	-0.486893	-0.504075	-0.345163	-0.35249	-0.39699	-0.43472	-0.629524	-0.447282	-0.311975	0.477668	-0.208864	-0.0748463	-0.453527	-0.495974	-0.402195	-0.391838	-0.455111	-0.564221	0.0928107	-0.381261	-0.486782	-0.497551	-0.496986	-0.557001	-0.623068	-0.482521	-0.142585	-0.410242	-0.478814	-0.603853	0.0734844	-0.45826	-0.276931
109407526	-0.552614	-0.430681	-0.287603	-0.370387	-0.428494	-0.525031	0.126957	-0.209632	-0.089741	-0.100055	0.560992	-0.505423	-0.324348	-0.104322	-0.0808872	-0.362291	-0.388621	-0.480746	-0.318784	-0.281017	-0.334699	-0.449181	-0.54352	-0.395777	-0.217142	0.482183	-0.0430144	-0.12988	-0.386288	-0.434034	-0.440732	-0.330627	-0.401934	-0.532173	0.101525	-0.364071	-0.38228	-0.54191	-0.419913	-0.501667	-0.668137	-0.42971	-0.0853748	-0.412003	-0.408766	-0.421163	0.127435	-0.446714	-0.242478
109427863	-0.153052	-0.159479	-0.142908	-0.217093	-0.145	-0.247647	0.335652	-0.070168	0.18166	0.0524562	0.293107	-0.256773	0.0608696	0.448716	-0.0569689	0.0513826	-0.127307	-0.303268	-0.247247	-0.484606	-0.488568	-0.22481	-0.202008	0.081324	-0.0992648	0.227547	0.301987	0.244351	-0.288813	-0.28393	-0.155917	-0.255566	-0.256582	-0.182807	0.0854033	-0.138841	-0.0384066	-0.313713	-0.18338	-0.159143	-0.190963	-0.371483	0.0558897	-0.0140856	-0.137881	-0.016735	0.291147	-0.261989	-0.215003
109421801	-0.688886	-0.687574	-0.651268	-0.626604	-0.757233	-0.809095	0.144379	-0.490847	-0.342048	-0.328894	0.764245	-0.66938	-0.573603	-0.338575	-0.320139	-0.44926	-0.659906	-0.768858	-0.592986	-0.486607	-0.593988	-0.737694	-0.609655	-0.687789	-0.618767	0.407326	-0.353504	-0.446974	-0.69917	-0.732139	-0.689818	-0.60375	-0.687913	-0.781051	-0.133363	-0.671429	-0.728098	-0.730251	-0.693362	-0.646545	-0.824896	-0.762315	-0.35918	-0.671852	-0.666052	-0.769278	-0.223292	-0.717741	-0.560089
109419060	0.0180632	0.0565309	-0.0946974	-0.0633694	0.138989	0.0204481	0.226571	-0.00261553	0.0331155	0.0709285	-0.099391	0.0329499	0.0517504	0.212401	-0.0939539	0.0653311	-0.00491467	-0.0516995	0.0950298	-0.229087	-0.0764861	0.0131496	0.220556	0.255097	0.0571783	-0.083994	0.102902	0.153468	-0.0934333	-0.0352729	0.0327852	-0.274168	-0.111032	0.0512424	-0.0337765	0.229468	0.0670029	0.0590056	-0.0505069	0.215439	0.216564	-0.0424386	0.0396155	0.088054	-0.0301541	0.144138	0.0751286	0.0270929	-0.0811345
109418941	-0.555486	-0.520135	-0.495192	-0.46946	-0.623616	-0.593128	-0.106551	-0.432918	-0.505799	-0.383436	0.672642	-0.523045	-0.550224	-0.533538	-0.433723	-0.595673	-0.48723	-0.503524	-0.407745	-0.349138	-0.403397	-0.525091	-0.590595	-0.507777	-0.376098	0.172314	-0.523331	-0.426722	-0.479081	-0.556269	-0.557441	-0.335664	-0.51719	-0.591624	-0.329979	-0.458187	-0.586695	-0.544741	-0.476027	-0.555764	-0.597795	-0.57349	-0.399128	-0.572962	-0.536126	-0.636377	-0.322784	-0.511554	-0.468682
109621317	-0.477217	-0.371972	-0.363523	-0.3345	-0.529344	-0.59519	0.293043	-0.146002	-0.0797213	-0.153969	0.497499	-0.392606	-0.295652	-0.211263	0.0230485	-0.239495	-0.386835	-0.533349	-0.256189	-0.243657	-0.275662	-0.405797	-0.414516	-0.326651	-0.284943	0.513787	-0.193343	-0.185795	-0.41201	-0.514963	-0.41194	-0.419986	-0.412569	-0.471688	0.0758172	-0.263577	-0.495714	-0.513557	-0.445604	-0.294049	-0.628643	-0.462209	-0.0242042	-0.392635	-0.425613	-0.565735	0.0590666	-0.44849	-0.256434
109402150	-0.0916509	-0.150278	-0.133083	-0.241017	0.116651	0.116157	-0.0252174	-0.268905	-0.23655	-0.169511	0.126549	-0.120489	-0.132174	-0.0069839	-0.547075	-0.222077	-0.140261	-0.0722721	-0.187783	-0.225788	-0.220808	-0.125771	0.00400015	0.029367	-0.150227	-0.349899	-0.0811508	-0.120635	-0.199462	-0.0632966	-0.180279	-0.0661255	-0.21271	-0.143989	-0.466232	0.00572993	-0.000893178	-0.0795716	-0.118267	-0.191612	0.151469	-0.15753	-0.245122	-0.116206	-0.149851	0.157123	-0.244173	-0.151421	-0.292631
109398460	0.0167048	0.0617762	0.0928905	-0.0660139	0.148253	0.0599371	0.0495652	0.0405318	0.206491	-0.00679988	-0.120896	-0.00361017	0.177391	0.529904	0.0126114	0.211191	0.0812978	0.0663256	-0.0661711	-0.161355	-0.0678695	0.0162144	0.26251	0.318519	0.0465304	-0.0902964	0.479366	0.262843	-0.0121843	0.141513	0.0314492	-0.0893588	0.021271	-0.00902753	0.0806102	-0.031735	0.209897	-0.0461881	0.0442946	0.0425296	0.134278	-0.00180551	0.279888	0.0457781	0.128127	0.154798	0.196734	-0.0168739	-0.143481
109401826	0.0982187	0.232259	0.115245	0.190551	-0.0483439	0.0683153	-0.343988	0.128161	0.0660132	-0.143557	-0.101783	0.168812	0.0891498	-0.0722555	0.327969	-0.0302701	0.183407	0.229445	0.145787	0.258603	0.366389	0.198121	-0.112529	-0.267524	0.134303	-0.027998	0.00665315	0.0488809	0.292938	0.186766	0.189622	0.216295	0.201897	0.0248311	0.26411	-0.130494	0.107205	0.20812	0.184749	-0.0329333	-0.0185892	0.166368	-0.12721	0.0215732	0.231034	-0.0822981	-0.196544	0.191205	0.207198
109419262	-0.571825	-0.456729	-0.376638	-0.437477	-0.540965	-0.575461	0.108308	-0.357533	-0.17956	-0.168127	0.659126	-0.500677	-0.338408	-0.272054	-0.169241	-0.376607	-0.477721	-0.559437	-0.398094	-0.340184	-0.403674	-0.496726	-0.63455	-0.454257	-0.331396	0.392057	-0.174794	-0.129056	-0.488487	-0.546397	-0.475931	-0.402289	-0.49255	-0.596528	-0.00719269	-0.411412	-0.495929	-0.569139	-0.521575	-0.557015	-0.666103	-0.513664	-0.189755	-0.48132	-0.500756	-0.55947	0.0225667	-0.536201	-0.315446
109432862	-0.497515	-0.345985	-0.389765	-0.399976	-0.490267	-0.507352	0.335074	-0.250382	-0.162198	-0.139033	0.496627	-0.509025	-0.416014	-0.104413	-0.0883569	-0.381347	-0.420255	-0.488032	-0.323536	-0.329494	-0.412224	-0.346938	-0.692628	-0.573833	-0.390752	0.510619	-0.185966	-0.156873	-0.432694	-0.490523	-0.423382	-0.467306	-0.508732	-0.541672	0.0689054	-0.354683	-0.44966	-0.470522	-0.392792	-0.622023	-0.608729	-0.425567	-0.256347	-0.408837	-0.442845	-0.488528	-0.106599	-0.415548	-0.351812
109414027	-0.668194	-0.626086	-0.47785	-0.504187	-0.588831	-0.602159	0.00347826	-0.485074	-0.416903	-0.22051	0.738856	-0.593421	-0.52087	-0.504151	-0.396608	-0.53255	-0.55345	-0.606994	-0.496283	-0.343826	-0.488103	-0.606504	-0.716527	-0.607671	-0.531776	0.312877	-0.435465	-0.411655	-0.566796	-0.603126	-0.611709	-0.361456	-0.575204	-0.655399	-0.254903	-0.527154	-0.628797	-0.627427	-0.570515	-0.712486	-0.708095	-0.548422	-0.40575	-0.615364	-0.596745	-0.621983	-0.194408	-0.644316	-0.463587
109416150	0.56661	0.497276	0.426939	0.455895	0.461956	0.556626	-0.0686957	0.467641	0.258332	0.0995697	-0.72668	0.49008	0.445217	0.402884	0.275277	0.400175	0.534243	0.57406	0.413569	0.3265	0.428601	0.546906	0.713527	0.561136	0.404593	-0.395498	0.305535	0.179631	0.51851	0.594536	0.504516	0.33867	0.545956	0.621997	0.11939	0.401536	0.543945	0.525447	0.571844	0.644347	0.669066	0.524048	0.343259	0.50444	0.53645	0.501584	-0.0167433	0.587034	0.307459
109427035	-0.484892	-0.35839	-0.360844	-0.387223	-0.593014	-0.608664	0.153043	-0.249728	-0.146374	-0.179711	0.538813	-0.414718	-0.318261	-0.22785	-0.0574038	-0.250817	-0.428824	-0.513223	-0.32236	-0.393641	-0.31657	-0.439979	-0.463017	-0.368217	-0.281398	0.455094	-0.165406	-0.139126	-0.428707	-0.462065	-0.390236	-0.465112	-0.421875	-0.558804	0.0880176	-0.402417	-0.461773	-0.508527	-0.458007	-0.438101	-0.604018	-0.489743	-0.0888954	-0.412003	-0.439357	-0.625237	0.00465091	-0.424956	-0.305278
109426385	0.337782	0.352113	0.371643	0.176592	0.455316	0.505162	0.0513155	0.167612	0.32353	0.0415369	-0.532405	0.293164	0.270059	0.40057	0.162679	0.320558	0.229426	0.338563	0.189165	0.315198	0.249219	0.415528	0.493876	0.331919	0.33354	-0.314074	0.541123	0.449175	0.256603	0.362904	0.373264	0.261431	0.282124	0.34899	0.152103	0.341446	0.469914	0.364554	0.223958	0.397945	0.427087	0.403167	0.381189	0.35794	0.275156	0.466123	0.1263	0.329557	0.275901
115254041	-0.595054	-0.498153	-0.376028	-0.394311	-0.556299	-0.59519	0.152174	-0.278493	-0.16075	-0.162711	0.628397	-0.489629	-0.351304	-0.272809	-0.160035	-0.393208	-0.446245	-0.60242	-0.397921	-0.314046	-0.393271	-0.549973	-0.594022	-0.462191	-0.382879	0.452837	-0.243009	-0.20957	-0.502716	-0.565148	-0.497872	-0.395859	-0.498097	-0.577762	0	-0.443849	-0.521616	-0.587641	-0.491671	-0.492978	-0.677894	-0.52134	-0.124982	-0.507081	-0.496548	-0.583864	-0.0288357	-0.531084	-0.347145
109417005	-0.515593	-0.363209	-0.370669	-0.349121	-0.549793	-0.548262	0.223478	-0.109828	-0.177304	-0.286081	0.47706	-0.426902	-0.333043	-0.198605	-0.116112	-0.41498	-0.337252	-0.493554	-0.228469	-0.362236	-0.262181	-0.3852	-0.444517	-0.418819	-0.242844	0.42349	-0.224828	-0.302467	-0.374555	-0.446693	-0.416813	-0.407923	-0.425421	-0.50509	0.00827889	-0.333658	-0.410862	-0.486576	-0.37429	-0.353499	-0.55105	-0.47891	-0.194954	-0.415525	-0.413643	-0.540167	-0.210221	-0.361013	-0.334062
109409073	-0.0684144	0.0477664	-0.0638761	0.00177257	-0.168274	-0.118506	-0.0904544	-0.0152572	0.0601308	-0.163961	0.116137	-0.00677053	-0.108719	-0.00327442	0.14876	-0.170514	-0.0285945	-0.00915035	-0.083179	0.0766331	0.102059	-0.0219161	-0.319331	-0.423881	-0.101281	0.194857	-0.0459067	0.0180551	0.0338527	-0.0443173	-0.0270256	0.0768652	-0.0403351	-0.232509	0.202441	-0.278183	-0.083977	0.00160093	-0.0110761	-0.293427	-0.218888	-0.114223	-0.164844	-0.141767	0.0554304	-0.199933	-0.171191	-0.0559625	-0.0109052
109431106	-0.511975	-0.436756	-0.353112	-0.337895	-0.501431	-0.594778	0.05396	-0.221156	-0.157837	-0.0870171	0.612405	-0.455729	-0.283725	-0.18174	-0.076605	-0.2798	-0.339334	-0.485743	-0.307426	-0.321907	-0.344761	-0.485538	-0.548998	-0.366729	-0.314021	0.440127	-0.172651	-0.257343	-0.373977	-0.461562	-0.453529	-0.328232	-0.395631	-0.484749	0.00218055	-0.421737	-0.454129	-0.555198	-0.401659	-0.456333	-0.636631	-0.471196	-0.209218	-0.433509	-0.374067	-0.502486	0.0698244	-0.48088	-0.305981
115258587	-0.571249	-0.424201	-0.379236	-0.392624	-0.535037	-0.593925	0.172211	-0.29817	-0.124619	-0.0993485	0.60809	-0.471229	-0.349206	-0.156299	-0.106568	-0.304007	-0.432491	-0.539184	-0.355523	-0.355274	-0.376153	-0.474263	-0.610906	-0.446476	-0.314924	0.477095	-0.120422	-0.10745	-0.453174	-0.495177	-0.434625	-0.399074	-0.448562	-0.58466	0.087383	-0.406914	-0.47438	-0.535167	-0.482917	-0.546145	-0.655269	-0.499105	-0.183332	-0.429704	-0.431027	-0.551676	0.0572186	-0.512545	-0.300546
109423116	-0.443482	-0.299232	-0.209021	-0.15708	-0.301072	-0.380797	0.141486	-0.128256	-0.135638	0.0687843	0.540297	-0.266962	-0.268125	-0.297238	-0.117494	-0.286903	-0.249447	-0.349159	-0.198933	-0.265388	-0.204033	-0.334069	-0.605662	-0.335795	-0.222098	0.477491	-0.334932	-0.167151	-0.261523	-0.326496	-0.304746	-0.181743	-0.283965	-0.418897	-0.0170679	-0.238611	-0.354349	-0.336214	-0.263817	-0.535555	-0.474129	-0.3178	-0.239565	-0.295323	-0.270289	-0.334763	0.0742731	-0.370174	-0.114761
109417593	-0.565707	-0.400012	-0.28939	-0.337601	-0.465674	-0.47578	-0.0713043	-0.286774	-0.282728	-0.196711	0.598391	-0.393959	-0.351304	-0.379313	-0.290063	-0.508601	-0.3645	-0.429058	-0.297323	-0.340578	-0.296116	-0.426832	-0.581022	-0.415656	-0.255696	0.263214	-0.305092	-0.245232	-0.368237	-0.404194	-0.406625	-0.257353	-0.393071	-0.52811	-0.128976	-0.393161	-0.390319	-0.442674	-0.383592	-0.532307	-0.517597	-0.447765	-0.277248	-0.437533	-0.405219	-0.490892	-0.171154	-0.412522	-0.324467
115256851	-0.419878	-0.397821	-0.489461	-0.307917	-0.610674	-0.604947	0.0469565	-0.263239	-0.305816	-0.221968	0.540552	-0.393959	-0.406087	-0.267571	-0.127419	-0.279121	-0.331892	-0.428143	-0.325043	-0.355739	-0.29751	-0.445237	-0.491018	-0.41656	-0.358949	0.308814	-0.414179	-0.305109	-0.363273	-0.446241	-0.419913	-0.378434	-0.390855	-0.507798	-0.0457517	-0.430186	-0.547518	-0.459595	-0.365431	-0.471027	-0.551979	-0.506444	-0.354701	-0.423448	-0.328077	-0.613615	-0.131156	-0.476022	-0.323595
109423879	0.19576	0.246282	0.281859	0.114996	0.195932	0.251187	-0.234399	0.134482	0.203486	-0.174406	-0.434102	0.178291	0.297891	0.485923	0.272727	0.385018	0.350282	0.289151	0.203476	0.191177	0.104384	0.306386	0.381597	0.236569	0.178848	-0.587958	0.491446	0.28756	0.243062	0.257085	0.275573	0.0379857	0.146492	0.358245	0.146655	0.0890537	0.422118	0.199887	0.269148	0.411209	0.332979	0.279237	0.296676	0.207367	0.322827	0.195981	-0.160491	0.242726	0.00828793
115270110	0.387372	0.258934	0.224188	0.219308	0.454055	0.514809	-0.38087	0.11593	-0.0274451	-0.116084	-0.472711	0.329428	0.171304	0.149717	-0.0887149	0.178968	0.338592	0.433632	0.196725	0.310256	0.288213	0.327793	0.578022	0.300899	0.229993	-0.680384	0.124165	0.0123276	0.338904	0.396508	0.296774	0.390498	0.314634	0.431967	-0.253595	0.237131	0.40193	0.421181	0.341512	0.447247	0.551979	0.354782	-0.0136424	0.283472	0.352017	0.496006	-0.245568	0.331261	0.139992
109401397	-0.332385	-0.194941	-0.295141	-0.222048	-0.490117	-0.447063	0.0131006	-0.207048	-0.187268	-0.160984	0.476527	-0.237954	-0.247164	-0.314336	-0.114873	-0.415047	-0.301042	-0.311027	-0.20522	-0.316508	-0.182556	-0.268488	-0.492665	-0.311291	-0.155335	0.335559	-0.297519	-0.0862288	-0.256084	-0.32922	-0.246911	-0.210912	-0.252809	-0.442018	0.0271335	-0.267829	-0.370497	-0.292121	-0.296293	-0.408785	-0.41253	-0.41799	-0.243543	-0.273218	-0.282312	-0.496309	-0.0658648	-0.283652	-0.207184
109421664	-0.52688	-0.338236	-0.22776	-0.252536	-0.416411	-0.453013	0.226957	-0.12421	-0.0810283	-0.0747987	0.510111	-0.349735	-0.270435	-0.224794	-0.0752337	-0.3366	-0.313131	-0.473885	-0.258872	-0.299427	-0.261251	-0.388268	-0.562021	-0.352856	-0.250821	0.486698	-0.23281	-0.0906961	-0.37275	-0.4268	-0.350814	-0.346265	-0.402377	-0.48207	0.0723313	-0.297075	-0.374241	-0.440388	-0.345498	-0.456851	-0.541293	-0.377802	-0.0545695	-0.375909	-0.375071	-0.458817	0.0111622	-0.392984	-0.216748
109427056	-0.538618	-0.484571	-0.434084	-0.352665	-0.578142	-0.559878	0.0721739	-0.273263	-0.344588	-0.256938	0.604044	-0.455332	-0.426087	-0.419471	-0.263101	-0.462443	-0.379241	-0.509564	-0.321019	-0.311339	-0.31657	-0.485116	-0.561521	-0.440505	-0.336791	0.303396	-0.447438	-0.368948	-0.421487	-0.518128	-0.494771	-0.322585	-0.463531	-0.517277	-0.168628	-0.375972	-0.543052	-0.533221	-0.430101	-0.454107	-0.584039	-0.498771	-0.334458	-0.497397	-0.454874	-0.583864	-0.188827	-0.5	-0.340603
109426378	-0.486006	-0.321727	-0.205967	-0.267716	-0.445884	-0.530837	0.38582	-0.112928	0.0464154	0.0269684	0.474657	-0.370203	-0.257503	-0.0807865	0.0585164	-0.24657	-0.359296	-0.472032	-0.25317	-0.342893	-0.346471	-0.344595	-0.536003	-0.322726	-0.22034	0.615864	-0.0658805	0.0176186	-0.377426	-0.422915	-0.318617	-0.404077	-0.377725	-0.482731	0.260462	-0.27692	-0.359214	-0.454762	-0.389076	-0.462082	-0.60614	-0.417931	0.0495301	-0.285357	-0.362815	-0.471806	0.214966	-0.405594	-0.157069
109425389	-0.515027	-0.482485	-0.361816	-0.370024	-0.532945	-0.566971	0.0747989	-0.285528	-0.285839	-0.2157	0.584167	-0.452949	-0.4414	-0.402098	-0.23358	-0.456446	-0.421098	-0.504642	-0.323772	-0.244793	-0.35337	-0.488947	-0.526384	-0.406708	-0.336865	0.352684	-0.388766	-0.321249	-0.432411	-0.524119	-0.495322	-0.295395	-0.456983	-0.502265	-0.137721	-0.348059	-0.521282	-0.540198	-0.437283	-0.435452	-0.621809	-0.494139	-0.149218	-0.480775	-0.47271	-0.56516	-0.0883865	-0.477457	-0.355072
109402210	-0.528349	-0.507902	-0.402464	-0.330363	-0.528994	-0.588116	0.134377	-0.248693	-0.271678	-0.128254	0.612005	-0.45498	-0.390085	-0.355165	-0.140931	-0.285279	-0.360111	-0.531178	-0.318406	-0.35365	-0.358252	-0.524232	-0.564644	-0.423655	-0.385843	0.359232	-0.426467	-0.333359	-0.429477	-0.528415	-0.48779	-0.434601	-0.500643	-0.501363	-0.0723471	-0.38972	-0.531556	-0.555293	-0.430859	-0.483022	-0.623435	-0.47292	-0.274007	-0.475932	-0.434131	-0.552839	-0.0379132	-0.539416	-0.276991
109412659	-0.299784	-0.138449	0.0437657	-0.1338	-0.0896957	-0.137066	-0.06	-0.0941384	0.0605534	-0.127255	0.151772	-0.129966	-0.218261	-0.157138	0.135247	-0.224255	-0.130434	-0.171532	-0.012966	0.355739	0.0971557	-0.111748	-0.334013	-0.432373	-0.10281	0.110613	0.0558743	-0.100822	-0.0586652	-0.175422	-0.185152	-0.00804229	-0.228664	-0.185967	0.118083	-0.160438	-0.105395	-0.199386	-0.216158	-0.124845	-0.375885	-0.0361101	0.0206836	-0.293156	-0.148078	-0.193382	-0.0823211	-0.164298	0.00130834
109402145	-0.505209	-0.337359	-0.258128	-0.28798	-0.44476	-0.499941	0.204348	-0.135542	-0.138532	-0.100541	0.528376	-0.366432	-0.258261	-0.299871	-0.0895847	-0.330939	-0.328318	-0.46062	-0.18823	-0.36007	-0.231965	-0.376436	-0.496519	-0.284182	-0.178588	0.495727	-0.224384	-0.142208	-0.352894	-0.424991	-0.363659	-0.344031	-0.389083	-0.470786	0.027451	-0.231842	-0.380494	-0.462796	-0.383592	-0.390541	-0.533394	-0.386378	-0.0963767	-0.375028	-0.409209	-0.482989	0.0502298	-0.377886	-0.219364
109414131	0.0902964	0.180947	0.266167	0.128483	0.145465	0.158903	-0.146087	0.17651	0.213897	-0.0116569	-0.282235	0.180508	0.392174	0.375385	0.204827	0.407577	0.351993	0.1418	0.263343	0.0416923	0.0906477	0.185808	0.333012	0.373639	0.239742	-0.434777	0.480253	0.222778	0.185021	0.17723	0.231661	0.00491473	0.113445	0.374191	0.0862747	0.113717	0.378707	0.0882605	0.17585	0.535965	0.330816	0.216209	0.238521	0.17607	0.234974	0.155263	-0.0269753	0.198046	0.0353251
109420849	-0.566823	-0.444887	-0.342687	-0.339969	-0.423835	-0.528729	0.110918	-0.193478	-0.233648	-0.106835	0.621538	-0.425598	-0.385157	-0.305129	-0.224942	-0.368687	-0.368339	-0.509497	-0.287847	-0.400258	-0.315621	-0.508806	-0.554939	-0.435172	-0.332479	0.467515	-0.358092	-0.351548	-0.406108	-0.44774	-0.461346	-0.359448	-0.445531	-0.552183	-0.105033	-0.370977	-0.43419	-0.493298	-0.376373	-0.546119	-0.586595	-0.469219	-0.242659	-0.442985	-0.423468	-0.449619	-0.0952938	-0.435735	-0.328077
109402404	-0.0343126	0	0.0696679	-0.0394311	0.221683	0.138924	0.355652	0.122467	0.1956	0.0976269	-0.134812	-0.0559576	0.126087	0.480143	-0.0578387	0.11278	0.0857647	-0.0498586	0.043816	-0.0416923	-0.115285	0.0249789	0.144505	0.271532	0.0509618	-0.0437938	0.334802	0.133403	-0.0645317	0.0239623	-0.0287915	-0.149676	-0.0735623	0.107879	-0.00261438	0.212889	0.166131	-0.0745412	0.0487241	0.170576	0.148217	0.0433321	0.237201	0.0748296	0.0221673	0.272408	0.128365	0.0199822	-0.0876585
109416470	-0.494825	-0.431557	-0.415328	-0.345576	-0.637165	-0.603553	0.242609	-0.267597	-0.1956	-0.219053	0.498804	-0.40479	-0.406087	-0.263642	-0.0969776	-0.301764	-0.404256	-0.521457	-0.324149	-0.36007	-0.333769	-0.450058	-0.497519	-0.450445	-0.368698	0.372021	-0.333916	-0.190638	-0.446758	-0.492809	-0.411497	-0.447687	-0.463088	-0.560158	0.090632	-0.368038	-0.526975	-0.498466	-0.455792	-0.465997	-0.59519	-0.512312	-0.17119	-0.412003	-0.413643	-0.666609	-0.105111	-0.500888	-0.309639
109429192	-0.108356	-0.0617762	-0.0348339	-0.105888	-0.17335	-0.144035	-0.326087	-0.146873	-0.118493	-0.172911	0.221352	-0.100633	-0.168696	-0.312966	0.028267	-0.281298	-0.163936	-0.030647	-0.0929972	0.234452	0.0906477	-0.0902745	-0.26551	-0.309935	-0.00398832	0.000902964	-0.132147	-0.162461	0.00586652	-0.0854504	-0.144401	0.0120634	-0.0505187	-0.188224	-0.00827889	-0.221704	-0.158092	-0.111583	-0.116938	-0.193441	-0.292716	-0.0984001	-0.0888954	-0.231532	-0.11527	-0.218019	-0.0865069	-0.0528419	0.0405584
109419216	0.327847	0.21955	0.273818	0.250597	0.389308	0.357145	-0.0243531	0.264822	0.223094	0.0949762	-0.511092	0.278269	0.300935	0.453616	0.174424	0.413763	0.398982	0.338105	0.298282	0.185219	0.218764	0.266718	0.539137	0.362196	0.15713	-0.331912	0.334654	0.0924773	0.305802	0.384158	0.278009	0.221211	0.279465	0.421452	0.0902159	0.272892	0.410058	0.277189	0.346902	0.446658	0.444979	0.351473	0.245176	0.310831	0.387791	0.402889	0.010932	0.295579	0.0874595
109413902	-0.530492	-0.415784	-0.351912	-0.381906	-0.56327	-0.551515	-0.0669565	-0.26934	-0.29144	-0.279767	0.529246	-0.412461	-0.333043	-0.426891	-0.156121	-0.261703	-0.372987	-0.509564	-0.295087	-0.272895	-0.266365	-0.464519	-0.442017	-0.475745	-0.337678	0.250573	-0.269616	-0.370269	-0.403436	-0.478341	-0.429215	-0.383349	-0.444476	-0.466723	-0.142048	-0.498063	-0.457307	-0.492521	-0.436302	-0.336579	-0.548727	-0.40669	-0.238961	-0.524688	-0.469504	-0.623377	-0.28045	-0.401421	-0.348453
109419673	-0.602634	-0.53551	-0.428818	-0.447131	-0.568971	-0.620415	0.0808872	-0.319094	-0.229194	-0.181694	0.685515	-0.569627	-0.373559	-0.246454	-0.205307	-0.371298	-0.466894	-0.585394	-0.447646	-0.421076	-0.44706	-0.574639	-0.609655	-0.492569	-0.380746	0.438936	-0.215119	-0.2629	-0.503728	-0.546278	-0.531651	-0.413374	-0.495545	-0.623035	-0.0427109	-0.51801	-0.519942	-0.617271	-0.497537	-0.602177	-0.706854	-0.545607	-0.249577	-0.520399	-0.504638	-0.560046	-0.026516	-0.557848	-0.364669
109401377	-0.609448	-0.590982	-0.523899	-0.538877	-0.67076	-0.646327	-0.126639	-0.52922	-0.529864	-0.374167	0.721561	-0.581061	-0.558957	-0.573871	-0.460366	-0.617978	-0.551386	-0.559573	-0.437383	-0.411134	-0.466894	-0.589352	-0.63931	-0.566768	-0.447756	0.161885	-0.504624	-0.437777	-0.539816	-0.598046	-0.601484	-0.387271	-0.582172	-0.6492	-0.310723	-0.502456	-0.61899	-0.604451	-0.56189	-0.622364	-0.644461	-0.606585	-0.439792	-0.618057	-0.601137	-0.693805	-0.314843	-0.575777	-0.524749
109433059	-0.100928	-0.0455753	0.0920173	-0.0412123	0.166415	0.0525145	0.0647967	0.044028	0.201961	0.148901	0.0956938	-0.00812464	0.239617	0.321111	0.00347977	0.292901	0.0616568	-0.100196	-0.0621607	-0.106149	-0.072069	-0.0994989	0.128033	0.369201	0.0527459	-0.0442549	0.333988	0.184514	-0.0717676	0.010401	-0.0194939	-0.0753011	-0.0093081	0.0261855	-0.0337765	0.0859677	0.118372	-0.15003	-0.0394308	0.0949121	0.0316016	-0.00406327	0.23021	0.0515116	0.0314845	0.192029	0.340056	-0.126138	-0.0113414
109421007	0.365249	0.371533	0.395678	0.250764	0.45545	0.433964	0.0469565	0.252779	0.467437	0.204482	-0.513155	0.356955	0.434783	0.555657	0.325288	0.469411	0.344846	0.304183	0.26379	0.298344	0.277986	0.344007	0.492518	0.421981	0.281841	-0.211745	0.641668	0.43631	0.302351	0.375258	0.390236	0.250205	0.302669	0.423842	0.273639	0.299719	0.493927	0.310055	0.26001	0.521331	0.429317	0.394503	0.411031	0.376789	0.371968	0.46486	0.276729	0.330817	0.253817
109424968	0.403625	0.53145	0.541266	0.423995	0.428959	0.461841	0.00782609	0.36958	0.467437	0.180683	-0.561426	0.510387	0.536522	0.584465	0.407915	0.484216	0.553004	0.504532	0.444419	0.245281	0.396061	0.507904	0.411015	0.591858	0.471951	-0.388726	0.545883	0.583801	0.471578	0.520388	0.511603	0.185866	0.384651	0.491549	0.370807	0.397569	0.607361	0.405632	0.454463	0.506697	0.581716	0.445057	0.474402	0.443696	0.568814	0.39792	0.245103	0.431617	0.351506
109399412	-0.537155	-0.383008	-0.293026	-0.300008	-0.453224	-0.501908	0.295716	-0.155624	-0.00958607	-0.0641271	0.564593	-0.397656	-0.26397	-0.0975776	-0.0891692	-0.357796	-0.354303	-0.530949	-0.301859	-0.345255	-0.321056	-0.441828	-0.599653	-0.413939	-0.281016	0.575765	-0.125079	-0.0863122	-0.409843	-0.456739	-0.386776	-0.28601	-0.401578	-0.547639	0.133798	-0.31786	-0.393084	-0.493314	-0.401397	-0.502462	-0.606008	-0.476983	-0.114885	-0.354858	-0.376927	-0.445665	0.0618706	-0.450365	-0.256926
109425392	0.569771	0.565625	0.543052	0.571973	0.642277	0.677429	-0.130435	0.495098	0.283163	0.195739	-0.736247	0.61779	0.493913	0.329553	0.260491	0.394949	0.604373	0.684297	0.473034	0.330831	0.514135	0.62973	0.718527	0.662339	0.538866	-0.483989	0.25986	0.353098	0.594324	0.668683	0.606837	0.401668	0.602236	0.661266	0.118083	0.502912	0.643981	0.670414	0.619682	0.622396	0.77593	0.607553	0.342379	0.576628	0.622459	0.643366	0.096739	0.594583	0.495859
109427412	-0.263562	-0.0641063	0.0111891	-0.034633	-0.234509	-0.290561	0.198693	0.0694475	0.168522	0.12948	0.286773	-0.121204	-0.0296297	-0.0365267	0.256265	-0.019856	-0.128032	-0.210413	-0.0741567	-0.142986	-0.06662	-0.108917	-0.373076	-0.168889	-0.00799403	0.535042	0.050441	0.123986	-0.0967826	-0.158587	-0.0652551	-0.147764	-0.0843815	-0.250608	0.328166	-0.155487	-0.134716	-0.201654	-0.149155	-0.287128	-0.400452	-0.149505	0.104305	-0.078963	-0.112856	-0.262753	0.281062	-0.161764	0.0909091
109414188	-0.586024	-0.567815	-0.507325	-0.464756	-0.637165	-0.637006	0.130435	-0.373939	-0.29144	-0.274424	0.675799	-0.529792	-0.441739	-0.359671	-0.268754	-0.394949	-0.496721	-0.632609	-0.442184	-0.382811	-0.43232	-0.597302	-0.590022	-0.556166	-0.486132	0.388275	-0.372939	-0.351778	-0.548294	-0.608099	-0.556784	-0.371286	-0.538866	-0.6396	-0.126362	-0.464565	-0.608254	-0.613707	-0.541281	-0.562946	-0.691833	-0.594463	-0.304973	-0.539654	-0.535563	-0.646155	-0.1772	-0.603908	-0.44527
109418044	-0.624944	-0.490255	-0.36384	-0.411062	-0.496314	-0.568736	0.258486	-0.225082	-0.142577	-0.157506	0.62111	-0.51038	-0.401219	-0.205768	-0.199347	-0.461539	-0.448421	-0.606149	-0.337408	-0.321907	-0.389427	-0.527206	-0.610554	-0.475707	-0.345068	0.52282	-0.237007	-0.250292	-0.494572	-0.546182	-0.513822	-0.389049	-0.506514	-0.595884	-0.00523332	-0.332625	-0.480948	-0.584491	-0.461509	-0.519497	-0.684064	-0.529474	-0.104389	-0.467872	-0.501418	-0.505277	-0.0530666	-0.487102	-0.372764
115258928	-0.413963	-0.348902	-0.315429	-0.310711	-0.595364	-0.555938	0.208351	-0.159364	-0.185008	-0.220606	0.474657	-0.412867	-0.307525	-0.275984	-0.0713509	-0.349379	-0.345219	-0.47043	-0.24154	-0.330434	-0.291129	-0.411892	-0.495484	-0.342161	-0.25492	0.446259	-0.309882	-0.191822	-0.383747	-0.466337	-0.401041	-0.422627	-0.423389	-0.468055	0.060157	-0.313079	-0.453485	-0.509205	-0.343433	-0.367378	-0.552219	-0.435542	-0.013208	-0.422751	-0.428459	-0.62016	-0.0739817	-0.332738	-0.319373
109418067	-0.478571	-0.308005	-0.209004	-0.27336	-0.445225	-0.497618	0.273913	-0.131619	0.0531476	0.0223425	0.507067	-0.390349	-0.16087	-0.0423399	0.081322	-0.266493	-0.322064	-0.456046	-0.239199	-0.272895	-0.289608	-0.353648	-0.592022	-0.316712	-0.214926	0.56345	-0.000443447	-0.00264163	-0.338002	-0.391987	-0.334867	-0.364137	-0.344768	-0.466723	0.260567	-0.276359	-0.349232	-0.493435	-0.367203	-0.458223	-0.606341	-0.380059	-0.00484084	-0.309883	-0.33916	-0.44952	0.222314	-0.3881	-0.176625
109400116	-0.533542	-0.468462	-0.379683	-0.527783	-0.561069	-0.599967	0.249619	-0.330864	-0.0570807	-0.276184	0.453676	-0.569627	-0.412264	-0.0910288	-0.0239234	-0.354965	-0.520508	-0.621538	-0.386604	-0.141893	-0.425439	-0.488728	-0.532136	-0.670617	-0.5084	0.494706	0.0195159	-0.218863	-0.52765	-0.594665	-0.519246	-0.412927	-0.578432	-0.566375	0.120288	-0.478774	-0.486888	-0.607437	-0.54893	-0.429963	-0.744498	-0.475854	-0.0176069	-0.542853	-0.547652	-0.606542	-0.137232	-0.474793	-0.486371
109426847	-0.466483	-0.333708	-0.263991	-0.297127	-0.459035	-0.521195	0.272668	-0.149957	0.00130719	-0.0408082	0.528056	-0.352293	-0.237443	-0.169178	0.0265333	-0.226917	-0.367707	-0.495034	-0.289785	-0.239918	-0.258751	-0.384188	-0.496126	-0.326045	-0.25287	0.551154	-0.0827208	-0.110092	-0.368994	-0.440233	-0.367947	-0.333604	-0.369443	-0.480143	0.12116	-0.326677	-0.416758	-0.495372	-0.438169	-0.388796	-0.614141	-0.428224	-0.0660258	-0.360581	-0.3787	-0.482397	0.170493	-0.447478	-0.163141
109402083	0.115579	0.0131439	-0.00178636	-0.0846219	0.23609	0.29411	-0.310435	-0.180868	-0.204749	-0.243824	-0.171342	0.0631779	-0.0382609	-0.0283721	-0.395738	-0.121054	0.0366287	0.159639	-0.00357682	0.123994	0.0604318	0.08151	0.318512	0.122438	0.0305771	-0.552163	0.0567612	-0.0805698	0.0419682	0.12795	0.0177179	0.28282	0.0416558	0.12458	-0.436167	0.119888	0.153627	0.140851	0.0252479	0.180179	0.324776	0.0965946	-0.158427	0.0158463	0.034581	0.261716	-0.306495	0.0603908	-0.163978
109413483	-0.181947	-0.17087	-0.0643088	-0.135572	-0.342517	-0.249506	-0.330435	-0.109392	-0.158136	-0.40945	-0.000869754	-0.173288	-0.229565	-0.209954	0.150033	-0.212062	-0.0772776	-0.0484863	-0.0245906	0.166228	0.0753073	-0.112186	-0.0815031	-0.424692	-0.120979	-0.165242	-0.0993321	-0.232464	-0.00992796	-0.0831898	-0.151045	-0.126443	-0.149784	-0.175134	0.164271	-0.322198	-0.130404	-0.16143	-0.108522	-0.0777424	-0.297827	-0.0649982	0.00220038	-0.294917	-0.089556	-0.422558	-0.374863	-0.0732682	-0.135631
109404733	-0.527783	-0.418851	-0.356378	-0.375703	-0.51819	-0.531071	0.143478	-0.280236	-0.183403	-0.201082	0.606654	-0.420584	-0.376522	-0.31122	-0.189172	-0.402352	-0.42927	-0.534264	-0.340692	-0.281017	-0.321218	-0.455755	-0.555521	-0.404361	-0.273421	0.391435	-0.257643	-0.169065	-0.44044	-0.519936	-0.438074	-0.302926	-0.44935	-0.545263	-0.0531592	-0.324402	-0.47785	-0.517673	-0.476167	-0.447247	-0.615633	-0.50509	-0.17075	-0.42873	-0.460194	-0.527616	-0.0246498	-0.488455	-0.279112
115258739	-0.592248	-0.524554	-0.45294	-0.490116	-0.651481	-0.681759	0.28354	-0.312991	-0.160785	-0.239019	0.613963	-0.583169	-0.463144	-0.137089	-0.130057	-0.347126	-0.506211	-0.653793	-0.446528	-0.376396	-0.470541	-0.582529	-0.594151	-0.502737	-0.419751	0.492674	-0.192941	-0.192001	-0.566017	-0.613658	-0.555133	-0.549676	-0.597491	-0.652155	0.0710396	-0.477231	-0.565504	-0.675133	-0.53874	-0.537454	-0.751933	-0.595946	-0.0726284	-0.540652	-0.537453	-0.663034	-0.0211662	-0.568063	-0.421376
109621462	-0.506222	-0.371614	-0.337248	-0.294025	-0.485996	-0.507718	0.0869754	-0.19987	-0.200872	-0.157646	0.584167	-0.383438	-0.2818	-0.31871	-0.150935	-0.344948	-0.335538	-0.474446	-0.274133	-0.34336	-0.258286	-0.438979	-0.54964	-0.366715	-0.225389	0.382489	-0.303162	-0.177909	-0.378924	-0.460131	-0.396302	-0.357066	-0.4018	-0.501363	-0.0322511	-0.341666	-0.438646	-0.460609	-0.379245	-0.434766	-0.536996	-0.43635	-0.20556	-0.430584	-0.401981	-0.509365	-0.0537297	-0.413278	-0.23228
109418308	-0.52564	-0.451371	-0.348415	-0.415668	-0.605926	-0.638074	0.171342	-0.2864	-0.11939	-0.140157	0.594171	-0.500117	-0.290498	-0.210872	-0.0743802	-0.341028	-0.460639	-0.547191	-0.366032	-0.3986	-0.421022	-0.483906	-0.54864	-0.407612	-0.321573	0.478675	-0.108225	-0.149285	-0.463556	-0.509196	-0.451904	-0.427675	-0.448118	-0.569309	0.114186	-0.439096	-0.474827	-0.588455	-0.504183	-0.497659	-0.678041	-0.527097	-0.103	-0.437188	-0.478919	-0.611889	0.0800131	-0.494557	-0.318431
115254260	-0.657727	-0.536386	-0.389063	-0.492775	-0.574549	-0.676182	0.131333	-0.382303	-0.207626	-0.151816	0.65137	-0.565114	-0.410959	-0.24449	-0.178773	-0.392204	-0.51336	-0.585851	-0.391746	-0.392372	-0.478677	-0.544833	-0.608155	-0.458451	-0.394264	0.404616	-0.154797	-0.201468	-0.531261	-0.559844	-0.540512	-0.509232	-0.551172	-0.628904	0.0119852	-0.458274	-0.521282	-0.633281	-0.563993	-0.585253	-0.716149	-0.550799	-0.138654	-0.534488	-0.532575	-0.627232	0.0248878	-0.585385	-0.410034
109425342	0.121449	0.354008	0.246517	0.280005	-0.0153366	0.105935	0.146087	0.236218	0.241342	0.124826	-0.0843662	0.231953	0.0617391	0.00218247	0.353555	-0.047899	0.17287	0.178393	0.277203	0.22254	0.307272	0.305005	-0.348013	-0.159034	0.303998	0.314232	0.0195117	0.301587	0.278885	0.145582	0.27507	0.21178	0.182576	0.0677065	0.421787	0.16176	0.150054	0.224081	0.207742	-0.0434443	-0.00557555	0.16385	0.063371	0.192796	0.200836	-0.0274267	0.0697637	0.281972	0.355431
109432139	-0.496179	-0.375915	-0.277778	-0.299499	-0.487052	-0.537111	0.20087	-0.12639	-0.0866915	-0.159312	0.530985	-0.398923	-0.283478	-0.1519	-0.0504457	-0.316134	-0.30241	-0.48715	-0.239199	-0.276686	-0.28124	-0.420258	-0.501519	-0.303158	-0.207393	0.42936	-0.172057	-0.158938	-0.361017	-0.462969	-0.409725	-0.349393	-0.416558	-0.457244	0.056645	-0.293549	-0.394785	-0.532307	-0.371632	-0.340694	-0.590079	-0.45589	-0.0444477	-0.395276	-0.369751	-0.492752	0.0423233	-0.416963	-0.251637
109422326	-0.418976	-0.337797	-0.255449	-0.29374	-0.443831	-0.45069	0.355652	-0.241883	-0.0313658	-0.0699417	0.451837	-0.408851	-0.346087	-0.114361	-0.0230485	-0.367516	-0.348419	-0.47663	-0.229363	-0.173267	-0.33191	-0.382133	-0.718527	-0.505112	-0.323497	0.506563	-0.189795	0.0198123	-0.395764	-0.500495	-0.377833	-0.323479	-0.49854	-0.469431	0.206536	-0.220823	-0.405503	-0.469198	-0.368088	-0.492521	-0.583574	-0.374642	-0.0167229	-0.382071	-0.391032	-0.479735	0.0492997	-0.386323	-0.267337
109398644	-0.469993	-0.272954	-0.156306	-0.235258	-0.371331	-0.452549	0.246957	-0.0893443	0.0592465	0.0752844	0.471842	-0.353796	-0.173913	-0.0253167	0.0774081	-0.296539	-0.291243	-0.396124	-0.202984	-0.269105	-0.238938	-0.322096	-0.565521	-0.286441	-0.179917	0.588733	-0.00177379	-0.0114471	-0.283849	-0.309701	-0.302089	-0.329287	-0.299567	-0.457244	0.27451	-0.254762	-0.292962	-0.443131	-0.314492	-0.486576	-0.572423	-0.336275	0.00440076	-0.272908	-0.290835	-0.38165	0.248359	-0.338366	-0.150895
109412366	-0.632625	-0.543753	-0.421053	-0.474472	-0.553062	-0.673834	0.195823	-0.314504	-0.197515	-0.156047	0.667247	-0.546513	-0.434291	-0.295327	-0.169315	-0.410547	-0.515483	-0.657882	-0.381262	-0.338165	-0.426182	-0.612296	-0.582529	-0.452646	-0.407606	0.482151	-0.279171	-0.271444	-0.55645	-0.626277	-0.578105	-0.548246	-0.600543	-0.619376	-0.0248583	-0.413355	-0.570343	-0.656351	-0.558598	-0.486084	-0.736148	-0.568778	-0.0828064	-0.5692	-0.572859	-0.607636	0.0228093	-0.561323	-0.393279
109420217	-0.42936	-0.273392	-0.294749	-0.268043	-0.3546	-0.411661	0.30087	-0.159077	-0.0278807	0.00971412	0.535769	-0.368688	-0.315652	-0.034483	-0.106545	-0.423689	-0.341272	-0.417623	-0.269155	-0.324875	-0.271013	-0.358469	-0.675525	-0.436891	-0.246833	0.645168	-0.159641	-0.0493105	-0.329879	-0.361243	-0.338854	-0.22295	-0.345654	-0.551131	0.147713	-0.241098	-0.353698	-0.393285	-0.308291	-0.631085	-0.553838	-0.426099	-0.203755	-0.279951	-0.307239	-0.323078	0.108366	-0.356128	-0.228959
109418544	-0.597215	-0.412807	-0.323401	-0.344765	-0.456711	-0.524216	0.128289	-0.228423	-0.188018	-0.11368	0.585037	-0.418419	-0.30137	-0.301465	-0.191388	-0.463197	-0.39295	-0.479707	-0.239028	-0.399413	-0.285719	-0.429993	-0.555642	-0.397219	-0.247994	0.427195	-0.24661	-0.208294	-0.396302	-0.419205	-0.413359	-0.363769	-0.398697	-0.567504	0.0183047	-0.280828	-0.412291	-0.46404	-0.425764	-0.530593	-0.564647	-0.453732	-0.219206	-0.398885	-0.427923	-0.485884	-0.0425651	-0.433043	-0.286588
109412405	-0.588989	-0.456729	-0.34715	-0.448115	-0.535851	-0.579644	0.0848195	-0.323524	-0.20571	-0.152092	0.643898	-0.526411	-0.321879	-0.272054	-0.158799	-0.414071	-0.45493	-0.538386	-0.364547	-0.38352	-0.391582	-0.479189	-0.611039	-0.405893	-0.318096	0.399284	-0.142408	-0.193804	-0.456885	-0.50207	-0.484794	-0.433579	-0.495653	-0.575304	-0.016347	-0.425081	-0.458399	-0.599792	-0.510939	-0.54878	-0.657271	-0.482506	-0.217052	-0.488366	-0.504305	-0.545983	0.0379214	-0.513101	-0.335952
109621587	0.440291	0.421134	0.318487	0.280509	0.3828	0.316946	0.0900196	0.407586	0.370153	0.174892	-0.556981	0.323631	0.379648	0.578044	0.404524	0.557056	0.352963	0.378367	0.278158	0.116439	0.245964	0.381778	0.646165	0.528043	0.333319	-0.0891871	0.473261	0.32323	0.336721	0.427345	0.401397	0.0350809	0.383848	0.418968	0.290478	0.291629	0.444899	0.354033	0.400511	0.491713	0.417792	0.361631	0.509939	0.431024	0.401316	0.401726	0.266788	0.441037	0.241659
109417253	-0.119191	0.0398697	0.141122	0.0894954	-0.0130128	-0.11941	0.202609	0.168229	0.263995	0.271995	0.0856708	-0.0257224	0.0130435	0.0558712	0.431398	0.04398	0.00625368	-0.0580921	0.0769015	0.134282	0.124582	-0.0109556	-0.348013	-0.212798	-0.0434284	0.549002	0.0767163	0.0814504	0.0667881	-0.00542542	-0.00531536	-0.0884652	-0.0310203	-0.109684	0.443138	-0.0639108	-0.0312612	-0.0919189	0.00132884	-0.238257	-0.3192	0.0871157	0.160188	-0.0510602	0.0243841	-0.089718	0.331145	-0.0195382	0.183603
109426149	-0.183913	-0.28854	-0.327188	-0.233245	-0.364212	-0.353426	0.0879026	-0.41614	-0.160018	0.0685442	0.39086	-0.241188	-0.32376	-0.408914	-0.201523	-0.449771	-0.401925	-0.352061	-0.128877	-0.0455221	-0.162843	-0.378957	-0.538989	-0.476612	-0.248822	0.38319	-0.300475	-0.11413	-0.294485	-0.375585	-0.292599	-0.0304084	-0.293618	-0.365481	0.0824248	-0.118669	-0.438038	-0.268216	-0.412742	-0.313986	-0.385978	-0.323919	-0.281454	-0.286362	-0.365192	-0.390822	0.0716864	-0.257773	-0.158883
115264094	-0.479926	-0.305376	-0.295642	-0.302158	-0.483799	-0.482285	0.0904348	-0.257573	-0.148116	-0.136483	0.538378	-0.330781	-0.311304	-0.246619	-0.175255	-0.397562	-0.36718	-0.415336	-0.282121	-0.344909	-0.286819	-0.351895	-0.565021	-0.407524	-0.234424	0.409043	-0.190239	-0.0876142	-0.353796	-0.388822	-0.319364	-0.212674	-0.33103	-0.525402	0.0252724	-0.338066	-0.381387	-0.38048	-0.382706	-0.514929	-0.509233	-0.456793	-0.221358	-0.331011	-0.349801	-0.498795	-0.0632524	-0.39032	-0.275623
115264009	-0.476643	-0.343787	-0.319827	-0.30311	-0.517373	-0.539087	0.0826267	-0.223627	-0.242484	-0.136999	0.517181	-0.331982	-0.35312	-0.383762	-0.155937	-0.362587	-0.371281	-0.409478	-0.209736	-0.379645	-0.237595	-0.356574	-0.433611	-0.321752	-0.187935	0.371425	-0.300722	-0.232514	-0.329951	-0.372174	-0.338263	-0.314388	-0.331102	-0.48985	-0.0135106	-0.283032	-0.416311	-0.402061	-0.408928	-0.415326	-0.509344	-0.442897	-0.239674	-0.330202	-0.381583	-0.54168	-0.0416347	-0.384631	-0.222247
109409847	0.515591	0.397556	0.362788	0.373872	0.449371	0.555706	-0.331448	0.240681	0.0690783	0.0721587	-0.582554	0.471557	0.388865	0.142359	0.0563411	0.263777	0.443311	0.571335	0.332788	0.275181	0.417393	0.442143	0.625796	0.458551	0.298811	-0.570922	0.163925	0.0409631	0.477878	0.589141	0.426965	0.401172	0.496762	0.521341	-0.0771579	0.283314	0.477611	0.505545	0.460865	0.476722	0.678886	0.475732	0.0636187	0.390604	0.467713	0.465527	-0.114695	0.481337	0.244765
109425707	-0.571357	-0.418044	-0.271817	-0.342194	-0.400496	-0.503995	0.0445419	-0.265704	-0.203457	-0.00439048	0.635515	-0.427864	-0.307427	-0.32705	-0.174275	-0.380496	-0.389425	-0.452529	-0.269884	-0.376329	-0.328227	-0.432221	-0.615706	-0.396601	-0.264381	0.413554	-0.222694	-0.239672	-0.365769	-0.399151	-0.411519	-0.338806	-0.395236	-0.522261	-0.0306346	-0.346629	-0.387541	-0.476763	-0.422641	-0.588375	-0.587995	-0.413004	-0.283765	-0.389049	-0.417679	-0.420672	0.0588579	-0.447777	-0.227333
109433074	-0.683093	-0.58315	-0.457307	-0.496212	-0.508895	-0.65141	0.0426087	-0.398345	-0.342845	-0.117541	0.754512	-0.531597	-0.484348	-0.476215	-0.315721	-0.41977	-0.549877	-0.623918	-0.43503	-0.444538	-0.456957	-0.602999	-0.605023	-0.544419	-0.468406	0.394595	-0.364957	-0.447757	-0.542427	-0.579616	-0.576273	-0.478516	-0.573432	-0.647725	-0.222658	-0.535528	-0.569847	-0.589927	-0.601078	-0.631085	-0.699731	-0.57731	-0.424674	-0.568705	-0.581671	-0.554113	-0.0930182	-0.623002	-0.368078
109426266	-0.239737	-0.0385554	-0.0580565	-0.0296841	-0.193798	-0.17563	0.210435	-0.0435826	0.153779	0.0403136	0.239182	-0.0708495	-0.192174	-0.0200787	0.116982	-0.267799	-0.111226	-0.25341	-0.0406863	0.166228	-0.0162701	-0.130591	-0.610023	-0.486589	-0.161748	0.434777	-0.075386	0.0757268	-0.115977	-0.254543	-0.10675	0.0352967	-0.210495	-0.231105	0.245316	-0.123855	-0.180422	-0.136278	-0.130669	-0.254263	-0.345684	-0.162496	-0.0585301	-0.165506	-0.10197	-0.231965	-0.0548808	-0.122114	-0.050589
109418419	-0.423366	-0.320252	-0.323306	-0.245103	-0.51561	-0.535487	0.240749	-0.0929523	-0.107743	-0.117451	0.45417	-0.337992	-0.273836	-0.176137	-0.0465927	-0.301504	-0.316223	-0.419543	-0.24578	-0.457589	-0.262058	-0.374734	-0.42457	-0.359424	-0.25248	0.54746	-0.258423	-0.170388	-0.335958	-0.356961	-0.316234	-0.348955	-0.311717	-0.517727	0.152705	-0.334536	-0.392617	-0.391967	-0.314238	-0.469811	-0.519669	-0.451288	-0.13528	-0.29971	-0.318961	-0.518996	-0.0265448	-0.349924	-0.246507
109400294	-0.590922	-0.525584	-0.418471	-0.465325	-0.605951	-0.652831	0.0919392	-0.355536	-0.264353	-0.19714	0.658533	-0.582504	-0.400437	-0.276466	-0.184354	-0.371809	-0.47654	-0.565914	-0.413575	-0.421631	-0.461914	-0.552051	-0.618118	-0.46003	-0.364395	0.386633	-0.22954	-0.225029	-0.50743	-0.56049	-0.537578	-0.503739	-0.541152	-0.607068	-0.0220524	-0.495174	-0.531705	-0.634066	-0.513163	-0.581819	-0.697067	-0.533107	-0.199128	-0.546565	-0.526067	-0.624737	-0.00815685	-0.5516	-0.374126
109404753	-0.598565	-0.502973	-0.349864	-0.416061	-0.508322	-0.589861	0.109171	-0.323923	-0.217459	-0.107323	0.637263	-0.542535	-0.38603	-0.251644	-0.189126	-0.4426	-0.451338	-0.517766	-0.369126	-0.375242	-0.431877	-0.515408	-0.654878	-0.461038	-0.351173	0.418542	-0.224921	-0.211371	-0.46367	-0.498145	-0.510728	-0.440672	-0.498496	-0.594344	0.0135668	-0.432954	-0.479044	-0.581486	-0.468019	-0.63201	-0.672927	-0.492793	-0.186967	-0.49869	-0.479574	-0.534127	0.0317646	-0.520028	-0.339028
109401913	-0.247864	-0.116104	-0.055377	-0.145762	-0.382949	-0.343825	0.12	-0.0161256	0.136354	-0.090827	0.148728	-0.213902	-0.0521739	-0.0117853	0.344858	-0.0622687	-0.142048	-0.272164	-0.0800312	0.00974626	-0.0720533	-0.142862	-0.335513	-0.384482	-0.183463	0.358025	0.14412	-0.00704436	-0.136735	-0.239171	-0.139971	-0.251992	-0.231322	-0.213501	0.3756	-0.32308	-0.17417	-0.29222	-0.220587	-0.131247	-0.431176	-0.127288	0.0761332	-0.243857	-0.185762	-0.43046	-0.000930182	-0.150533	-0.0863502
109401672	-0.348846	-0.271261	-0.285879	-0.272976	-0.550609	-0.501444	0.341813	-0.192677	-0.027451	-0.177564	0.349282	-0.276689	-0.242227	-0.226371	0.045672	-0.286803	-0.339112	-0.42938	-0.164346	-0.203904	-0.197608	-0.28447	-0.443113	-0.405805	-0.315811	0.482739	-0.159676	-0.0761837	-0.339429	-0.423727	-0.298611	-0.247131	-0.364346	-0.441091	0.196993	-0.204118	-0.422118	-0.402061	-0.413359	-0.309436	-0.504232	-0.389171	-0.0550215	-0.322718	-0.35165	-0.609796	-0.0353546	-0.372417	-0.275246
109401543	-0.58999	-0.443483	-0.379683	-0.398385	-0.47298	-0.478672	0.0295716	-0.359199	-0.277125	-0.228089	0.662462	-0.459493	-0.467493	-0.319365	-0.352762	-0.576002	-0.435619	-0.515394	-0.379896	-0.255895	-0.363135	-0.482153	-0.708681	-0.52375	-0.31847	0.301656	-0.334875	-0.214459	-0.45182	-0.519145	-0.481587	-0.246237	-0.485351	-0.586917	-0.165614	-0.371645	-0.474827	-0.494457	-0.438169	-0.589827	-0.596713	-0.521453	-0.304599	-0.480335	-0.458964	-0.474028	-0.179099	-0.486562	-0.366414
109411405	-0.504177	-0.467554	-0.392532	-0.354823	-0.617853	-0.647933	0.236344	-0.202443	-0.181204	-0.210783	0.516326	-0.44363	-0.3321	-0.22351	-0.0809752	-0.278771	-0.375406	-0.509432	-0.298989	-0.431742	-0.384392	-0.464148	-0.449506	-0.409777	-0.397935	0.429375	-0.28811	-0.297067	-0.432336	-0.48022	-0.45008	-0.433415	-0.436309	-0.538626	0.0558343	-0.389618	-0.498042	-0.542042	-0.419484	-0.46742	-0.614908	-0.526652	-0.140537	-0.419061	-0.406548	-0.643601	-0.0938179	-0.496321	-0.380704
109413559	-0.413196	-0.279368	-0.203689	-0.226224	-0.475305	-0.539784	0.21309	-0.0919793	-0.0431373	-0.0172463	0.429317	-0.330176	-0.164384	-0.144729	0.0552414	-0.23345	-0.26986	-0.35572	-0.136396	-0.461423	-0.27177	-0.297401	-0.438112	-0.261423	-0.150038	0.526317	-0.0853821	-0.058569	-0.271498	-0.314517	-0.26206	-0.34567	-0.282124	-0.428675	0.244062	-0.273994	-0.294366	-0.394285	-0.316111	-0.412124	-0.498423	-0.374498	-0.066466	-0.250514	-0.292894	-0.494719	0.136999	-0.315566	-0.180808
109424433	-0.0307008	0.050823	0.11254	-0.0447477	0.0906252	0.0153328	0.111304	0.0597082	0.257461	0.168054	0.120896	-0.0546038	0.247826	0.460501	0.0452272	0.250381	0.0710239	-0.09743	-0.0938914	-0.305383	-0.277986	-0.0346198	-0.0945035	0.168521	0.0376674	0.0939083	0.431474	0.285737	-0.0672393	-0.0348131	0.0620125	-0.0598704	-0.0429852	0.0370129	0.0718956	-0.0846267	0.214363	-0.0923762	0.0345498	-0.0347554	0.0236961	-0.0780881	0.106498	0.133813	0.0403446	0.194776	0.233941	-0.0119893	-0.062364
109419102	-0.408591	-0.349189	-0.36531	-0.45235	-0.594408	-0.53804	0.0208696	-0.360864	-0.158571	-0.369622	0.409219	-0.411108	-0.323478	-0.248365	-0.092194	-0.387982	-0.452945	-0.459248	-0.332197	-0.233369	-0.259857	-0.415	-0.434516	-0.618062	-0.414785	0.287143	-0.0851418	-0.232464	-0.409303	-0.43539	-0.412826	-0.361009	-0.459986	-0.572345	0.079303	-0.531121	-0.427832	-0.460509	-0.48414	-0.426668	-0.552909	-0.458598	-0.188353	-0.519406	-0.446007	-0.656382	-0.283706	-0.375666	-0.425645
109405605	-0.577897	-0.574825	-0.485889	-0.460768	-0.645065	-0.735508	0.111304	-0.345174	-0.250926	-0.162226	0.632311	-0.577627	-0.418261	-0.243564	-0.132638	-0.288701	-0.47662	-0.599218	-0.398368	-0.478108	-0.488103	-0.609572	-0.54152	-0.517763	-0.454668	0.446516	-0.253208	-0.317877	-0.519864	-0.569669	-0.540838	-0.518281	-0.534435	-0.611164	0.0392158	-0.537732	-0.568061	-0.628799	-0.527549	-0.552885	-0.723427	-0.575054	-0.238521	-0.522927	-0.504085	-0.66382	-0.0283706	-0.574157	-0.417359
109405632	-0.0437938	0.123991	0.196499	-0.0673431	0.140353	0.0966428	0.170435	0.0209197	0.402527	0.0879128	-0.0308763	0.00676906	0.293913	0.549546	0.161774	0.357936	0.0754908	-0.09743	-0.035321	-0.119121	-0.18269	0.0569693	-0.0355013	0.0989442	0.0607111	-0.0076752	0.666501	0.490904	-0.0703982	-0.034361	0.134656	-0.0580832	-0.0806527	0.0618386	0.206972	-0.0246828	0.294749	-0.037042	-0.0279056	0.0910043	0.0641188	0.0270826	0.261405	0.122368	0.0465514	0.176182	0.179525	0.00488455	-0.0292195
109407083	0.457225	0.507025	0.528876	0.447131	0.602672	0.592066	-0.146554	0.370097	0.348367	0.239991	-0.621357	0.566017	0.559687	0.332681	0.241409	0.381533	0.519615	0.550622	0.510254	0.253999	0.472168	0.5273	0.62891	0.592665	0.501751	-0.430582	0.444209	0.372992	0.514109	0.594665	0.557348	0.382092	0.509286	0.581048	0.17019	0.497069	0.653502	0.563983	0.45279	0.624361	0.708713	0.538609	0.295135	0.526563	0.520602	0.591895	0.146303	0.533864	0.402183
109404438	-0.433423	-0.39344	-0.317078	-0.24722	-0.585578	-0.527819	0.0113043	-0.192199	-0.259639	-0.211282	0.42444	-0.369139	-0.284348	-0.312966	-0.0608828	-0.371435	-0.257294	-0.355871	-0.1851	-0.246364	-0.230106	-0.356716	-0.456517	-0.379512	-0.272978	0.176078	-0.345889	-0.338129	-0.27347	-0.347227	-0.37429	-0.361456	-0.329701	-0.399468	0.0544664	-0.341151	-0.430512	-0.447247	-0.310505	-0.366304	-0.498082	-0.386378	-0.243362	-0.382071	-0.306353	-0.59688	-0.175804	-0.370782	-0.257306
115253588	-0.523156	-0.391334	-0.280519	-0.29469	-0.508309	-0.547452	0.127854	-0.173496	-0.175164	-0.103964	0.521096	-0.40736	-0.325723	-0.20738	-0.0987386	-0.286586	-0.330847	-0.435557	-0.299176	-0.44301	-0.344071	-0.424076	-0.524384	-0.399026	-0.273481	0.384747	-0.248163	-0.210276	-0.366511	-0.377601	-0.377472	-0.472364	-0.400248	-0.523033	0.0832427	-0.455188	-0.38281	-0.460152	-0.343358	-0.546602	-0.553029	-0.442671	-0.166385	-0.39184	-0.357859	-0.531218	-0.0586142	-0.403285	-0.242531
109420298	0.22845	0.25981	0.209004	0.318993	0.30952	0.257869	0.193043	0.372631	0.267045	0.32008	-0.238748	0.256773	0.472174	0.452208	0.140465	0.279121	0.362267	0.274451	0.228022	-0.108292	0.140853	0.260744	0.328512	0.661887	0.313305	-0.0288949	0.253652	0.268126	0.250004	0.336376	0.265768	0.0808697	0.360278	0.318672	0.122876	0.36936	0.297428	0.202587	0.337968	0.283074	0.400046	0.203119	0.208596	0.37943	0.357781	0.388158	0.385095	0.208703	0.213695
109414182	-0.0187406	0.10605	0.206369	0.0932815	-0.132016	-0.0374108	-0.217004	0.11116	0.112636	-0.15886	-0.0952588	0.0580009	0.0143509	-0.11395	0.387995	0.00740419	0.105442	0.0695427	0.184693	0.392643	0.26898	0.115278	-0.102026	-0.198609	0.163335	-0.0264175	0.086491	0.0546056	0.184836	0.0336902	0.0890516	0.0799935	0.0529675	0.0751705	0.301591	-0.0427634	0.0701297	0.00228704	0.0604753	0.159635	-0.168465	0.156887	0.23109	-0.0545935	0.0649644	-0.204118	-0.0890843	0.148123	0.17361
109426120	-0.501597	-0.335607	-0.217042	-0.248992	-0.413158	-0.448367	0.125217	-0.132927	-0.0784144	-0.0801415	0.528376	-0.338904	-0.237391	-0.240072	-0.0939335	-0.346615	-0.301963	-0.459248	-0.224445	-0.232827	-0.230106	-0.397033	-0.53952	-0.342916	-0.193655	0.4569	-0.187578	-0.135604	-0.335745	-0.409619	-0.348156	-0.237248	-0.339007	-0.443703	0.0413944	-0.279885	-0.356378	-0.439473	-0.337082	-0.380938	-0.539434	-0.380962	-0.0629309	-0.359182	-0.362214	-0.436039	0.00837164	-0.350799	-0.210642
109418062	-0.413106	-0.257182	-0.236692	-0.250321	-0.467068	-0.492042	0.42	-0.0278929	0.0248312	-0.122398	0.398347	-0.314084	-0.262609	-0.0894813	0.0734942	-0.288265	-0.29571	-0.440951	-0.166769	-0.209003	-0.218949	-0.25943	-0.429516	-0.277857	-0.170611	0.543133	-0.103767	-0.104785	-0.307315	-0.410072	-0.316707	-0.327947	-0.348756	-0.403531	0.166013	-0.168372	-0.360844	-0.443589	-0.351257	-0.266153	-0.552444	-0.411655	0.0101218	-0.272028	-0.32852	-0.467184	0.0804608	-0.347691	-0.171392
109402405	-0.459609	-0.356637	-0.26974	-0.313677	-0.499136	-0.543151	0.153913	-0.204402	-0.0723155	-0.0296281	0.536638	-0.401631	-0.207826	-0.207771	0.0056534	-0.269541	-0.375667	-0.459705	-0.262002	-0.357363	-0.296116	-0.408865	-0.52302	-0.347886	-0.239742	0.493019	-0.11574	-0.117112	-0.358309	-0.397864	-0.357458	-0.394519	-0.354517	-0.500125	0.177342	-0.340711	-0.394785	-0.487948	-0.412383	-0.469655	-0.597978	-0.413461	-0.102978	-0.345977	-0.390588	-0.510881	0.146039	-0.396093	-0.19407
109416164	-0.331024	-0.175138	-0.128283	-0.0725326	-0.374356	-0.408796	0.194762	0.0652223	-0.0428791	0.0400022	0.336758	-0.227529	-0.137119	-0.102148	0.135402	-0.254539	-0.114853	-0.222359	-0.0435587	-0.291492	-0.112988	-0.187501	-0.425872	-0.151562	-0.0774449	0.44847	-0.215122	-0.119836	-0.118297	-0.179368	-0.201088	-0.331177	-0.18115	-0.304652	0.243764	-0.159812	-0.244008	-0.31233	-0.128127	-0.354128	-0.408796	-0.252517	-0.0583443	-0.174188	-0.144273	-0.376784	0.137335	-0.205157	-0.063951
109431702	-0.622504	-0.538139	-0.413631	-0.476822	-0.569436	-0.633427	0.145249	-0.360942	-0.210022	-0.15886	0.694215	-0.568273	-0.427484	-0.276579	-0.240974	-0.452309	-0.522742	-0.61742	-0.426181	-0.391831	-0.457754	-0.57946	-0.645164	-0.501155	-0.359027	0.48003	-0.200482	-0.221946	-0.533969	-0.57929	-0.544057	-0.405777	-0.535437	-0.644706	-0.0248421	-0.462462	-0.528876	-0.630079	-0.556905	-0.58754	-0.724514	-0.574501	-0.2038	-0.523921	-0.55253	-0.573994	0.0148862	-0.560513	-0.368159
109427092	-0.554541	-0.433842	-0.335014	-0.351412	-0.515049	-0.598108	0.283105	-0.197036	-0.0616559	-0.023076	0.570248	-0.503276	-0.279191	-0.0964861	-0.0221836	-0.344512	-0.400546	-0.52523	-0.307673	-0.401308	-0.379641	-0.465059	-0.606655	-0.398122	-0.290767	0.587958	-0.102902	-0.107009	-0.427446	-0.465331	-0.438612	-0.462085	-0.435486	-0.565246	0.21094	-0.360623	-0.444899	-0.562383	-0.439498	-0.551862	-0.672929	-0.469082	-0.105201	-0.401967	-0.422601	-0.515874	0.168167	-0.476347	-0.257798
109414821	-0.499791	-0.44733	-0.373348	-0.444376	-0.520514	-0.583574	0.0747826	-0.36958	-0.267045	-0.116084	0.669276	-0.48647	-0.423478	-0.426455	-0.23092	-0.459395	-0.534689	-0.547529	-0.396132	-0.315129	-0.425347	-0.508342	-0.613523	-0.437342	-0.367812	0.452385	-0.329481	-0.265925	-0.486019	-0.554749	-0.497429	-0.386923	-0.492336	-0.561061	-0.124183	-0.401536	-0.5368	-0.550142	-0.507617	-0.543282	-0.66349	-0.52134	-0.183072	-0.47979	-0.554627	-0.54714	0.0265102	-0.471137	-0.343656
109407316	-0.587378	-0.618638	-0.547518	-0.537858	-0.69061	-0.647693	-0.04	-0.486818	-0.489655	-0.385165	0.741031	-0.602446	-0.554783	-0.55522	-0.412264	-0.518616	-0.565511	-0.633981	-0.532945	-0.350324	-0.478806	-0.65953	-0.648524	-0.598183	-0.526458	0.214906	-0.551648	-0.479457	-0.593872	-0.66371	-0.655118	-0.478069	-0.634143	-0.661718	-0.322877	-0.585775	-0.686854	-0.668127	-0.561213	-0.61325	-0.698802	-0.617483	-0.364383	-0.690193	-0.636203	-0.717279	-0.311611	-0.606572	-0.500656
109416800	0.142668	0.148526	0.225081	0.124939	0.242597	0.197003	0.241739	0.255394	0.22958	0.18214	-0.273538	0.123197	0.310435	0.391099	0.0682757	0.125844	0.200118	0.163298	0.172581	-0.0308632	0.0678695	0.196763	0.391015	0.604057	0.254809	-0.0731401	0.361853	0.192399	0.132674	0.244144	0.136428	-0.0201057	0.179474	0.256382	0.0827889	0.320876	0.26974	0.0425296	0.154588	0.346639	0.294575	0.156628	0.350741	0.238574	0.166698	0.292397	0.343702	0.155417	0.0846057
115253999	-0.60444	-0.481608	-0.431945	-0.45688	-0.524811	-0.60229	0.197434	-0.374892	-0.18475	-0.12704	0.675076	-0.497408	-0.406175	-0.302338	-0.210526	-0.418772	-0.519615	-0.608956	-0.372517	-0.375583	-0.403819	-0.51941	-0.636412	-0.486243	-0.369443	0.51277	-0.211792	-0.147083	-0.523588	-0.583812	-0.48779	-0.349469	-0.519481	-0.632516	-0.0198301	-0.342548	-0.533343	-0.560095	-0.578614	-0.565584	-0.685942	-0.544027	-0.245396	-0.464045	-0.532575	-0.549119	0.0446585	-0.575614	-0.352455
109400644	-0.611758	-0.463979	-0.347446	-0.383678	-0.533991	-0.568706	0.229565	-0.204402	-0.239164	-0.203511	0.523592	-0.503167	-0.44	-0.23658	-0.193085	-0.466362	-0.395768	-0.504532	-0.283463	-0.406636	-0.355618	-0.44217	-0.53502	-0.410234	-0.3071	0.449225	-0.282032	-0.252716	-0.435025	-0.454831	-0.468194	-0.427582	-0.479484	-0.571894	0.0100218	-0.324843	-0.447482	-0.542367	-0.41194	-0.539623	-0.61424	-0.465369	-0.135103	-0.445456	-0.455317	-0.556902	-0.101855	-0.458704	-0.38247
109420070	-0.312877	-0.0990171	-0.0848519	-0.0695583	-0.275129	-0.339179	0.445217	0.0819353	0.115443	0.0728559	0.274842	-0.210292	-0.133913	-0.00218247	0.183953	-0.236447	-0.165276	-0.222305	-0.0558877	-0.202506	-0.101804	-0.095095	-0.468018	-0.191111	-0.0265888	0.619885	-0.050553	0.124597	-0.152981	-0.221086	-0.166548	-0.284161	-0.1972	-0.333567	0.34292	-0.0744891	-0.221508	-0.253806	-0.171863	-0.377736	-0.415378	-0.212147	0.0739328	-0.166386	-0.166255	-0.31378	0.259056	-0.214476	0.02355
109419050	-0.602765	-0.463085	-0.398531	-0.41598	-0.520973	-0.546409	0.0391475	-0.338784	-0.296797	-0.225952	0.642158	-0.49097	-0.428882	-0.339958	-0.289319	-0.484209	-0.445992	-0.525573	-0.390042	-0.420355	-0.375073	-0.507905	-0.621043	-0.480698	-0.330288	0.349599	-0.320752	-0.19953	-0.475169	-0.509985	-0.47571	-0.392232	-0.508732	-0.622042	-0.0974282	-0.44294	-0.479845	-0.51561	-0.465518	-0.606883	-0.601724	-0.508019	-0.28001	-0.508182	-0.487228	-0.545518	-0.131445	-0.50355	-0.364966
109410418	0.180858	0.141108	0.240317	0.00265886	0.267286	0.354124	-0.392694	-0.0834788	0.137691	-0.159832	-0.223575	0.110585	0.235703	0.247546	-0.0630709	0.0897213	0.12376	0.212746	-0.00760238	0.258332	0.094852	0.163713	0.294575	0.170366	0.202119	-0.482739	0.491668	0.292845	0.140827	0.208924	0.181648	0.394158	0.1968	0.197294	-0.0662455	0.0656881	0.346628	0.157348	0.098577	0.243798	0.252813	0.200003	0.183332	0.14617	0.155649	0.317103	-0.0330287	0.160337	0.0246457
109411771	-0.355768	-0.240095	-0.207217	-0.211776	-0.485658	-0.468346	0.0747826	-0.104162	-0.0758006	-0.128712	0.42444	-0.286557	-0.155652	-0.231778	0.0630572	-0.189419	-0.260868	-0.340776	-0.193148	-0.240949	-0.18362	-0.26425	-0.384514	-0.249394	-0.0881861	0.336354	-0.107314	-0.0906961	-0.240076	-0.330951	-0.253365	-0.301586	-0.240185	-0.357039	0.12549	-0.307653	-0.325117	-0.376822	-0.313606	-0.267068	-0.483214	-0.342143	-0.0787736	-0.282592	-0.290835	-0.490892	0.0595317	-0.296181	-0.0767557
109400724	-0.0772035	-0.0446892	-0.0223294	-0.136458	-0.243526	-0.221628	0.0930435	-0.0448901	0.149859	-0.145226	-0.0400087	-0.139894	-0.12087	0.00916637	0.280061	-0.114087	-0.177783	-0.106578	-0.00581232	0.15215	0.0311456	-0.0267318	-0.110504	-0.403909	-0.0819821	0.31378	0.216846	0.00704436	-0.0469322	-0.0976576	-0.0677708	-0.030382	-0.0802095	-0.185064	0.389108	-0.173661	-0.0902109	-0.116156	-0.177179	-0.0772851	-0.331281	-0.0649982	0.146985	-0.133813	-0.122364	-0.296581	-0.0269753	-0.017762	-0.0444834
109399620	-0.50882	-0.411403	-0.326903	-0.312791	-0.440578	-0.558484	0.254783	-0.176074	-0.0548901	-0.0378851	0.573168	-0.426902	-0.322609	-0.137059	-0.0169602	-0.245156	-0.371647	-0.535179	-0.323702	-0.320002	-0.351899	-0.472846	-0.552021	-0.382223	-0.291147	0.543585	-0.180039	-0.0959794	-0.422389	-0.511798	-0.414598	-0.406136	-0.453782	-0.511409	0.114161	-0.348203	-0.444802	-0.514014	-0.425672	-0.457308	-0.653268	-0.465369	-0.0831744	-0.390875	-0.397682	-0.455563	0.162317	-0.489787	-0.201484
115261688	-0.212197	-0.0547661	0.0607361	0.0846219	-0.123157	-0.107329	-0.210435	0.0536066	-0.0675235	-0.0252567	0.209611	0.00180508	-0.0895652	-0.240072	0.0474016	-0.157631	0.0446691	0.00320193	0.021908	0.0525215	0.139923	-0.0666103	-0.318512	-0.228159	0.0270319	0.111065	-0.214628	-0.141327	0.0825825	0.0194411	-0.0487241	0.084444	0.0239299	-0.148051	0.0553378	-0.179391	-0.0607361	-0.0507612	0.0358787	-0.258379	-0.200255	-0.0284367	-0.129382	-0.133813	0.0403446	-0.175252	-0.105576	-0.0555062	0.0880946
109429413	-0.480795	-0.541999	-0.536373	-0.437224	-0.724702	-0.688715	0.024369	-0.354635	-0.512754	-0.356332	0.554951	-0.518962	-0.522193	-0.530802	-0.234603	-0.396601	-0.45781	-0.486659	-0.386632	-0.420538	-0.375003	-0.529838	-0.445905	-0.46802	-0.492321	0.192951	-0.617372	-0.548616	-0.466117	-0.514959	-0.567908	-0.613535	-0.542884	-0.575554	-0.187527	-0.522319	-0.659739	-0.583118	-0.461952	-0.530024	-0.605939	-0.535799	-0.352368	-0.598277	-0.51118	-0.776527	-0.287677	-0.531102	-0.436055
109426582	0.0767687	0.115691	-0.0223343	0.0935031	0.118768	0.272332	0.17569	0.207934	0	-0.0653417	-0.19378	0.0537129	0.138726	0.170488	-0.00521966	0.173781	0.146547	0.0212746	-0.0344343	-0.0330362	0.0985717	0.113525	0.185547	0.147093	-0.00487567	-0.104992	-0.0616525	0.0237799	0.0139924	0.10401	0.107216	-0.118426	0.060281	0.106548	-0.0862935	0.130274	0.0786167	0.112065	0.198483	0.0919389	0.228647	0.189168	0.0136453	0.111388	0.0647427	0.186217	-0.20073	0.124805	0.0257362
109420836	-0.63659	-0.565186	-0.412648	-0.482921	-0.622293	-0.663026	0.26	-0.356506	-0.230016	-0.173397	0.614047	-0.59658	-0.467826	-0.277174	-0.193955	-0.519487	-0.523522	-0.613398	-0.369753	-0.382811	-0.472763	-0.547782	-0.645524	-0.493366	-0.410354	0.460963	-0.260303	-0.235546	-0.544232	-0.583233	-0.562985	-0.509792	-0.590271	-0.635087	0.0557736	-0.381261	-0.557343	-0.661725	-0.561656	-0.585354	-0.731791	-0.553839	-0.139944	-0.525568	-0.568814	-0.64662	-0.000465091	-0.571492	-0.416051
109622136	-0.629955	-0.499576	-0.414078	-0.4653	-0.528064	-0.587884	0.0252229	-0.361378	-0.256645	-0.201855	0.688995	-0.528553	-0.37269	-0.316964	-0.251849	-0.472126	-0.478064	-0.585394	-0.406057	-0.415389	-0.400331	-0.560613	-0.619908	-0.469974	-0.376092	0.380908	-0.247275	-0.222826	-0.509144	-0.551252	-0.517474	-0.421865	-0.536767	-0.632967	-0.0856397	-0.455849	-0.499395	-0.585939	-0.52279	-0.579993	-0.656664	-0.532514	-0.260802	-0.535368	-0.527254	-0.549816	-0.062801	-0.543191	-0.403927
109410168	-0.628559	-0.438072	-0.338809	-0.403523	-0.447008	-0.55339	0.0774587	-0.319739	-0.176586	-0.083128	0.665506	-0.446695	-0.339426	-0.293579	-0.187595	-0.382218	-0.438586	-0.549837	-0.304741	-0.324074	-0.333595	-0.494749	-0.620063	-0.407426	-0.279869	0.394487	-0.18641	-0.162161	-0.451664	-0.506814	-0.457519	-0.400229	-0.480345	-0.568326	-0.0353249	-0.340125	-0.451447	-0.530024	-0.505842	-0.508054	-0.625005	-0.476617	-0.207016	-0.463467	-0.47435	-0.491319	0.0395672	-0.505769	-0.286775
109411937	-0.260957	-0.0933215	-0.0777065	-0.219308	0.0348558	-0.134742	0.0313043	-0.0444543	0.000871272	0.000485706	0.195695	-0.229697	0.00347826	0.334791	-0.139161	0.0483345	-0.0763842	-0.174276	-0.134578	-0.409343	-0.328191	-0.136288	-0.0180007	0.193822	0.0505187	-0.0171563	0.270059	0.174788	-0.203523	-0.136992	-0.10675	-0.352967	-0.194984	-0.11465	-0.0919392	-0.06347	0.0687747	-0.177893	-0.0881463	-0.0823154	-0.057614	-0.173329	0.0910958	-0.0387353	-0.121477	0.0883234	0.1279	-0.120338	-0.208898
109412335	-0.524511	-0.384761	-0.294813	-0.278737	-0.429982	-0.525145	0.415308	-0.126417	-0.110893	0.0449376	0.515876	-0.433765	-0.325723	-0.16132	-0.0656807	-0.362152	-0.337995	-0.476505	-0.186929	-0.443822	-0.313384	-0.414213	-0.625159	-0.346606	-0.267275	0.617762	-0.280763	-0.137835	-0.385469	-0.41604	-0.407156	-0.50454	-0.462081	-0.528225	0.173894	-0.206322	-0.412738	-0.495372	-0.359751	-0.567185	-0.569294	-0.398878	-0.118406	-0.363223	-0.396882	-0.457987	0.138395	-0.409281	-0.228136
109406109	-0.545391	-0.446453	-0.381387	-0.392539	-0.541427	-0.531071	0.146957	-0.317717	-0.235679	-0.246253	0.587084	-0.433671	-0.422609	-0.35487	-0.266145	-0.472894	-0.446691	-0.528318	-0.329961	-0.276144	-0.330051	-0.46189	-0.579522	-0.48704	-0.326599	0.371118	-0.310856	-0.237307	-0.455783	-0.518128	-0.464208	-0.269863	-0.459986	-0.570991	-0.090632	-0.331895	-0.500179	-0.505325	-0.475282	-0.492063	-0.597978	-0.512764	-0.216077	-0.463063	-0.477041	-0.566664	-0.154875	-0.483126	-0.354123
109418258	-0.606698	-0.587659	-0.549424	-0.533544	-0.733526	-0.720796	0.111329	-0.412381	-0.277125	-0.338125	0.670726	-0.610251	-0.453577	-0.258679	-0.247934	-0.457535	-0.550443	-0.653564	-0.516068	-0.477941	-0.511225	-0.624607	-0.573646	-0.573459	-0.484908	0.396939	-0.257699	-0.281395	-0.592647	-0.62632	-0.577728	-0.465213	-0.570454	-0.707461	-0.0244062	-0.581494	-0.61464	-0.66347	-0.587918	-0.596231	-0.741244	-0.66886	-0.271146	-0.57059	-0.563616	-0.721852	-0.157235	-0.622693	-0.504255
109429982	-0.575313	-0.505492	-0.417205	-0.446245	-0.583846	-0.65434	0.186127	-0.271797	-0.125926	-0.183637	0.648543	-0.552927	-0.338769	-0.13818	-0.100043	-0.303354	-0.45081	-0.608498	-0.40874	-0.346067	-0.454267	-0.538916	-0.570645	-0.447831	-0.369221	0.485223	-0.111995	-0.218423	-0.499665	-0.582908	-0.521904	-0.407118	-0.492443	-0.572018	0.0191763	-0.453645	-0.517262	-0.643115	-0.507284	-0.480735	-0.735203	-0.564795	-0.138654	-0.483416	-0.486014	-0.570972	0.0381458	-0.558292	-0.369903
109621244	-0.556226	-0.382487	-0.217935	-0.309246	-0.369007	-0.468346	0.146957	-0.181304	-0.070573	-0.00582847	0.588389	-0.40118	-0.286957	-0.203406	-0.0934986	-0.364468	-0.35512	-0.483491	-0.26692	-0.19655	-0.271943	-0.421135	-0.593022	-0.328459	-0.238856	0.506563	-0.127269	-0.157177	-0.360114	-0.423183	-0.41194	-0.257353	-0.381106	-0.476654	0.0196079	-0.278122	-0.381387	-0.515386	-0.398652	-0.463253	-0.622603	-0.388635	-0.074813	-0.385593	-0.392362	-0.392342	0.148364	-0.434281	-0.223725
109430450	-0.572931	-0.511735	-0.462666	-0.397413	-0.622758	-0.587756	0.04	-0.327305	-0.368548	-0.324452	0.60187	-0.445855	-0.467826	-0.446533	-0.297021	-0.466362	-0.424803	-0.535179	-0.368859	-0.324334	-0.325402	-0.513162	-0.516519	-0.481167	-0.402377	0.232062	-0.467393	-0.405931	-0.46165	-0.522197	-0.510717	-0.365924	-0.49012	-0.575054	-0.187364	-0.433271	-0.57074	-0.538709	-0.477496	-0.478802	-0.591473	-0.545263	-0.341059	-0.526448	-0.472608	-0.648944	-0.27859	-0.541741	-0.395117
109402699	-0.125061	-0.234399	-0.158986	-0.290638	-0.137564	-0.323382	0.211304	-0.211811	0.118493	-0.0611989	0.153512	-0.254065	-0.0973913	0.316895	0.0387041	0.11278	-0.17555	-0.288631	-0.149779	-0.24853	-0.393736	-0.285723	-0.0600023	-0.051957	-0.219357	0.0632075	0.246557	0.16158	-0.297839	-0.335472	-0.226789	-0.339116	-0.392628	-0.168815	0.127669	-0.132229	-0.102715	-0.326975	-0.283929	-0.0224081	-0.239749	-0.304679	0.192313	-0.170788	-0.179555	-0.150615	0.218128	-0.295737	-0.286526
109422185	-0.486698	-0.401326	-0.416221	-0.377476	-0.637165	-0.633754	0.2	-0.230988	-0.108473	-0.196225	0.542292	-0.483311	-0.29913	-0.10956	-0.0204392	-0.257348	-0.404256	-0.550731	-0.355446	-0.418548	-0.383045	-0.478542	-0.52502	-0.442312	-0.294249	0.476314	-0.132147	-0.0942183	-0.453076	-0.516319	-0.40884	-0.481197	-0.445362	-0.56061	0.177342	-0.444731	-0.47785	-0.539166	-0.441618	-0.445418	-0.643976	-0.522243	-0.1153	-0.415525	-0.42916	-0.623377	-0.00372073	-0.445826	-0.305278
109406442	-0.620155	-0.499903	-0.405679	-0.445455	-0.597224	-0.683302	0.131796	-0.313931	-0.172369	-0.186106	0.605612	-0.52483	-0.375381	-0.179695	-0.125517	-0.359181	-0.456494	-0.567216	-0.375058	-0.3995	-0.436461	-0.526757	-0.542256	-0.433465	-0.371075	0.417577	-0.141743	-0.185435	-0.497517	-0.539612	-0.502298	-0.480736	-0.506515	-0.603753	0.0566697	-0.471382	-0.507992	-0.601393	-0.518916	-0.511493	-0.688415	-0.558144	-0.129219	-0.504659	-0.472591	-0.636205	-0.000930587	-0.557525	-0.403579
109402112	-0.409494	-0.283908	-0.194713	-0.187409	-0.421523	-0.43164	0.209565	-0.0357377	-0.075365	-0.128226	0.407915	-0.300998	-0.22	-0.1519	0.000869754	-0.236882	-0.198778	-0.351754	-0.113117	-0.297261	-0.165025	-0.300623	-0.431016	-0.276953	-0.103696	0.386017	-0.199108	-0.133843	-0.238722	-0.309701	-0.287472	-0.302033	-0.296908	-0.394503	0.140305	-0.190851	-0.285817	-0.393285	-0.247164	-0.33978	-0.466952	-0.335824	-0.0567698	-0.276429	-0.260688	-0.427206	-0.00372073	-0.291297	-0.135631
109410713	-0.658875	-0.557539	-0.402792	-0.498384	-0.584873	-0.678061	0.136246	-0.364632	-0.187706	-0.155618	0.679193	-0.593299	-0.394764	-0.230162	-0.184758	-0.400177	-0.511008	-0.634918	-0.402356	-0.406784	-0.489305	-0.594194	-0.637301	-0.503239	-0.398352	0.464795	-0.140743	-0.218004	-0.548427	-0.594867	-0.556106	-0.474777	-0.567484	-0.633332	0.0183808	-0.483863	-0.519413	-0.662324	-0.565894	-0.566788	-0.741527	-0.564423	-0.150281	-0.548205	-0.557054	-0.613032	0.011211	-0.572209	-0.422252
109414902	-0.0302493	-0.0227827	0.0580565	-0.105445	0.223077	0.145894	0.0921739	0.0666814	0.145067	-0.135026	-0.161774	-0.0446758	0.0391304	0.416415	-0.0839313	0.00391901	0.00938052	0.00594643	-0.145308	-0.000541459	-0.124582	0.0359345	0.305511	0.131926	-0.054507	-0.210842	0.326377	0.0488702	-0.0658855	0.0551585	-0.0318921	-0.0755082	-0.0487461	0.014444	-0.0867104	-0.0308535	0.178636	-0.00685962	0.0194896	0.0804862	0.0947843	-0.0284367	0.187913	0.0308122	0.0394579	0.2659	-0.0618571	-0.0364121	-0.13345
109426673	-0.483086	-0.356637	-0.347446	-0.335829	-0.534921	-0.542687	0.236522	-0.254522	-0.130691	-0.122884	0.557947	-0.384483	-0.32	-0.27761	-0.117852	-0.32702	-0.410063	-0.506819	-0.276756	-0.361153	-0.307272	-0.400977	-0.563021	-0.406168	-0.241958	0.497082	-0.199551	-0.084092	-0.414267	-0.485575	-0.366317	-0.311415	-0.40991	-0.531721	0.0662311	-0.297075	-0.451055	-0.460967	-0.464651	-0.450906	-0.574281	-0.47214	-0.186152	-0.367986	-0.432706	-0.550394	0.0269753	-0.44183	-0.236809
109409623	-0.520559	-0.448206	-0.462666	-0.416021	-0.673879	-0.672318	0.226957	-0.222271	-0.156829	-0.276367	0.537943	-0.499105	-0.34	-0.145789	-0.0908893	-0.383628	-0.439991	-0.546615	-0.352316	-0.451577	-0.371888	-0.478542	-0.446017	-0.435535	-0.318179	0.458706	-0.179596	-0.233344	-0.459845	-0.494166	-0.461993	-0.478516	-0.434284	-0.613421	0.125055	-0.426219	-0.510004	-0.562946	-0.472624	-0.457308	-0.653733	-0.591754	-0.165469	-0.43049	-0.444677	-0.653128	-0.0795306	-0.478686	-0.368078
109397080	-0.526994	-0.495193	-0.332334	-0.350969	-0.533643	-0.58556	0.254403	-0.210114	-0.153813	-0.13797	0.553719	-0.482965	-0.354425	-0.213492	-0.084167	-0.297039	-0.372622	-0.527975	-0.325114	-0.324946	-0.386848	-0.490043	-0.54964	-0.403545	-0.389389	0.46287	-0.264795	-0.252331	-0.437828	-0.505578	-0.48779	-0.396839	-0.481805	-0.519196	0.0370452	-0.366795	-0.487781	-0.596002	-0.423992	-0.501776	-0.661776	-0.468631	-0.0902352	-0.45612	-0.429696	-0.559348	0.0274463	-0.525425	-0.328682
109402217	0.469993	0.518745	0.562702	0.448806	0.489841	0.541293	-0.193043	0.458925	0.38728	0.0466278	-0.731463	0.480603	0.522609	0.541253	0.492716	0.60614	0.628048	0.574517	0.490471	0.477025	0.469044	0.583278	0.677525	0.613093	0.528674	-0.55442	0.568942	0.43719	0.558222	0.554749	0.546596	0.304713	0.491006	0.690606	0.260131	0.434593	0.651126	0.462338	0.548368	0.770107	0.59519	0.617032	0.562417	0.47891	0.588321	0.479271	0.108831	0.538633	0.379853
109429871	-0.383308	-0.277336	-0.267953	-0.309689	-0.484728	-0.543151	0.173043	-0.141208	-0.0313658	-0.0917984	0.454447	-0.37275	-0.206957	-0.150154	0.0969776	-0.150664	-0.357353	-0.423569	-0.25306	-0.25611	-0.237543	-0.338748	-0.389515	-0.288248	-0.189667	0.533201	-0.0186248	-0.0898156	-0.323561	-0.395604	-0.329995	-0.367265	-0.312418	-0.437384	0.158606	-0.341592	-0.388532	-0.460509	-0.391122	-0.327433	-0.589614	-0.374642	0.0017603	-0.347738	-0.367091	-0.51274	0.168828	-0.349467	-0.176625
109426403	-0.431617	-0.388182	-0.453734	-0.301272	-0.582325	-0.542687	0.0817391	-0.276314	-0.285341	-0.239453	0.562731	-0.363273	-0.363478	-0.381932	-0.184823	-0.373177	-0.360033	-0.469768	-0.311183	-0.313505	-0.267294	-0.443046	-0.53302	-0.421981	-0.336791	0.333194	-0.450099	-0.239508	-0.396216	-0.49733	-0.409282	-0.294884	-0.405922	-0.510507	-0.0840961	-0.342033	-0.546625	-0.443589	-0.398209	-0.436272	-0.530606	-0.490646	-0.309814	-0.43049	-0.390588	-0.59874	-0.148829	-0.464032	-0.309203
109415666	-0.115153	0.0381255	0.209942	0.122751	0.0457873	0.0181245	-0.151337	0.0889278	0.147713	0.0692281	0.0369726	0.097947	0.095673	-0.191226	0.198347	-0.188589	0.0755072	0.0430066	0.256021	0.266997	0.307107	0.023231	-0.213054	-0.207873	0.131865	0.152183	0.0257255	-0.00792663	0.167006	0.0809468	0.0465195	0.217189	0.0842161	-0.0288944	0.264982	0.0899354	0.0871038	0.0336195	0.0181648	-0.0132648	-0.125012	0.125736	0.0629446	-0.037423	0.0532132	-0.0399866	0.0223292	0.0992667	0.170121
109424732	-0.60002	-0.55029	-0.383173	-0.480705	-0.595338	-0.660702	0.234783	-0.337765	-0.188195	-0.138912	0.584475	-0.572211	-0.397391	-0.256658	-0.133942	-0.358807	-0.510568	-0.611111	-0.349634	-0.420714	-0.454633	-0.577143	-0.588022	-0.542612	-0.430738	0.442904	-0.20975	-0.286617	-0.532951	-0.542994	-0.543495	-0.611661	-0.586726	-0.62967	0.105883	-0.460158	-0.511791	-0.638402	-0.543938	-0.573007	-0.702519	-0.521791	-0.124542	-0.537893	-0.559947	-0.642436	-0.0404629	-0.513766	-0.381598
109433065	-0.511529	-0.385554	-0.311719	-0.312348	-0.496812	-0.514344	0.273043	-0.233167	-0.148116	-0.0626561	0.557513	-0.450819	-0.342609	-0.226104	-0.136551	-0.388853	-0.393088	-0.471598	-0.304476	-0.403387	-0.361661	-0.409741	-0.665025	-0.426047	-0.249491	0.526428	-0.235914	-0.0559146	-0.414718	-0.456188	-0.392893	-0.383796	-0.432511	-0.554742	0.113726	-0.327488	-0.434084	-0.474686	-0.399981	-0.60136	-0.585897	-0.433773	-0.159748	-0.392635	-0.424726	-0.510416	0.0627873	-0.434281	-0.224162
109430601	-0.560154	-0.460161	-0.332987	-0.36409	-0.430128	-0.549458	0.0623095	-0.282594	-0.187077	0.024825	0.671607	-0.485722	-0.321569	-0.252406	-0.190892	-0.419812	-0.417	-0.476752	-0.310741	-0.358685	-0.359655	-0.496714	-0.654449	-0.431957	-0.29911	0.502238	-0.190654	-0.28636	-0.384869	-0.41595	-0.472767	-0.310751	-0.384824	-0.556404	-0.00655022	-0.392252	-0.440849	-0.532093	-0.432371	-0.623525	-0.643983	-0.464801	-0.302992	-0.422607	-0.422098	-0.425576	0.109768	-0.467714	-0.270105
109401160	-0.605118	-0.466271	-0.375216	-0.427633	-0.501103	-0.550938	0.0821918	-0.361814	-0.183443	-0.12291	0.686385	-0.475743	-0.380518	-0.301683	-0.221836	-0.373258	-0.487223	-0.589054	-0.419026	-0.315198	-0.396844	-0.527958	-0.656417	-0.505674	-0.363902	0.432162	-0.203365	-0.175267	-0.499214	-0.546278	-0.470954	-0.332487	-0.483135	-0.604299	-0.0623231	-0.440198	-0.497161	-0.542943	-0.522347	-0.576791	-0.668514	-0.512198	-0.234612	-0.476372	-0.502865	-0.521919	-0.0190729	-0.536307	-0.321484
109402212	-0.596859	-0.475808	-0.42158	-0.45368	-0.586972	-0.623068	0.191304	-0.327741	-0.146374	-0.166597	0.643618	-0.550099	-0.383478	-0.140551	-0.143075	-0.35663	-0.482427	-0.599675	-0.431006	-0.417465	-0.447195	-0.536827	-0.647024	-0.50963	-0.353188	0.473605	-0.132147	-0.116672	-0.518961	-0.553393	-0.489013	-0.483431	-0.525572	-0.646822	0.0893248	-0.479551	-0.501073	-0.59633	-0.516476	-0.599531	-0.702984	-0.555644	-0.183952	-0.485072	-0.495218	-0.582934	0.0106971	-0.539077	-0.345401
109413137	-0.101132	0.0924452	0.107181	-0.109876	0.280241	0.29411	-0.164348	-0.114622	0.0862559	-0.122884	-0.00652316	0.0031589	0.0521739	0.207335	-0.146988	-0.0622687	-0.00312684	-0.0256154	-0.143073	0.262066	-0.0302159	0.0937803	-0.0225008	0.0727398	0.0159533	-0.299333	0.321056	0.298505	-0.0640804	-0.0452119	0.0372075	0.16442	-0.066472	0.0640955	-0.25011	0.080219	0.165238	0.0425296	-0.0199326	0.0695108	0.0961782	0.107879	0.101658	0.000880349	-0.0195073	0.294721	-0.0706939	-0.0301954	-0.101614
109402506	-0.637406	-0.511627	-0.386383	-0.460204	-0.575479	-0.603452	0.0974125	-0.2779	-0.272114	-0.246792	0.639843	-0.577075	-0.38878	-0.266974	-0.22923	-0.408101	-0.440087	-0.5751	-0.359101	-0.463048	-0.416838	-0.542861	-0.59015	-0.472008	-0.315367	0.37707	-0.240844	-0.288881	-0.489961	-0.519371	-0.523012	-0.508562	-0.53167	-0.611522	-0.0492483	-0.452322	-0.462767	-0.614756	-0.4601	-0.563069	-0.65829	-0.511295	-0.194116	-0.526123	-0.528363	-0.578876	-0.141418	-0.475015	-0.395858
115258948	-0.0338612	-0.0595855	-0.0241158	-0.173231	0.0785418	-0.02509	0.251304	-0.127261	0.152037	0.124826	-0.0191346	-0.0667881	0.110435	0.317331	-0.120026	0.0949272	-0.146068	-0.0704424	-0.0818196	-0.213876	-0.221273	-0.0153379	0.230509	0.316712	0.00753349	-0.00406334	0.40398	0.217935	-0.157493	0.00768602	-0.0256909	-0.101869	-0.00620405	-0.0523597	0.0287582	0.160438	0.0526975	-0.0896324	-0.182051	0.0347554	0.061331	-0.115101	0.185272	0.121488	-0.0656153	0.113426	0.333935	-0.133659	-0.121675
109433503	-0.600828	-0.53069	-0.476167	-0.481696	-0.656594	-0.659452	0.142205	-0.360507	-0.239434	-0.281285	0.647673	-0.559246	-0.424875	-0.267847	-0.204437	-0.401786	-0.513583	-0.615132	-0.465311	-0.434615	-0.455429	-0.557106	-0.564144	-0.502511	-0.381854	0.383843	-0.234191	-0.201689	-0.548413	-0.592404	-0.52279	-0.475939	-0.541421	-0.657347	-0.00740904	-0.503021	-0.560591	-0.614527	-0.561335	-0.55392	-0.704531	-0.600461	-0.223607	-0.523921	-0.53701	-0.655595	-0.0802457	-0.58805	-0.379936
109407641	0.0614016	0.0683481	0.0464452	-0.0580391	-0.0343911	0.139389	-0.0426087	0.0684247	-0.0213462	-0.324452	-0.258317	-0.0261737	0.0521739	0.248365	0.0482714	0.0918791	0.0862114	0.108408	-0.0384508	-0.0227413	0.165025	0.0613516	0.324512	0.20828	0.0305771	-0.258699	0.115296	0.0999418	0.0338453	0.203905	0.0318921	-0.184079	0.0159533	-0.0555193	0.0880176	0.0471617	0.11522	-0.041615	0.12624	0.02378	0.124521	0.137218	0.316415	-0.0193677	0.0749256	-0.0409077	-0.143713	0.0901421	-0.14915
109406620	-0.477546	-0.36767	-0.311787	-0.342549	-0.476699	-0.557211	0.136986	-0.260681	-0.0980394	0.0111737	0.558069	-0.435571	-0.280931	-0.182276	-0.016094	-0.294425	-0.411939	-0.459348	-0.280394	-0.323321	-0.32245	-0.418597	-0.572646	-0.385017	-0.262843	0.518414	-0.110442	-0.109431	-0.371477	-0.411065	-0.379688	-0.387678	-0.36767	-0.519196	0.166267	-0.336376	-0.427032	-0.485767	-0.431524	-0.525104	-0.631103	-0.418065	-0.144376	-0.353097	-0.396882	-0.489604	0.184216	-0.420163	-0.216359
109414797	-0.167048	-0.141078	-0.0482316	-0.225068	-0.100385	-0.122197	0.107826	-0.135106	0.0670879	-0.0723702	0.285714	-0.20939	0.0356522	0.275428	-0.228311	-0.0836056	-0.137581	-0.192573	-0.308053	-0.402845	-0.434179	-0.157761	-0.193007	0.0185238	-0.0784369	-0.0239286	0.260303	0.130761	-0.234661	-0.173614	-0.147501	-0.148782	-0.199416	-0.197251	-0.10414	-0.260051	0.0294749	-0.241459	-0.155031	-0.251519	-0.105471	-0.331762	-0.0563298	-0.0677868	-0.129014	0.00976206	0.0595317	-0.223357	-0.196686
109418651	-0.450128	-0.366714	-0.307253	-0.313677	-0.435001	-0.458124	-0.189565	-0.241448	-0.252669	-0.130169	0.601435	-0.388995	-0.289565	-0.326061	-0.127419	-0.29828	-0.327425	-0.410304	-0.339797	-0.196008	-0.240797	-0.436035	-0.512019	-0.389	-0.276967	0.257345	-0.26119	-0.353098	-0.298741	-0.371641	-0.398652	-0.266736	-0.319509	-0.434224	-0.138562	-0.464124	-0.409969	-0.461424	-0.337082	-0.447247	-0.567777	-0.383219	-0.306733	-0.412003	-0.353347	-0.420233	-0.0627873	-0.381439	-0.227214
115264233	-0.520116	-0.396482	-0.248493	-0.307485	-0.447174	-0.536195	0.0663762	-0.206172	-0.133013	-0.00682964	0.580918	-0.417892	-0.232317	-0.250329	-0.0506665	-0.32364	-0.335139	-0.449772	-0.235307	-0.29258	-0.304415	-0.423858	-0.573018	-0.324451	-0.262156	0.434413	-0.161676	-0.215793	-0.338574	-0.408233	-0.406625	-0.344191	-0.372982	-0.449725	0.0490154	-0.336004	-0.395615	-0.519938	-0.390164	-0.457931	-0.600595	-0.391696	-0.150723	-0.391701	-0.383837	-0.470629	0.120986	-0.422356	-0.240473
109424215	-0.352608	-0.205921	-0.170597	-0.133357	-0.289071	-0.298292	0.190435	0.0169972	-0.180789	-0.0762558	0.314416	-0.278434	-0.32087	-0.235707	-0.0452272	-0.440671	-0.173763	-0.236485	-0.100598	-0.106667	-0.106918	-0.180987	-0.499519	-0.350597	-0.218471	0.424393	-0.373826	-0.318757	-0.158396	-0.233745	-0.295445	-0.228312	-0.267217	-0.312352	-0.0148148	-0.177187	-0.299215	-0.289933	-0.116052	-0.422553	-0.407944	-0.204925	-0.168549	-0.294036	-0.2332	-0.311921	-0.139062	-0.189609	-0.18622
109401866	0.584119	0.488401	0.418991	0.399493	0.435793	0.554655	-0.290498	0.263514	0.221133	0.0757866	-0.617442	0.490412	0.440531	0.32897	0.178338	0.34669	0.47851	0.556341	0.384591	0.381812	0.452407	0.437225	0.602153	0.554931	0.456762	-0.526543	0.322234	0.326533	0.484996	0.551478	0.478708	0.389019	0.499091	0.561409	0.107867	0.385973	0.521282	0.485309	0.495986	0.626648	0.66712	0.486915	0.364462	0.42354	0.498652	0.45171	0.0530319	0.570062	0.288115
109428672	-0.516044	-0.389497	-0.319758	-0.373488	-0.485193	-0.51295	0.115652	-0.29026	-0.166849	-0.126769	0.626223	-0.405692	-0.337391	-0.307728	-0.19613	-0.381886	-0.422123	-0.512766	-0.298217	-0.331373	-0.326332	-0.434282	-0.593522	-0.422433	-0.253923	0.436132	-0.196447	-0.175669	-0.407497	-0.475177	-0.401309	-0.241269	-0.412126	-0.533527	-0.0435731	-0.316468	-0.420687	-0.489777	-0.466423	-0.485661	-0.594725	-0.484327	-0.237641	-0.37767	-0.446894	-0.48113	-0.00325564	-0.44627	-0.273006
109408623	-0.553517	-0.452587	-0.374241	-0.377919	-0.517725	-0.560807	0.08	-0.310308	-0.223481	-0.145226	0.623179	-0.427805	-0.371304	-0.348759	-0.185693	-0.326149	-0.42927	-0.530605	-0.354552	-0.297261	-0.323542	-0.495633	-0.555521	-0.421981	-0.358949	0.404077	-0.28425	-0.244351	-0.445404	-0.499591	-0.459335	-0.323926	-0.440931	-0.55429	-0.0814817	-0.392721	-0.512684	-0.527733	-0.477939	-0.504411	-0.623997	-0.475299	-0.212997	-0.470106	-0.454874	-0.561086	-0.0279055	-0.520426	-0.320106
115270285	-0.288046	-0.167803	-0.070561	-0.228612	-0.313702	-0.310372	0.196522	-0.090216	0.175561	-0.160769	0.120026	-0.279788	-0.174783	0.0772594	0.258317	-0.165469	-0.224686	-0.302353	-0.0903146	0.13374	-0.120864	-0.156885	-0.364014	-0.524088	-0.226891	0.402271	0.218176	0.0303788	-0.196754	-0.287547	-0.194011	-0.121081	-0.26766	-0.275791	0.372986	-0.221704	-0.17417	-0.29222	-0.256466	-0.191612	-0.495295	-0.149857	0.178231	-0.25178	-0.229654	-0.370493	-0.0604618	-0.167851	-0.195814
109427655	-0.581058	-0.452587	-0.300108	-0.37083	-0.471716	-0.579392	0.14087	-0.219656	-0.135047	-0.0675131	0.590563	-0.496398	-0.311304	-0.221739	-0.0852359	-0.353147	-0.408723	-0.517797	-0.293299	-0.317295	-0.339813	-0.484239	-0.547021	-0.351049	-0.248162	0.49031	-0.14279	-0.174788	-0.420133	-0.472464	-0.464651	-0.429369	-0.436499	-0.529465	0.0714599	-0.350407	-0.440337	-0.569349	-0.448262	-0.473314	-0.664884	-0.436481	-0.0580901	-0.45338	-0.458864	-0.503443	0.131621	-0.460036	-0.261231
109424496	-0.655101	-0.623458	-0.520723	-0.563555	-0.624617	-0.747588	0.093913	-0.455438	-0.337618	-0.172426	0.739726	-0.602446	-0.516522	-0.394154	-0.287454	-0.374919	-0.592759	-0.671032	-0.427876	-0.483523	-0.549	-0.646821	-0.601523	-0.585985	-0.524685	0.437035	-0.32682	-0.434549	-0.594775	-0.636583	-0.605065	-0.495048	-0.60135	-0.669391	-0.146406	-0.508642	-0.615399	-0.653036	-0.624112	-0.621482	-0.758739	-0.637344	-0.332698	-0.55638	-0.614479	-0.656847	-0.108831	-0.624334	-0.500656
109408301	-0.492567	-0.38643	-0.388532	-0.348678	-0.561876	-0.599371	0.365217	-0.161256	-0.0871272	-0.152512	0.527506	-0.426	-0.350435	-0.163249	-0.0452272	-0.305247	-0.399789	-0.576347	-0.28078	-0.375231	-0.333769	-0.458384	-0.517519	-0.40662	-0.306214	0.579703	-0.238131	-0.147051	-0.45443	-0.534856	-0.418141	-0.451709	-0.478155	-0.543909	0.122876	-0.29443	-0.484102	-0.52499	-0.436745	-0.402431	-0.628178	-0.514569	-0.0682118	-0.391755	-0.44512	-0.571313	0.00883673	-0.437389	-0.302662
109414950	-0.60318	-0.53627	-0.452841	-0.528111	-0.593479	-0.714599	0.327826	-0.368709	-0.162928	-0.0864557	0.668841	-0.619143	-0.397391	-0.2117	-0.148728	-0.410625	-0.577572	-0.634896	-0.379589	-0.497601	-0.525757	-0.555232	-0.648024	-0.500594	-0.424977	0.634333	-0.137912	-0.197682	-0.569504	-0.603126	-0.560327	-0.529897	-0.574318	-0.673905	0.0901963	-0.394484	-0.558236	-0.659438	-0.603736	-0.640231	-0.761992	-0.587241	-0.17119	-0.500918	-0.593198	-0.61408	0.126505	-0.577709	-0.421284
109422684	-0.145409	-0.140232	-0.0973775	-0.1777	-0.231958	-0.254672	0.16047	-0.159329	0.0183007	-0.00923042	0.166159	-0.144889	-0.134812	-0.278762	0.091779	-0.238676	-0.278349	-0.205883	-0.017888	0.0200383	0.0316173	-0.175328	-0.264567	-0.357903	-0.155578	0.336879	-0.0625396	-0.121982	-0.145341	-0.177269	-0.196711	-0.201995	-0.219405	-0.294813	0.227719	-0.122118	-0.228703	-0.208578	-0.306807	-0.20812	-0.322523	-0.139957	-0.0349937	-0.26064	-0.260966	-0.326403	0.0683833	-0.135465	-0.0194112
109411685	-0.00112895	0.158199	0.289452	0.220685	0.124579	0.13849	-0.283105	0.215345	0.134859	-0.023076	-0.0809047	0.181902	0.102196	-0.161756	0.317964	-0.0241725	0.199268	0.198105	0.22673	0.469005	0.393822	0.18804	-0.109028	-0.206969	0.14627	0.0171601	0.0141934	-0.0810277	0.306931	0.181791	0.131141	0.3126	0.207881	0.113772	0.157551	0.00617204	0.153213	0.152317	0.190065	0.0427676	-0.0729626	0.257341	0.0642651	0.00660405	0.190681	0.0418465	-0.111646	0.183877	0.26216
115264697	-0.309717	-0.209864	-0.192033	-0.128483	-0.346235	-0.373562	0.230435	-0.0784487	-0.0405141	0.0757701	0.414873	-0.219769	-0.19913	-0.27761	-0.00260926	-0.232093	-0.283649	-0.345808	-0.18197	-0.281559	-0.166885	-0.270385	-0.425516	-0.227707	-0.0784369	0.549002	-0.223941	0.0154095	-0.255419	-0.318291	-0.193568	-0.211333	-0.215369	-0.363358	0.152942	-0.177187	-0.324223	-0.271184	-0.291459	-0.337951	-0.430246	-0.2952	-0.0743729	-0.189275	-0.293052	-0.353294	0.211151	-0.265986	0.0143917
109414931	-0.504953	-0.404836	-0.340148	-0.266852	-0.485553	-0.543405	0.220044	-0.158987	-0.165248	-0.0662001	0.533451	-0.378537	-0.283225	-0.266405	-0.112879	-0.320314	-0.331496	-0.44558	-0.229639	-0.43791	-0.293966	-0.410196	-0.512134	-0.389395	-0.294225	0.502691	-0.303979	-0.241354	-0.359995	-0.396467	-0.377326	-0.328214	-0.347518	-0.518858	0.0646288	-0.299048	-0.432793	-0.434932	-0.365784	-0.523614	-0.547595	-0.442183	-0.239924	-0.344085	-0.356784	-0.503842	-0.0156145	-0.436118	-0.250874
115262156	-0.462418	-0.312892	-0.302406	-0.293361	-0.494363	-0.526539	0.198304	-0.185266	-0.0788672	-0.0510102	0.535015	-0.358387	-0.218743	-0.215675	-0.0374076	-0.284408	-0.364579	-0.452256	-0.247972	-0.425138	-0.273165	-0.362053	-0.51088	-0.343443	-0.202119	0.539413	-0.124857	-0.0673763	-0.352519	-0.39569	-0.309687	-0.316399	-0.327113	-0.513327	0.147091	-0.303752	-0.383703	-0.423788	-0.413802	-0.467013	-0.551635	-0.430707	-0.187733	-0.299824	-0.371605	-0.494486	0.107459	-0.397289	-0.187569
109422692	0.096864	0.0784421	0.0884438	-0.0352298	0.215456	0.0801659	0.157426	0.0211422	0.231155	0.230518	-0.0539365	0.00541643	0.183083	0.468242	0.0574163	0.283537	0.0491467	0.000686276	-0.0129688	-0.0590319	-0.113683	-0.0105197	0.142536	0.359937	0.0862107	-0.0392875	0.395197	0.262459	-0.0268564	0.0535877	0.0279117	-0.190152	-0.0223838	0.107225	0.0727829	0.10757	0.15768	-0.0576333	0.0223737	0.144541	0.122456	0.0237024	0.266964	0.105225	0.0665165	0.251544	0.39867	0.0268709	0.0130862
109409696	-0.603217	-0.508012	-0.497716	-0.470277	-0.646276	-0.720488	0.189213	-0.340528	-0.19525	-0.191451	0.629106	-0.54176	-0.476729	-0.173145	-0.180335	-0.426705	-0.513472	-0.620758	-0.411065	-0.437418	-0.474596	-0.569064	-0.578773	-0.527028	-0.393907	0.491426	-0.206736	-0.217589	-0.539052	-0.587105	-0.5167	-0.48677	-0.537327	-0.652071	0.0619007	-0.496957	-0.56116	-0.58904	-0.546834	-0.530937	-0.713051	-0.642362	-0.21397	-0.49321	-0.503861	-0.650854	-0.0521129	-0.549529	-0.424303
109416725	-0.401681	-0.445674	-0.440432	-0.463306	-0.244276	-0.415236	-0.0252229	-0.422189	-0.424184	-0.15716	0.484559	-0.47484	-0.309198	-0.0849165	-0.504132	-0.127178	-0.330177	-0.374021	-0.370728	-0.619564	-0.596312	-0.447964	-0.227558	-0.0612322	-0.345065	-0.0862519	-0.177417	-0.193762	-0.481836	-0.43752	-0.450131	-0.498954	-0.505962	-0.351021	-0.471128	-0.323591	-0.333674	-0.426761	-0.367947	-0.376446	-0.226091	-0.433641	-0.317144	-0.401967	-0.400429	-0.24271	-0.0860606	-0.482121	-0.520831
109431398	-0.491213	-0.420166	-0.322437	-0.366842	-0.573959	-0.582645	0.122609	-0.246678	-0.098018	-0.212739	0.450533	-0.427353	-0.296522	-0.15059	-0.0152207	-0.260397	-0.390855	-0.468396	-0.304029	-0.35628	-0.296116	-0.445237	-0.404015	-0.448186	-0.292034	0.347641	-0.0931239	-0.151013	-0.393508	-0.396056	-0.386249	-0.4459	-0.401491	-0.565123	0.216994	-0.435916	-0.403716	-0.497094	-0.447819	-0.453192	-0.604947	-0.461758	-0.0814141	-0.405841	-0.381722	-0.603388	-0.0367422	-0.439165	-0.269081
109426825	-0.509608	-0.395936	-0.339481	-0.331249	-0.57083	-0.599967	0.316156	-0.150611	-0.0758171	-0.125582	0.513267	-0.45182	-0.297891	-0.136434	-0.022401	-0.27635	-0.389153	-0.522485	-0.306779	-0.423513	-0.356625	-0.428897	-0.495126	-0.369879	-0.249767	0.561089	-0.147256	-0.0988626	-0.428123	-0.470984	-0.392314	-0.453594	-0.410664	-0.544704	0.183047	-0.357537	-0.443559	-0.519157	-0.420226	-0.45695	-0.629709	-0.483304	-0.0453377	-0.373789	-0.419719	-0.573762	0.0686159	-0.43704	-0.246675
109405139	-0.429679	-0.284188	-0.266225	-0.189887	-0.413248	-0.412216	0.221787	-0.087838	-0.11329	-0.100806	0.419748	-0.278946	-0.291368	-0.226808	-0.0722053	-0.295296	-0.263605	-0.391635	-0.168147	-0.305991	-0.199003	-0.309235	-0.480623	-0.411453	-0.205886	0.446387	-0.30538	-0.152147	-0.291359	-0.34572	-0.264718	-0.249812	-0.294978	-0.436802	0.0967533	-0.21029	-0.342608	-0.30692	-0.266047	-0.42173	-0.461477	-0.355085	-0.167265	-0.251394	-0.291564	-0.422185	-0.117461	-0.299799	-0.174047
109622406	-0.574737	-0.50122	-0.463559	-0.466528	-0.652036	-0.658379	0.0843478	-0.352583	-0.260946	-0.334166	0.577517	-0.478798	-0.437391	-0.340465	-0.222222	-0.407577	-0.47796	-0.612483	-0.353658	-0.35249	-0.365845	-0.573637	-0.501019	-0.557069	-0.417887	0.320552	-0.303318	-0.320078	-0.523023	-0.582781	-0.517361	-0.462878	-0.559251	-0.612969	-0.0496733	-0.483959	-0.547518	-0.569349	-0.534193	-0.416608	-0.631431	-0.581373	-0.198034	-0.566064	-0.528913	-0.705192	-0.269288	-0.496892	-0.46097
109417298	-0.38692	-0.246228	-0.20811	-0.181206	-0.474039	-0.533394	0.349565	-0.0270212	0.0492268	0.0422564	0.404871	-0.3195	-0.170435	-0.0104759	0.133507	-0.213368	-0.254614	-0.36319	-0.163639	-0.413675	-0.271478	-0.28397	-0.479018	-0.26114	-0.140921	0.606341	-0.0660736	0.00528327	-0.267604	-0.31151	-0.250708	-0.405689	-0.273865	-0.432419	0.356428	-0.270629	-0.309933	-0.391913	-0.280828	-0.424839	-0.523172	-0.389989	-0.00968168	-0.218326	-0.249161	-0.472763	0.214872	-0.309503	-0.112953
109621323	0.295526	0.30608	0.27355	0.349425	0.11024	0.203685	-0.27067	0.33457	0.131677	0.0247926	-0.265941	0.294936	0.18973	-0.138489	0.398259	0.0479407	0.283896	0.317267	0.309664	0.402654	0.510395	0.260533	0.138626	-0.0131136	0.325109	0.00316313	-0.045271	-0.0365744	0.42366	0.305898	0.273979	0.265179	0.344181	0.257509	0.270824	0.0736717	0.207398	0.286524	0.312992	0.28744	0.116258	0.318046	0.0902942	0.155957	0.276446	0.0953793	-0.0218783	0.406659	0.426452
109416751	-0.552688	-0.443036	-0.400569	-0.384071	-0.493936	-0.521519	0.192593	-0.347237	-0.208251	-0.142622	0.62541	-0.417431	-0.458389	-0.301182	-0.270212	-0.430941	-0.460648	-0.541389	-0.357341	-0.354615	-0.380619	-0.475194	-0.658207	-0.556473	-0.381049	0.433237	-0.326867	-0.196349	-0.469893	-0.512461	-0.43459	-0.272243	-0.475645	-0.612497	-0.0495633	-0.343662	-0.489186	-0.461972	-0.479426	-0.618941	-0.606266	-0.534917	-0.31512	-0.402756	-0.448757	-0.505007	-0.112331	-0.516889	-0.331731
109401764	-0.630867	-0.535655	-0.443148	-0.492868	-0.56866	-0.632721	0.11145	-0.44556	-0.205235	-0.135203	0.725017	-0.526869	-0.423596	-0.345062	-0.256695	-0.468934	-0.576761	-0.641222	-0.471861	-0.34021	-0.472915	-0.579214	-0.680664	-0.560964	-0.447719	0.450942	-0.220459	-0.212929	-0.567537	-0.614327	-0.536222	-0.370429	-0.539348	-0.663035	-0.0586824	-0.486357	-0.577747	-0.595735	-0.618718	-0.614509	-0.728095	-0.598855	-0.275627	-0.526696	-0.568669	-0.594635	-0.00675263	-0.615146	-0.381005
115262659	-0.63659	-0.551166	-0.461773	-0.522352	-0.552581	-0.668137	0.297391	-0.439313	-0.26356	-0.0883985	0.714503	-0.583493	-0.503478	-0.401138	-0.298326	-0.569998	-0.61152	-0.641758	-0.376013	-0.3487	-0.527151	-0.521489	-0.714027	-0.487944	-0.417001	0.549454	-0.276267	-0.241269	-0.584396	-0.673205	-0.586461	-0.393179	-0.596032	-0.61658	-0.121133	-0.305009	-0.618972	-0.631542	-0.649802	-0.579867	-0.735972	-0.59356	-0.260085	-0.520286	-0.641079	-0.585259	0.0786004	-0.621226	-0.41387
109411288	-0.549138	-0.424645	-0.283479	-0.368448	-0.47378	-0.585661	0.245417	-0.242942	-0.0678191	-0.0121958	0.584849	-0.470922	-0.329261	-0.154318	-0.0305746	-0.334136	-0.413652	-0.525117	-0.286948	-0.267564	-0.375383	-0.449827	-0.615706	-0.357123	-0.285745	0.518303	-0.106002	-0.112319	-0.421518	-0.496782	-0.452003	-0.422722	-0.468675	-0.510928	0.124727	-0.311213	-0.445852	-0.579648	-0.470688	-0.47906	-0.682727	-0.457885	-0.0468522	-0.41469	-0.437717	-0.502378	0.208806	-0.491931	-0.253176
109428942	-0.415815	-0.337359	-0.375135	-0.361083	-0.492629	-0.473457	-0.0652174	-0.302027	-0.298846	-0.240424	0.621005	-0.377262	-0.369565	-0.429074	-0.239182	-0.397127	-0.410956	-0.450557	-0.371989	-0.239325	-0.260786	-0.425079	-0.53752	-0.406168	-0.280512	0.321907	-0.351653	-0.275611	-0.375908	-0.470655	-0.417698	-0.23546	-0.388639	-0.49832	-0.224401	-0.412114	-0.482316	-0.449534	-0.403967	-0.449076	-0.545939	-0.460404	-0.299252	-0.45514	-0.43847	-0.497865	-0.121389	-0.402309	-0.287834
115262729	-0.557736	-0.504616	-0.411756	-0.411151	-0.589472	-0.684679	0.213275	-0.284686	-0.142826	-0.128852	0.59643	-0.514105	-0.329924	-0.178502	-0.0433174	-0.293592	-0.432868	-0.566442	-0.35449	-0.405452	-0.455593	-0.514379	-0.552622	-0.428773	-0.419673	0.451296	-0.191112	-0.201424	-0.484741	-0.558069	-0.494201	-0.501848	-0.511948	-0.561672	0.0968376	-0.4258	-0.526207	-0.604304	-0.505509	-0.506333	-0.697702	-0.544049	-0.149789	-0.464008	-0.456257	-0.616145	0.0668132	-0.576115	-0.359966
109426761	-0.291044	-0.181863	-0.23853	-0.195426	-0.373968	-0.437311	0.232659	-0.118135	-0.0956428	-0.00485812	0.39191	-0.221171	-0.297891	-0.255623	-0.0504567	-0.342117	-0.320571	-0.313628	-0.127675	-0.326842	-0.159714	-0.270444	-0.412105	-0.264812	-0.151811	0.588861	-0.283424	-0.0656149	-0.255926	-0.296654	-0.233927	-0.235958	-0.255529	-0.436576	0.132491	-0.141516	-0.341715	-0.269184	-0.278231	-0.403891	-0.426622	-0.358922	-0.0572224	-0.218374	-0.291342	-0.416605	0.110948	-0.22918	-0.174047
109429565	0.148989	0.281717	0.470705	0.268929	0.360642	0.358229	-0.161739	0.263675	0.395557	0.195739	-0.313112	0.278434	0.517391	0.428637	0.309198	0.52297	0.424357	0.214529	0.253507	0.163521	0.0943666	0.297117	0.226508	0.295929	0.253037	-0.283982	0.602201	0.389641	0.273019	0.25816	0.393336	0.29399	0.264115	0.476202	0.162963	0.133992	0.535013	0.248318	0.301647	0.437644	0.347078	0.385927	0.299692	0.345097	0.331623	0.385369	0.0804608	0.286856	0.195814
109415422	-0.496738	-0.291857	-0.186268	-0.218026	-0.34631	-0.415933	0.200043	-0.060593	-0.000435731	-0.0211328	0.512832	-0.353422	-0.206567	-0.0602493	-0.0139191	-0.364112	-0.233224	-0.410622	-0.163228	-0.156516	-0.208767	-0.324796	-0.592401	-0.275206	-0.124773	0.485223	-0.0836079	-0.0871929	-0.268113	-0.369461	-0.343358	-0.21987	-0.30894	-0.393234	0.105688	-0.172817	-0.30732	-0.456035	-0.278674	-0.3705	-0.553494	-0.351473	-0.0481988	-0.300264	-0.285577	-0.332215	0.129789	-0.338884	-0.170557
109418321	0.42349	0.468798	0.419793	0.425325	0.385273	0.398187	0.110435	0.447593	0.454804	0.327366	-0.592303	0.473834	0.533913	0.562641	0.405306	0.535598	0.49136	0.400698	0.416252	0.142404	0.34911	0.436035	0.575022	0.599087	0.406808	-0.159373	0.521937	0.379515	0.424194	0.513607	0.512489	0.178718	0.462202	0.529013	0.372114	0.36363	0.530548	0.408833	0.41947	0.617823	0.561737	0.42294	0.382426	0.524688	0.503199	0.420233	0.275799	0.468917	0.344965
115264139	-0.569543	-0.432566	-0.373188	-0.386247	-0.480782	-0.570261	0.249784	-0.268331	-0.115511	-0.106835	0.628527	-0.460498	-0.371183	-0.185007	-0.167724	-0.383557	-0.448646	-0.557736	-0.348918	-0.36219	-0.393592	-0.49032	-0.63479	-0.472382	-0.328918	0.524651	-0.205324	-0.133986	-0.477721	-0.530386	-0.460901	-0.385924	-0.478467	-0.605225	0.0389498	-0.353712	-0.476353	-0.51902	-0.466239	-0.569084	-0.649594	-0.534048	-0.153817	-0.435911	-0.455529	-0.503312	0.0210207	-0.500404	-0.314061
109414787	-0.613924	-0.592479	-0.566398	-0.571211	-0.721905	-0.722655	0.0139161	-0.486488	-0.33987	-0.338125	0.729883	-0.6265	-0.497065	-0.321111	-0.280992	-0.387849	-0.57323	-0.673237	-0.553185	-0.430283	-0.543307	-0.648277	-0.623659	-0.599217	-0.510616	0.330105	-0.278545	-0.304294	-0.613862	-0.675612	-0.600323	-0.475045	-0.612562	-0.685338	-0.141208	-0.630429	-0.642334	-0.678107	-0.612285	-0.596688	-0.755186	-0.658024	-0.320445	-0.617259	-0.598205	-0.723247	-0.178169	-0.644012	-0.515596
109416278	-0.55996	-0.526307	-0.53245	-0.491002	-0.66961	-0.694307	0.158295	-0.392329	-0.342484	-0.307762	0.668117	-0.547962	-0.515764	-0.396423	-0.276642	-0.416812	-0.533019	-0.630917	-0.433559	-0.417556	-0.477747	-0.580337	-0.596152	-0.528721	-0.424405	0.382037	-0.412052	-0.28668	-0.577301	-0.674708	-0.565323	-0.509456	-0.611675	-0.628001	-0.146873	-0.478774	-0.634741	-0.603092	-0.556019	-0.508637	-0.677576	-0.62597	-0.249577	-0.585999	-0.587562	-0.703951	-0.172121	-0.565621	-0.440133
109422434	0.153086	0.344882	0.324294	0.338118	0.148751	0.18868	-0.172646	0.29599	0.25817	0.0585403	-0.188343	0.291584	0.14264	0.000873178	0.485428	0.0962544	0.282594	0.273138	0.283524	0.422971	0.431251	0.308578	-0.121531	-0.154097	0.275254	0.100251	0.0683057	0.222826	0.378698	0.219325	0.307472	0.284223	0.253757	0.181493	0.376553	0.0731827	0.23585	0.299831	0.287092	0.100401	0.0162656	0.305648	0.132052	0.161579	0.305532	0.089505	0.0165143	0.300909	0.409598
109428085	-0.128023	-0.0241023	0.0451153	-0.0505183	-0.142243	-0.114788	-0.295282	-0.0845686	-0.0583879	-0.149144	0.101566	-0.0523588	-0.182214	-0.266101	0.121792	-0.168554	-0.114825	-0.014183	-0.0666327	0.124021	0.0688142	-0.0175328	-0.178045	-0.335083	0.0226054	0.0456096	-0.0547776	0	0.0225684	-0.0506483	-0.00265826	0.0482642	-0.0354594	-0.150341	0.125954	-0.240048	-0.0433285	-0.00137222	-0.0925959	-0.172443	-0.255602	-0.0207678	-0.0299317	-0.116672	-0.0713943	-0.195051	-0.100482	-0.0226515	0.090731
109414930	-0.158922	-0.135382	-0.0348339	-0.10323	-0.16452	-0.0998952	0.0417391	0.0706038	0.124156	-0.138426	-0.0360948	-0.173288	0.163478	0.444351	0.0378343	0.168082	0.0701305	-0.155065	-0.18823	-0.202506	-0.223598	-0.125333	0.137505	0.101203	-0.114332	-0.108807	0.377817	0.0308191	-0.133125	-0.0411428	-0.0713144	-0.184526	-0.0700171	-0.010833	0.0784316	-0.284293	0.0580565	-0.226367	-0.0155031	0.0946628	-0.0311301	-0.0970459	0.143465	-0.0669065	0.00399012	-0.0855342	-0.0934833	-0.113677	-0.242478
109430545	-0.442001	-0.332978	-0.258128	-0.288866	-0.507036	-0.547333	0.0026087	-0.122031	-0.180353	-0.108798	0.504458	-0.379067	-0.273913	-0.200787	-0.0313112	-0.261703	-0.282756	-0.398411	-0.228916	-0.309173	-0.244516	-0.41237	-0.446017	-0.300899	-0.23797	0.367507	-0.21995	-0.346054	-0.281593	-0.324621	-0.385363	-0.430709	-0.333689	-0.431064	0.029194	-0.423574	-0.370669	-0.49435	-0.286586	-0.391913	-0.547333	-0.404885	-0.120141	-0.388234	-0.32453	-0.516459	-0.035812	-0.305506	-0.273442
109416027	0.482288	0.514913	0.391744	0.461976	0.487855	0.554655	-0.112198	0.457717	0.209804	0.202341	-0.53197	0.475066	0.485758	0.365425	0.197042	0.363241	0.564294	0.525001	0.421709	0.152725	0.385685	0.513274	0.479122	0.525784	0.442578	-0.3572	0.251711	0.174826	0.51614	0.553287	0.50241	0.304333	0.493551	0.591657	0.0305078	0.367236	0.563718	0.51687	0.571304	0.524189	0.678738	0.47924	0.0647053	0.504549	0.523485	0.573297	-0.0130254	0.564288	0.346348
109398831	-0.428324	-0.345102	-0.247464	-0.204732	-0.51133	-0.531186	0.112633	-0.0710551	-0.111329	-0.128254	0.470639	-0.302643	-0.19613	-0.241434	0.00695955	-0.207317	-0.231883	-0.417256	-0.211525	-0.324946	-0.232016	-0.389448	-0.399602	-0.271591	-0.234475	0.372328	-0.261469	-0.234276	-0.295647	-0.37941	-0.332947	-0.343883	-0.319578	-0.395492	0.0688605	-0.360182	-0.37879	-0.448717	-0.300383	-0.305091	-0.508879	-0.407682	-0.0860536	-0.348694	-0.295998	-0.534705	-0.023027	-0.36953	-0.2024
109409296	0.478102	0.385502	0.299791	0.361683	0.462854	0.5234	-0.337103	0.318945	0.128786	0.0160353	-0.563846	0.446275	0.38321	0.250438	0.184033	0.475714	0.474146	0.461278	0.2771	0.39652	0.418556	0.388656	0.700831	0.462845	0.294821	-0.585601	0.218714	0.0422845	0.435666	0.468599	0.403478	0.311998	0.445113	0.581852	-0.115955	0.239218	0.436507	0.458422	0.452888	0.663843	0.598703	0.473248	0.14727	0.354494	0.458398	0.490408	-0.116789	0.441133	0.28076
109407771	-0.496611	-0.346862	-0.247626	-0.300204	-0.433519	-0.54967	0.238468	-0.157906	0.0056682	0.0145839	0.534929	-0.411014	-0.18973	-0.0760161	0.0417846	-0.258444	-0.337098	-0.45919	-0.23896	-0.368513	-0.334991	-0.384659	-0.556505	-0.321962	-0.241282	0.5784	-0.0221917	-0.0339305	-0.358169	-0.419479	-0.356882	-0.359088	-0.370349	-0.4852	0.207588	-0.304392	-0.358476	-0.491119	-0.395009	-0.47693	-0.611054	-0.414273	-0.0581406	-0.330418	-0.354542	-0.451307	0.221576	-0.427992	-0.223047
109424498	-0.583442	-0.423982	-0.295259	-0.380881	-0.4423	-0.561162	0.250924	-0.306888	-0.0919391	-0.0189467	0.598086	-0.429477	-0.375734	-0.229427	-0.120487	-0.37108	-0.445448	-0.539413	-0.294257	-0.250208	-0.38522	-0.436787	-0.647665	-0.411905	-0.355259	0.533542	-0.144817	-0.0982021	-0.455205	-0.526607	-0.441935	-0.302322	-0.47981	-0.531611	0.0326869	-0.282591	-0.465	-0.530135	-0.506841	-0.517785	-0.656896	-0.463439	-0.0990387	-0.416936	-0.454973	-0.50425	0.132347	-0.53231	-0.322357
109621947	-0.47225	-0.336921	-0.351912	-0.338044	-0.48101	-0.529677	0.226957	-0.206146	-0.0165542	-0.08257	0.562296	-0.439989	-0.288696	-0.00261896	-0.0365297	-0.347486	-0.389961	-0.489437	-0.357681	-0.299427	-0.337488	-0.425517	-0.613523	-0.426499	-0.276967	0.571125	-0.0651867	-0.0365426	-0.398472	-0.447145	-0.393336	-0.334202	-0.378447	-0.566477	0.177342	-0.367597	-0.426939	-0.491149	-0.387578	-0.544654	-0.642117	-0.491549	-0.110459	-0.360943	-0.357337	-0.456957	0.118133	-0.429396	-0.270826
109417893	0.421056	0.402246	0.263659	0.29637	0.40901	0.458191	-0.0630846	0.215221	0.222537	0.14362	-0.421236	0.438921	0.350664	0.338067	0.0552655	0.273856	0.381053	0.361367	0.311833	0.17338	0.360036	0.309589	0.40578	0.395809	0.243225	-0.27197	0.250711	0.199794	0.342964	0.423685	0.365005	0.343809	0.332799	0.374435	0.0176586	0.334097	0.414258	0.387135	0.352151	0.417566	0.572099	0.317525	0.0858709	0.354572	0.404818	0.435626	0.0093079	0.389464	0.138774
109404204	-0.470095	-0.358906	-0.313127	-0.34831	-0.611737	-0.606008	0.184388	-0.165214	-0.0997823	-0.16639	0.488908	-0.443244	-0.223092	-0.135779	0.0100044	-0.242596	-0.357431	-0.481537	-0.292021	-0.454924	-0.336167	-0.415528	-0.458867	-0.347962	-0.286556	0.509608	-0.0960272	-0.141799	-0.389983	-0.414683	-0.371713	-0.445103	-0.382075	-0.522356	0.174548	-0.42543	-0.405591	-0.528763	-0.387219	-0.447345	-0.594854	-0.450346	-0.0517202	-0.385677	-0.397769	-0.620955	0.0102342	-0.386407	-0.333698
115253554	-0.144023	-0.165613	-0.200072	-0.278676	-0.0980611	-0.0943197	0.0869565	-0.0714755	-0.140275	-0.363308	-0.000434877	-0.181411	-0.115652	0.186819	-0.275277	-0.106249	-0.109439	-0.1665	-0.139496	-0.291846	-0.188733	-0.134535	0.302011	0.154516	-0.0624836	-0.294366	0.062526	-0.128119	-0.217061	-0.109865	-0.181608	-0.323479	-0.229993	-0.135413	-0.233116	-0.0136637	-0.0214363	-0.193441	-0.146172	0.112498	0.0394935	-0.238327	0.0272847	-0.105642	-0.154285	-0.0362591	-0.241382	-0.136323	-0.328392
115270245	-0.578474	-0.412807	-0.312233	-0.335016	-0.430447	-0.50795	0.126114	-0.203575	-0.139869	-0.090118	0.603306	-0.418419	-0.367471	-0.184677	-0.168334	-0.347997	-0.369494	-0.508988	-0.33048	-0.334153	-0.306874	-0.480838	-0.578397	-0.428851	-0.285227	0.462193	-0.209574	-0.213138	-0.400816	-0.429154	-0.425764	-0.340084	-0.421081	-0.562086	-0.000217913	-0.398096	-0.406484	-0.494915	-0.39608	-0.542943	-0.608332	-0.466148	-0.191255	-0.415615	-0.3889	-0.440551	-0.0153513	-0.452141	-0.270884
109432183	-0.591345	-0.56509	-0.472594	-0.50341	-0.611737	-0.687801	0.21135	-0.363558	-0.156645	-0.214729	0.629404	-0.572787	-0.472277	-0.180966	-0.169856	-0.415288	-0.545975	-0.653793	-0.457932	-0.322238	-0.447292	-0.630744	-0.564644	-0.544989	-0.469173	0.517737	-0.192941	-0.244845	-0.57053	-0.608684	-0.58393	-0.448679	-0.571783	-0.680824	0.0536066	-0.489354	-0.590519	-0.664613	-0.578835	-0.548889	-0.773311	-0.61536	-0.100139	-0.562665	-0.541444	-0.639786	0.00186077	-0.596045	-0.449075
109412594	-0.594602	-0.503848	-0.354592	-0.392096	-0.565129	-0.614704	0.10087	-0.26106	-0.226966	-0.168054	0.54751	-0.515351	-0.364348	-0.233524	-0.151337	-0.375354	-0.407829	-0.492182	-0.319231	-0.419631	-0.38072	-0.500892	-0.517019	-0.449089	-0.353631	0.391435	-0.229706	-0.288819	-0.432769	-0.429061	-0.478382	-0.460198	-0.439601	-0.585435	0.0636167	-0.442086	-0.459986	-0.556087	-0.425672	-0.574379	-0.636077	-0.474848	-0.152266	-0.470986	-0.437583	-0.59874	-0.0799957	-0.475133	-0.375056
115255119	-0.49031	-0.302747	-0.155413	-0.238359	-0.398751	-0.485537	0.336522	-0.0649381	0.0640385	0.0607132	0.487932	-0.366432	-0.182609	-0.0593632	0.0417482	-0.27825	-0.30375	-0.440951	-0.1851	-0.282642	-0.274267	-0.348828	-0.573522	-0.294574	-0.171498	0.637493	-0.0292675	-0.0413856	-0.322207	-0.364408	-0.333096	-0.337329	-0.323054	-0.454085	0.241831	-0.237572	-0.317078	-0.471027	-0.324237	-0.447247	-0.58218	-0.366969	0.0668916	-0.30196	-0.33517	-0.422558	0.210221	-0.335258	-0.168339
109423910	0.450068	0.342477	0.199352	0.244775	0.365607	0.497121	-0.277633	0.179717	-0.0950513	-0.052988	-0.484875	0.321133	0.228024	0.0620361	-0.104461	0.165178	0.298202	0.469262	0.189736	0.116515	0.271715	0.389045	0.578025	0.385269	0.25237	-0.479892	0.0257423	0.00440656	0.335134	0.457037	0.345799	0.301848	0.406276	0.405689	-0.239425	0.248366	0.360264	0.46503	0.410526	0.344653	0.605009	0.382197	0.00132138	0.334824	0.307063	0.417342	-0.234145	0.445325	0.121781
109424657	-0.556347	-0.40711	-0.326527	-0.333686	-0.530621	-0.585095	0.28441	-0.161727	-0.105447	-0.0835596	0.524141	-0.469875	-0.26397	-0.156299	-0.0491518	-0.355837	-0.368154	-0.503498	-0.245736	-0.485794	-0.344304	-0.427801	-0.54939	-0.381402	-0.265059	0.56425	-0.155462	-0.118459	-0.411648	-0.439555	-0.398295	-0.461191	-0.4264	-0.556217	0.190238	-0.320946	-0.410504	-0.514812	-0.410701	-0.520072	-0.603684	-0.446057	-0.118186	-0.382595	-0.420828	-0.543772	0.0572186	-0.428823	-0.287896
109413677	-0.439388	-0.356715	-0.305086	-0.27076	-0.496687	-0.514921	0.342683	-0.22973	-0.0917213	0.00631555	0.500435	-0.37599	-0.273973	-0.224625	-0.0504567	-0.353659	-0.373068	-0.45706	-0.249313	-0.27837	-0.301992	-0.397557	-0.637663	-0.358581	-0.352378	0.551831	-0.283868	-0.0794864	-0.398107	-0.442268	-0.393422	-0.382315	-0.407119	-0.506103	0.157987	-0.229027	-0.492248	-0.479134	-0.385004	-0.536082	-0.561394	-0.401361	-0.0633848	-0.382595	-0.387126	-0.554466	0.12816	-0.43593	-0.268703
109622885	0.289074	0.314275	0.301132	0.332873	0.329415	0.3714	0.0991736	0.385002	0.294618	0.120265	-0.478138	0.349887	0.39278	0.524894	0.184903	0.269223	0.47638	0.32079	0.369019	0.143549	0.322521	0.281902	0.412695	0.460133	0.253368	-0.275072	0.277053	0.159007	0.335891	0.422915	0.301335	0.115993	0.28551	0.386095	0.192023	0.347253	0.422657	0.259406	0.419874	0.459795	0.504342	0.309102	0.28023	0.320146	0.436665	0.359028	0.00209382	0.366501	0.112348
109420023	-0.494825	-0.431995	-0.444802	-0.418236	-0.615786	-0.564524	0.0634783	-0.325998	-0.281421	-0.370108	0.572733	-0.439086	-0.450435	-0.329989	-0.26484	-0.456347	-0.441778	-0.530148	-0.388084	-0.331914	-0.320753	-0.498263	-0.509519	-0.498335	-0.339007	0.299784	-0.341011	-0.255798	-0.463004	-0.525362	-0.469523	-0.335989	-0.488791	-0.600331	-0.101961	-0.443849	-0.515363	-0.514014	-0.46598	-0.460509	-0.584968	-0.563769	-0.242042	-0.503559	-0.467731	-0.625237	-0.243243	-0.469805	-0.396426
109429309	-0.637944	-0.541527	-0.451948	-0.487351	-0.574424	-0.623997	0.0026087	-0.398345	-0.33936	-0.220025	0.706675	-0.557319	-0.432174	-0.412923	-0.307023	-0.480732	-0.511015	-0.588697	-0.403733	-0.460782	-0.417444	-0.576267	-0.605023	-0.493817	-0.363823	0.370667	-0.305535	-0.291901	-0.518961	-0.559723	-0.535965	-0.414625	-0.537093	-0.645468	-0.132026	-0.468532	-0.533227	-0.593586	-0.555455	-0.592214	-0.667672	-0.548422	-0.331817	-0.546696	-0.56438	-0.591302	-0.0948786	-0.55595	-0.400351
115258738	-0.440934	-0.318508	-0.290025	-0.299473	-0.503414	-0.53072	0.367631	-0.162015	-0.100262	-0.116159	0.456266	-0.341609	-0.381118	-0.162263	-0.0994343	-0.393464	-0.360268	-0.466184	-0.22146	-0.32888	-0.298867	-0.387425	-0.532617	-0.344044	-0.306414	0.511863	-0.302628	-0.143843	-0.392636	-0.429567	-0.38495	-0.425625	-0.450087	-0.517389	0.10835	-0.232214	-0.427218	-0.463555	-0.352151	-0.453031	-0.52979	-0.478997	-0.00176145	-0.359857	-0.375094	-0.54866	-0.0186158	-0.366802	-0.33668
109418595	0.120156	0.231887	0.278893	0.256695	0.112738	0.156024	-0.273699	0.184578	0.10131	0.0165536	-0.0969924	0.236355	0.0204838	-0.190768	0.284656	0.0096028	0.165225	0.242784	0.178598	0.365548	0.377673	0.21305	-0.0546328	-0.0962379	0.255865	0.0610964	-0.0613425	0.104595	0.308958	0.201676	0.224003	0.333436	0.247869	0.106328	0.189124	0.0444031	0.154891	0.23562	0.204244	0.0300256	-0.0223557	0.236863	0.115797	0.111631	0.206873	0.0554511	0.0335669	0.225451	0.35541
109622114	-0.10567	0.139355	0.228703	0.104582	0.00697268	-0.00790041	-0.0587084	0.132302	0.289761	0.108336	0.0252284	0.0627403	0.0521853	0.0903739	0.340148	-0.0792684	0.0723797	0.0320262	0.169488	0.26808	0.23899	0.0894175	-0.300577	-0.253967	0.169762	0.319719	0.273666	0.171744	0.176034	0.0886345	0.109432	0.209815	0.0979567	-0.0483078	0.422751	-0.0271129	0.138473	0.0260722	0.0398738	-0.076387	-0.209593	0.104291	0.117966	0.0308189	0.106426	-0.0274327	0.128393	0.121252	0.193458
109406504	-0.0812845	0.0289228	0.0290346	-0.149118	-0.0690296	-0.0274191	0.339639	0.145162	0.198475	-0.132384	-0.0787299	-0.141504	0.139161	0.499458	0.0839495	0.146777	0.00156376	-0.111177	-0.094359	-0.320613	-0.211092	0.0637757	0.165792	0.209003	0.041	0.050577	0.430681	0.198166	-0.113971	-0.00474828	0.0159495	-0.273497	-0.0804486	-0.0469534	0.137721	0.00727419	0.158574	-0.151402	-0.0126267	0.0388796	-0.00139419	-0.0880375	0.253979	0.105665	-0.0361406	0.0346396	0.0451237	-0.0142127	-0.158779
109427215	-0.542014	-0.41465	-0.422657	-0.436591	-0.495168	-0.599167	0.259243	-0.260955	-0.119634	-0.184892	0.619099	-0.496614	-0.401044	-0.143232	-0.154884	-0.423002	-0.475263	-0.565157	-0.415091	-0.341809	-0.412743	-0.475682	-0.594781	-0.479568	-0.367972	0.563695	-0.146401	-0.162972	-0.493453	-0.573083	-0.502077	-0.391338	-0.517155	-0.610075	-0.021796	-0.443822	-0.503971	-0.549695	-0.496316	-0.534139	-0.676794	-0.570788	-0.184032	-0.498054	-0.479023	-0.509941	0.0123303	-0.525317	-0.367584
115258553	-0.444193	-0.241181	-0.231534	-0.194667	-0.446543	-0.48782	0.219321	-0.0279172	-0.0483977	-0.0636829	0.418281	-0.321585	-0.186249	-0.0633467	0.0383025	-0.273262	-0.222646	-0.346567	-0.150357	-0.397235	-0.196807	-0.295621	-0.465422	-0.258655	-0.12552	0.49887	-0.136701	-0.0581666	-0.2579	-0.29006	-0.274423	-0.402017	-0.279869	-0.450414	0.227213	-0.265571	-0.303051	-0.377608	-0.239843	-0.425209	-0.473869	-0.358253	-0.0554979	-0.283719	-0.250265	-0.462938	0.0549285	-0.283995	-0.181581
109426380	-0.61221	-0.462664	-0.315292	-0.371273	-0.476363	-0.591473	0.224348	-0.207017	-0.126334	-0.0160283	0.597956	-0.521669	-0.333043	-0.164122	-0.0978474	-0.373612	-0.410956	-0.529233	-0.298217	-0.414758	-0.374212	-0.496072	-0.610523	-0.398939	-0.280069	0.568416	-0.145894	-0.176549	-0.434122	-0.454831	-0.46908	-0.48075	-0.460872	-0.577762	0.127233	-0.376412	-0.433191	-0.572092	-0.439846	-0.57758	-0.66953	-0.451828	-0.1153	-0.445456	-0.453987	-0.497865	0.128365	-0.467141	-0.277803
109410675	-0.541327	-0.43331	-0.409969	-0.397413	-0.612068	-0.604018	0.0869565	-0.314231	-0.252669	-0.224882	0.576647	-0.466163	-0.40087	-0.3038	-0.181779	-0.363597	-0.453838	-0.507734	-0.387637	-0.394724	-0.370958	-0.465396	-0.52352	-0.435987	-0.307987	0.368861	-0.263851	-0.180952	-0.458942	-0.487836	-0.43453	-0.425348	-0.435613	-0.589498	-0.00174292	-0.453987	-0.510898	-0.50624	-0.468637	-0.526362	-0.61331	-0.514569	-0.197154	-0.457781	-0.461081	-0.634999	-0.0865069	-0.484014	-0.324031
109404944	0.140216	0.145052	0.186268	0.0443143	0.244044	0.296265	-0.226136	0.0701833	0.233769	-0.110765	-0.346672	0.103815	0.260057	0.450341	0.115268	0.231708	0.216469	0.126275	0.0916758	0.302741	0.126934	0.14618	0.387349	0.199739	0.134081	-0.349749	0.54445	0.260258	0.131348	0.175008	0.194496	0.285563	0.172865	0.285106	0.0666813	0.137328	0.326974	0.128989	0.151521	0.444143	0.239568	0.252826	0.30724	0.175668	0.193785	0.289903	-0.0553579	0.196535	-0.0610689
115268067	0.473605	0.485009	0.457307	0.385007	0.467533	0.546868	-0.21913	0.376118	0.256589	0.0155426	-0.660578	0.486921	0.431304	0.35487	0.214829	0.353147	0.475726	0.552104	0.397921	0.324875	0.412796	0.559614	0.748028	0.582822	0.55216	-0.563901	0.442117	0.295863	0.497752	0.562888	0.528435	0.369498	0.537093	0.594011	0.0849675	0.405503	0.603788	0.532307	0.460664	0.70837	0.650016	0.46898	0.334898	0.519406	0.493888	0.516459	-0.00465091	0.544849	0.372876
109410743	0.0776718	0.31333	0.357795	0.245501	0.378849	0.356448	0.0347902	0.328248	0.35207	0.308733	-0.167029	0.230198	0.464884	0.378523	0.217051	0.172474	0.306497	0.207027	0.256692	0.0801533	0.349186	0.236693	0.152789	0.526913	0.403573	0.0756397	0.434451	0.395451	0.270821	0.365843	0.277345	0.147474	0.302735	0.206775	0.236871	0.377376	0.390403	0.143626	0.256965	0.201259	0.268149	0.341992	0.3079	0.291459	0.271387	0.413583	0.441933	0.261602	0.271757
109403563	0.1675	0.276898	0.287603	0.115192	0.119439	0.197003	0.0721739	0.151667	0.492704	0.108798	-0.279626	0.139443	0.384348	0.66478	0.372255	0.397127	0.215752	0.120758	0.0764544	0.168935	0.0706587	0.216484	0.146005	0.236291	0.202075	-0.01219	0.734792	0.557385	0.148017	0.20707	0.287472	0.156825	0.219357	0.203571	0.440524	0.0899158	0.343873	0.0873458	0.164776	0.250147	0.139389	0.200863	0.45944	0.276429	0.262018	0.171998	0.274869	0.196714	0.0889668
109398261	0.241994	0.194529	0.166131	0.112091	0.22819	0.210012	0.189565	0.118981	0.283163	0.223425	-0.252229	0.135381	0.271304	0.513753	0.0682757	0.286959	0.128647	0.193488	0.0505225	-0.105584	0.0306808	0.147682	0.321012	0.439601	0.253923	-0.0410849	0.435021	0.392283	0.106951	0.286191	0.205527	-0.0160846	0.226448	0.126385	0.245752	0.192614	0.26974	0.13765	0.153702	0.133077	0.286211	0.116906	0.312014	0.285233	0.218127	0.290537	0.388351	0.170515	0.155692
109406137	-0.442904	-0.231332	-0.17417	-0.17456	-0.434536	-0.459983	0.236522	0.00348661	-0.0365934	-0.0587704	0.389215	-0.284752	-0.175652	-0.123528	0.0413133	-0.264751	-0.221112	-0.334373	-0.118035	-0.358987	-0.156658	-0.260306	-0.407015	-0.210087	-0.0779938	0.491664	-0.134808	-0.0730852	-0.236466	-0.259516	-0.24805	-0.36235	-0.240629	-0.421134	0.21743	-0.212889	-0.278671	-0.36356	-0.242292	-0.370877	-0.459053	-0.327699	0.00220038	-0.250019	-0.255368	-0.457887	0.0655778	-0.260213	-0.133886
109398917	-0.533201	-0.527945	-0.442123	-0.486022	-0.670161	-0.66349	0.114783	-0.276314	-0.338925	-0.363794	0.489237	-0.595226	-0.507826	-0.269317	-0.16047	-0.468975	-0.445351	-0.535637	-0.351869	-0.314046	-0.430925	-0.505712	-0.483018	-0.550292	-0.462645	0.290755	-0.328594	-0.504112	-0.46526	-0.526718	-0.576716	-0.564301	-0.572545	-0.539846	-0.0640524	-0.517898	-0.535907	-0.635201	-0.441618	-0.455936	-0.673712	-0.525854	-0.192313	-0.573987	-0.520046	-0.681949	-0.300914	-0.448934	-0.507198
109411249	-0.613698	-0.525431	-0.374769	-0.440927	-0.535734	-0.612514	0.179169	-0.315171	-0.23573	-0.129226	0.644628	-0.568725	-0.40835	-0.306049	-0.172684	-0.443816	-0.473149	-0.579903	-0.354405	-0.362315	-0.420092	-0.543518	-0.645915	-0.431563	-0.351492	0.443226	-0.274775	-0.221505	-0.502825	-0.564367	-0.545829	-0.517947	-0.568237	-0.589626	-0.00152539	-0.380021	-0.523963	-0.636483	-0.511271	-0.562154	-0.699883	-0.490753	-0.140195	-0.53757	-0.545435	-0.570275	0.0553579	-0.537639	-0.338933
109413568	-0.421233	-0.247543	-0.163452	-0.327411	-0.383879	-0.412591	0.0417391	-0.153847	0.0361578	-0.241396	0.248315	-0.350637	-0.234783	-0.0462684	0.136551	-0.206837	-0.30643	-0.377827	-0.191807	0.0351948	-0.231965	-0.202899	-0.315012	-0.489751	-0.255252	0.336354	0.187578	-0.0867337	-0.275726	-0.372998	-0.252922	-0.133591	-0.284057	-0.305582	0.15207	-0.32308	-0.245624	-0.342981	-0.346384	-0.181094	-0.552909	-0.24916	0.0646912	-0.295797	-0.32054	-0.425347	-0.142318	-0.265098	-0.294376
109403230	-0.559114	-0.512214	-0.409969	-0.451215	-0.65629	-0.664994	0.110045	-0.310353	-0.339533	-0.282454	0.555148	-0.541175	-0.404371	-0.37922	-0.188252	-0.471465	-0.451787	-0.504443	-0.298624	-0.451378	-0.411334	-0.468313	-0.486639	-0.397963	-0.368086	0.325129	-0.337158	-0.3458	-0.457778	-0.502232	-0.512507	-0.49138	-0.502057	-0.563063	-0.0433261	-0.374961	-0.522104	-0.598021	-0.483145	-0.501566	-0.632328	-0.517274	-0.193597	-0.493384	-0.516088	-0.684934	-0.127058	-0.497282	-0.443277
109413666	-0.53004	-0.344808	-0.242944	-0.295955	-0.391315	-0.553838	0.342609	-0.178253	0.037029	0.0796558	0.526636	-0.380421	-0.264348	-0.0864258	0.0347902	-0.270412	-0.377454	-0.481204	-0.218633	-0.291305	-0.326332	-0.381695	-0.584522	-0.328459	-0.250378	0.625754	-0.0523267	0.0105665	-0.388093	-0.447597	-0.365431	-0.38737	-0.401934	-0.501479	0.22658	-0.229197	-0.394785	-0.471485	-0.43143	-0.478802	-0.625391	-0.418877	0.0092416	-0.332772	-0.369308	-0.451379	0.274404	-0.454263	-0.198867
115259993	-0.476584	-0.303192	-0.246699	-0.296805	-0.457443	-0.533862	0.255898	-0.189976	0.00131263	0.0331725	0.528067	-0.391604	-0.245417	-0.08242	0.0393102	-0.274219	-0.362955	-0.455745	-0.243839	-0.308895	-0.333363	-0.351235	-0.610182	-0.343963	-0.198953	0.546417	-0.0360764	0.0114972	-0.354891	-0.42004	-0.32877	-0.389066	-0.370756	-0.476473	0.230197	-0.288193	-0.3696	-0.462984	-0.399507	-0.471711	-0.604795	-0.41799	-0.0645323	-0.301513	-0.358456	-0.46456	0.216747	-0.394258	-0.169952
109401924	-0.455011	-0.253131	-0.139518	-0.211166	-0.248265	-0.331713	0.0883762	-0.173685	-0.111887	0.0931342	0.562378	-0.282413	-0.285155	-0.271854	-0.1511	-0.41029	-0.286032	-0.33252	-0.154228	-0.12253	-0.175714	-0.292679	-0.675407	-0.314638	-0.152642	0.463374	-0.218461	-0.163995	-0.229545	-0.295619	-0.318895	-0.110502	-0.271782	-0.399764	-0.0466841	-0.1516	-0.304077	-0.364722	-0.277647	-0.517662	-0.493616	-0.296038	-0.193005	-0.281639	-0.295211	-0.268807	0.12341	-0.306573	-0.138428
109622492	-0.135926	-0.0580647	-0.0620893	-0.0722323	-0.00325392	-0.173809	0.171776	-0.0176548	0.1	0.22153	0.202697	-0.122772	0.167428	0.290113	-0.00739452	0.194251	0.00670183	-0.12902	-0.0102856	-0.509082	-0.279442	-0.110676	-0.0910232	0.245833	0.0975134	0.137055	0.259916	0.284918	-0.12864	-0.110793	-0.0170571	-0.265453	-0.114357	-0.0528225	0.0993682	0.00705376	0.0567291	-0.134478	-0.0961403	-0.0590056	-0.0046473	-0.149438	-0.0215684	0.0541532	-0.035032	0.0497508	0.370991	-0.142127	-0.0292259
115258536	-0.434704	-0.25916	-0.24405	-0.331687	-0.425611	-0.421785	-0.0104439	-0.134788	-0.0802268	-0.353416	0.295539	-0.340103	-0.283725	-0.146353	0.0461371	-0.231423	-0.306697	-0.39006	-0.217928	-0.03089	-0.200529	-0.224567	-0.256233	-0.458976	-0.211565	0.230908	0.0230793	-0.183753	-0.286355	-0.389161	-0.273536	-0.199891	-0.290957	-0.333858	0.0200611	-0.327332	-0.290535	-0.331837	-0.337376	-0.155162	-0.522233	-0.307203	-0.0330345	-0.315439	-0.336349	-0.446189	-0.26766	-0.27244	-0.275863
109621962	-0.671194	-0.554036	-0.516481	-0.524795	-0.579788	-0.685161	0.152675	-0.385874	-0.241883	-0.22498	0.707853	-0.583973	-0.485863	-0.227731	-0.264738	-0.458724	-0.534028	-0.672239	-0.432983	-0.450148	-0.484595	-0.624524	-0.641303	-0.566352	-0.451319	0.476069	-0.248438	-0.2471	-0.588262	-0.643645	-0.575859	-0.474031	-0.616242	-0.693616	-0.0614648	-0.474027	-0.569202	-0.627242	-0.577189	-0.594302	-0.729785	-0.633105	-0.26284	-0.561907	-0.563074	-0.599465	-0.0979443	-0.601505	-0.491494
115264109	-0.503964	-0.365041	-0.236297	-0.303996	-0.499476	-0.575336	0.101761	-0.166958	-0.14902	-0.0830738	0.485428	-0.389983	-0.250924	-0.250165	0.000434972	-0.274826	-0.327496	-0.411537	-0.209066	-0.348775	-0.292693	-0.368628	-0.436861	-0.255774	-0.235805	0.385424	-0.173204	-0.189358	-0.331756	-0.377601	-0.369498	-0.452701	-0.368335	-0.443348	0.0947921	-0.331086	-0.383703	-0.489655	-0.376586	-0.400689	-0.563253	-0.388268	-0.0442373	-0.37555	-0.370275	-0.554001	0.0776871	-0.396401	-0.250819
109397635	-0.549015	-0.456291	-0.34581	-0.43925	-0.556076	-0.602886	0.0439321	-0.354045	-0.26411	-0.177603	0.638677	-0.498871	-0.38843	-0.34629	-0.230585	-0.393814	-0.478168	-0.49926	-0.370138	-0.455023	-0.448087	-0.46779	-0.573021	-0.436629	-0.294377	0.36857	-0.214278	-0.207899	-0.455982	-0.494381	-0.452888	-0.386645	-0.462403	-0.57711	-0.0629905	-0.455507	-0.450357	-0.531394	-0.493214	-0.575544	-0.626592	-0.523824	-0.228279	-0.450494	-0.499426	-0.571329	-0.0337338	-0.483114	-0.333771
109622238	-0.606698	-0.544713	-0.414971	-0.456215	-0.588727	-0.674556	0.164818	-0.356801	-0.233552	-0.109793	0.668552	-0.570982	-0.404871	-0.283346	-0.193562	-0.428136	-0.496382	-0.58425	-0.368045	-0.469547	-0.489836	-0.557983	-0.642164	-0.475623	-0.361465	0.444807	-0.234191	-0.232514	-0.512981	-0.563688	-0.530322	-0.502752	-0.54674	-0.612877	0.0315974	-0.444828	-0.523069	-0.620245	-0.544721	-0.589598	-0.699651	-0.565472	-0.238573	-0.499706	-0.533906	-0.599102	0.0432629	-0.557182	-0.349838
109417402	-0.369764	-0.255429	-0.254556	-0.236587	-0.441972	-0.499476	0.216522	-0.177817	-0.0331083	0.000971412	0.484453	-0.30912	-0.22	-0.194676	0.0500109	-0.208143	-0.328318	-0.396124	-0.19136	-0.251778	-0.256138	-0.297555	-0.514519	-0.28373	-0.149784	0.513787	-0.120174	0.0237747	-0.305059	-0.413236	-0.274184	-0.268076	-0.296908	-0.402628	0.168192	-0.199225	-0.38496	-0.384139	-0.370746	-0.361273	-0.540364	-0.375094	-0.0646912	-0.257942	-0.32586	-0.462071	0.217198	-0.361457	-0.113389
109422393	-0.432971	-0.25981	-0.156306	-0.214434	-0.376908	-0.433964	0.04	-0.0941384	-0.0927904	-0.0131141	0.447489	-0.327171	-0.193043	-0.197295	0.00434877	-0.290878	-0.243893	-0.328426	-0.128765	-0.312422	-0.162701	-0.310264	-0.461517	-0.255267	-0.0669151	0.433423	-0.100662	-0.0968599	-0.22022	-0.265846	-0.268426	-0.299799	-0.265002	-0.397211	0.157735	-0.26534	-0.252769	-0.381852	-0.276842	-0.383224	-0.482285	-0.285721	-0.0858149	-0.286994	-0.290392	-0.390947	0.119528	-0.25222	-0.116442
115256862	-0.485675	-0.410178	-0.39487	-0.292474	-0.474375	-0.556282	0.255273	-0.171753	-0.187582	-0.0733575	0.534363	-0.364706	-0.396173	-0.2995	-0.103958	-0.283972	-0.372175	-0.501668	-0.269661	-0.352566	-0.26433	-0.452786	-0.465869	-0.383436	-0.351048	0.539864	-0.387435	-0.284037	-0.396302	-0.454026	-0.410258	-0.361088	-0.410443	-0.522808	0.00152539	-0.288543	-0.505202	-0.45695	-0.408042	-0.463354	-0.586489	-0.456892	-0.213263	-0.375991	-0.389787	-0.507737	0.013258	-0.472128	-0.259107
109430553	-0.254636	-0.201539	-0.166131	-0.20513	-0.487517	-0.446973	0.0234783	-0.132055	0.0531476	-0.148626	0.190476	-0.240076	-0.0617391	-0.0798784	0.288758	-0.0195951	-0.199671	-0.268962	-0.101939	-0.0362777	-0.0753073	-0.207719	-0.25501	-0.391711	-0.226891	0.272244	0.126382	-0.109628	-0.161104	-0.231937	-0.196668	-0.246183	-0.193212	-0.280305	0.343356	-0.364071	-0.267953	-0.33292	-0.303861	-0.155027	-0.455336	-0.203119	-0.0189233	-0.286994	-0.195073	-0.547605	-0.0213942	-0.239343	-0.142172
109405821	-0.629366	-0.56913	-0.496607	-0.486465	-0.611604	-0.646299	0.0121739	-0.428417	-0.365498	-0.215653	0.704501	-0.580785	-0.486957	-0.398083	-0.339639	-0.535598	-0.547643	-0.571315	-0.464092	-0.43804	-0.457422	-0.586346	-0.621523	-0.524992	-0.393071	0.358477	-0.352097	-0.315675	-0.534305	-0.552489	-0.561656	-0.432943	-0.513164	-0.676613	-0.118083	-0.511286	-0.59039	-0.589013	-0.551025	-0.658524	-0.689045	-0.589498	-0.3481	-0.552859	-0.555513	-0.618729	-0.10139	-0.578153	-0.400351
109418227	-0.349447	-0.270764	-0.262594	-0.151522	-0.448478	-0.417702	0.0904348	0.052735	-0.151166	-0.204482	0.366167	-0.291521	-0.195652	-0.216065	0.0273973	-0.249946	-0.159469	-0.344893	-0.194489	-0.186803	-0.143642	-0.295802	-0.343013	-0.313549	-0.2619	0.391887	-0.330811	-0.37203	-0.21661	-0.319196	-0.310505	-0.242162	-0.234424	-0.310547	-0.0252724	-0.329251	-0.363523	-0.369962	-0.152817	-0.260666	-0.460447	-0.304679	-0.125862	-0.323088	-0.245171	-0.440687	-0.197664	-0.249112	-0.236809
109432136	-0.515027	-0.448742	-0.423458	-0.385534	-0.56409	-0.586489	0.203523	-0.296862	-0.158388	-0.136513	0.641148	-0.502374	-0.344423	-0.192317	-0.147455	-0.343641	-0.430704	-0.559544	-0.388169	-0.344984	-0.395217	-0.51678	-0.660668	-0.461388	-0.341297	0.498771	-0.216671	-0.142239	-0.474389	-0.5508	-0.482474	-0.375165	-0.473827	-0.580596	0.032469	-0.407354	-0.529323	-0.573589	-0.46298	-0.547974	-0.661776	-0.522356	-0.200058	-0.473731	-0.458964	-0.559581	0.0397739	-0.515654	-0.317559
109407611	-0.417035	-0.264907	-0.119265	-0.108792	-0.327948	-0.379452	0.137421	0.00501309	-0.079303	0.0303632	0.423662	-0.266985	-0.163514	-0.171361	0.0250109	-0.269164	-0.146547	-0.280001	-0.125663	-0.229629	-0.155064	-0.280306	-0.512131	-0.231598	-0.181065	0.403487	-0.269674	-0.201689	-0.18303	-0.232213	-0.287756	-0.301651	-0.240459	-0.346507	0.105906	-0.233215	-0.281412	-0.368213	-0.153071	-0.445286	-0.447767	-0.256663	-0.0688869	-0.281773	-0.197554	-0.360577	0.0602424	-0.279146	-0.12192
115267434	-0.584669	-0.467045	-0.394785	-0.423995	-0.566059	-0.642117	0.215652	-0.268033	-0.131998	-0.10977	0.611872	-0.544684	-0.341739	-0.147098	-0.0791476	-0.335729	-0.456072	-0.565369	-0.360811	-0.428294	-0.414655	-0.500892	-0.579522	-0.417463	-0.296908	0.527331	-0.106427	-0.127239	-0.476091	-0.51858	-0.472624	-0.488346	-0.479484	-0.600331	0.128976	-0.412114	-0.484102	-0.5945	-0.50363	-0.540081	-0.700661	-0.515923	-0.142145	-0.448978	-0.479258	-0.566199	0.115343	-0.518206	-0.301789
115254080	-0.540522	-0.442687	-0.337305	-0.332404	-0.498052	-0.594528	0.194762	-0.230248	-0.0993221	-0.0282942	0.602757	-0.420612	-0.274238	-0.231916	-0.0471723	-0.202494	-0.388079	-0.541656	-0.315239	-0.352401	-0.359042	-0.485038	-0.553934	-0.400685	-0.356514	0.518303	-0.1835	-0.186166	-0.431037	-0.496328	-0.423975	-0.374706	-0.421941	-0.518634	0.0638951	-0.387799	-0.475456	-0.530043	-0.460456	-0.484112	-0.644927	-0.462419	-0.156027	-0.412038	-0.416343	-0.535528	0.0999651	-0.518244	-0.259308
109430280	-0.397304	-0.400012	-0.420687	-0.323424	-0.645065	-0.583574	0.155652	-0.273263	-0.377696	-0.267624	0.509241	-0.437281	-0.406087	-0.419471	-0.171776	-0.354017	-0.353333	-0.41625	-0.26692	-0.406636	-0.335164	-0.400538	-0.53902	-0.364603	-0.309316	0.291206	-0.503312	-0.256679	-0.3908	-0.488288	-0.437188	-0.462432	-0.469735	-0.479813	-0.0740742	-0.331454	-0.542159	-0.494807	-0.368531	-0.469655	-0.51388	-0.451828	-0.242042	-0.466585	-0.430933	-0.678231	-0.141853	-0.430284	-0.324903
109622838	0.594731	0.637616	0.624914	0.65984	0.696571	0.797942	-0.084801	0.510899	0.362528	0.332781	-0.725968	0.650422	0.53229	0.424583	0.254893	0.384147	0.678672	0.710525	0.527918	0.414306	0.557023	0.663618	0.506129	0.624975	0.622313	-0.410938	0.312033	0.49101	0.653131	0.722643	0.676083	0.54476	0.656443	0.70272	0.210068	0.586343	0.714251	0.708067	0.708868	0.560324	0.814672	0.691659	0.328808	0.65292	0.687337	0.736266	0.154211	0.680877	0.573176
115254788	-0.628148	-0.450056	-0.301513	-0.394175	-0.460894	-0.567668	0.144379	-0.203793	-0.112636	-0.107607	0.606351	-0.501922	-0.298326	-0.139927	-0.114833	-0.386978	-0.398535	-0.540328	-0.320195	-0.36394	-0.361972	-0.505822	-0.583649	-0.409194	-0.312708	0.474159	-0.129515	-0.209175	-0.440762	-0.462392	-0.481587	-0.473481	-0.469173	-0.580371	0.0627589	-0.402505	-0.410951	-0.575876	-0.420669	-0.544086	-0.657361	-0.472017	-0.0774703	-0.47285	-0.446104	-0.489371	0.0167469	-0.456361	-0.34504
115254022	-0.597204	-0.453688	-0.34807	-0.367558	-0.457443	-0.579595	0.248037	-0.242067	-0.113761	-0.0302456	0.613676	-0.455965	-0.389523	-0.175362	-0.113126	-0.312706	-0.424868	-0.554979	-0.332752	-0.402433	-0.387055	-0.494721	-0.603151	-0.452416	-0.328473	0.518756	-0.200424	-0.162729	-0.455059	-0.491333	-0.441771	-0.451442	-0.487369	-0.589357	0.085777	-0.376732	-0.448543	-0.521775	-0.472468	-0.575974	-0.659861	-0.50186	-0.188293	-0.406733	-0.432374	-0.4781	0.0826814	-0.52092	-0.251424
109423617	-0.644717	-0.539337	-0.394785	-0.489123	-0.55444	-0.604947	0.197391	-0.302899	-0.206056	-0.23411	0.649706	-0.591165	-0.422609	-0.185073	-0.263536	-0.513826	-0.48064	-0.604707	-0.396132	-0.399055	-0.455563	-0.567064	-0.640524	-0.50692	-0.40991	0.473153	-0.209307	-0.285737	-0.527987	-0.547968	-0.574502	-0.416859	-0.554376	-0.657204	-0.040523	-0.421811	-0.493034	-0.654408	-0.485912	-0.621024	-0.705307	-0.566929	-0.144345	-0.537013	-0.532016	-0.558762	-0.103715	-0.527531	-0.491498
109428190	0.114324	0.314412	0.317354	0.319271	0.167919	0.21159	-0.347259	0.235551	0.205363	0.0408348	-0.132753	0.296291	0.185379	-0.048493	0.432209	0.101547	0.304909	0.280641	0.279682	0.461725	0.483875	0.264919	-0.129117	-0.14425	0.244386	-0.0112969	0.0714571	0.149823	0.396561	0.248882	0.279299	0.346567	0.270111	0.176642	0.282163	0.0449971	0.23511	0.271877	0.275309	0.088795	0.0302272	0.328888	0.0422841	0.113664	0.319931	0.0995666	-0.0228093	0.265329	0.364907
109407702	-0.552236	-0.437328	-0.365659	-0.361426	-0.565663	-0.598816	0.1878	-0.202664	-0.250819	-0.229997	0.500764	-0.459039	-0.3878	-0.27581	-0.168229	-0.458433	-0.376263	-0.468959	-0.243978	-0.41105	-0.328208	-0.425567	-0.475803	-0.368115	-0.3131	0.425998	-0.316201	-0.269152	-0.409743	-0.447667	-0.451459	-0.40523	-0.440338	-0.543285	0.0058952	-0.306557	-0.465913	-0.515823	-0.396414	-0.476179	-0.576931	-0.477015	-0.128121	-0.438487	-0.429651	-0.604471	-0.115827	-0.437898	-0.409091
109621318	-0.401455	-0.197858	-0.100058	-0.12696	-0.320046	-0.293477	0.0913242	-0.0268091	-0.0899783	-0.1421	0.291866	-0.201085	-0.206567	-0.238159	-0.0411048	-0.367596	-0.144313	-0.242713	-0.0688687	-0.151641	-0.0304549	-0.190012	-0.424108	-0.362196	-0.114357	0.297366	-0.170099	-0.176147	-0.147823	-0.198749	-0.223515	-0.162668	-0.245778	-0.339735	0.0841143	-0.258344	-0.199669	-0.262094	-0.201806	-0.32293	-0.345062	-0.211516	-0.169026	-0.30951	-0.206423	-0.371504	-0.177936	-0.208527	-0.116903
115253561	-0.41898	-0.292769	-0.234714	-0.22243	-0.429659	-0.481182	0.267682	-0.106239	-0.155909	-0.0729352	0.432739	-0.34989	-0.34864	-0.201006	-0.041576	-0.337184	-0.271884	-0.34939	-0.154866	-0.227118	-0.25758	-0.295905	-0.544112	-0.274315	-0.205178	0.438641	-0.324069	-0.151619	-0.291612	-0.377251	-0.359842	-0.38399	-0.366216	-0.399225	0.061723	-0.176498	-0.398344	-0.420724	-0.253863	-0.42988	-0.51002	-0.352683	-0.0103531	-0.340625	-0.314009	-0.479094	0.0388774	-0.32651	-0.227243
109401375	0.50419	0.456411	0.415865	0.420764	0.54015	0.639236	-0.238313	0.312337	0.152941	0.0281771	-0.644193	0.488607	0.379213	0.298845	0.0900391	0.275262	0.524083	0.592943	0.404715	0.264831	0.427067	0.506918	0.580148	0.420491	0.411108	-0.590667	0.223102	0.240881	0.502148	0.582229	0.499531	0.416502	0.464297	0.540189	0.0230988	0.398978	0.594092	0.58228	0.53586	0.490341	0.721958	0.514455	0.136893	0.461843	0.525702	0.571902	-0.152583	0.536307	0.300546
109622615	-0.570798	-0.463203	-0.361816	-0.416333	-0.545961	-0.612747	0.0521853	-0.302311	-0.219172	-0.172949	0.609395	-0.525619	-0.383127	-0.189261	-0.176164	-0.422692	-0.416407	-0.481766	-0.366032	-0.400225	-0.433576	-0.465716	-0.583149	-0.423655	-0.304729	0.384069	-0.143486	-0.205652	-0.424512	-0.474149	-0.473834	-0.37092	-0.451886	-0.559828	-0.00566573	-0.473483	-0.443559	-0.561239	-0.452347	-0.559867	-0.648996	-0.520324	-0.227349	-0.460522	-0.431692	-0.542842	-0.00302375	-0.50344	-0.363578
109410006	-0.593828	-0.527403	-0.417205	-0.454	-0.582219	-0.623668	0.272668	-0.258937	-0.181264	-0.253351	0.575468	-0.553153	-0.462274	-0.226808	-0.163984	-0.421168	-0.48767	-0.635949	-0.402032	-0.335236	-0.442643	-0.542203	-0.531886	-0.490084	-0.408448	0.50419	-0.259473	-0.23868	-0.543674	-0.60891	-0.530544	-0.430133	-0.557378	-0.598655	-0.000871651	-0.388838	-0.53781	-0.617958	-0.506619	-0.479363	-0.72312	-0.550348	-0.0559018	-0.497945	-0.543883	-0.594918	-0.0746634	-0.533864	-0.420285
109413486	-0.461415	-0.329473	-0.241158	-0.264942	-0.384808	-0.459983	0.136522	-0.147309	-0.0474843	-0.0524562	0.525766	-0.342966	-0.246087	-0.194676	-0.0539248	-0.288701	-0.315811	-0.455588	-0.220868	-0.227954	-0.21523	-0.405797	-0.508519	-0.349241	-0.191882	0.51469	-0.130817	-0.116232	-0.32672	-0.407811	-0.34727	-0.211333	-0.334576	-0.452279	0.0749457	-0.268866	-0.356378	-0.439016	-0.361887	-0.376365	-0.56313	-0.381413	-0.0761332	-0.345097	-0.351574	-0.403034	0.0953437	-0.363677	-0.191453
109400186	-0.577897	-0.507791	-0.39925	-0.414691	-0.621828	-0.645834	0.164348	-0.247113	-0.206927	-0.250624	0.584475	-0.530694	-0.367826	-0.206898	-0.108719	-0.293055	-0.395768	-0.575432	-0.358576	-0.368734	-0.396526	-0.536388	-0.52752	-0.415656	-0.360721	0.370667	-0.235914	-0.258	-0.479249	-0.547968	-0.517804	-0.509792	-0.527344	-0.556547	0.0117647	-0.449138	-0.513577	-0.638402	-0.461107	-0.45182	-0.672783	-0.51818	-0.106939	-0.525568	-0.472608	-0.643366	-0.0706939	-0.527087	-0.378981
115259491	-0.44471	-0.368028	-0.292069	-0.355766	-0.512148	-0.554767	0.15913	-0.257137	-0.109345	-0.0781987	0.537073	-0.437733	-0.316522	-0.206025	-0.0326158	-0.305247	-0.404256	-0.468854	-0.267367	-0.261525	-0.307737	-0.415	-0.54352	-0.347886	-0.220244	0.47812	-0.114853	-0.103904	-0.373201	-0.447145	-0.399095	-0.35118	-0.401048	-0.487938	0.122876	-0.305449	-0.428725	-0.528648	-0.441618	-0.427126	-0.630966	-0.427002	-0.0651313	-0.382071	-0.420293	-0.523897	0.165107	-0.410746	-0.228087
109408120	-0.587682	-0.522335	-0.423425	-0.46145	-0.594676	-0.677127	0.296946	-0.335304	-0.139576	-0.137569	0.632021	-0.565651	-0.421838	-0.181499	-0.117057	-0.355567	-0.515494	-0.627108	-0.431545	-0.367628	-0.497709	-0.561623	-0.644332	-0.489172	-0.44019	0.540975	-0.197752	-0.140619	-0.563384	-0.622567	-0.544984	-0.516062	-0.580392	-0.632426	0.0792124	-0.446234	-0.573238	-0.643952	-0.546319	-0.581945	-0.74806	-0.56941	-0.0702783	-0.530521	-0.535235	-0.635443	0.077543	-0.591833	-0.391152
109402590	-0.456322	-0.359563	-0.241657	-0.192989	-0.423474	-0.496564	0.23179	-0.10789	-0.0516341	0.0480953	0.515876	-0.326565	-0.211785	-0.210654	-0.0128317	-0.245209	-0.28237	-0.430524	-0.237016	-0.29895	-0.274559	-0.396023	-0.552141	-0.341861	-0.291654	0.559508	-0.237296	-0.165138	-0.324309	-0.387776	-0.344909	-0.272157	-0.311821	-0.438608	0.118109	-0.316096	-0.405591	-0.43225	-0.319655	-0.470672	-0.554191	-0.380367	-0.114445	-0.329762	-0.309302	-0.455662	0.117694	-0.411058	-0.176664
109424479	-0.513787	-0.391687	-0.321544	-0.455895	-0.450802	-0.522708	0.2	-0.270212	-0.0949686	-0.118998	0.513155	-0.520766	-0.375652	-0.117853	-0.137421	-0.523841	-0.478406	-0.505904	-0.321913	-0.246364	-0.354223	-0.431652	-0.596022	-0.552551	-0.377118	0.600923	-0.0172944	-0.255358	-0.420133	-0.439911	-0.477939	-0.298458	-0.452896	-0.573248	0.0692812	-0.40991	-0.406396	-0.537337	-0.458007	-0.553343	-0.660238	-0.451828	-0.159748	-0.458662	-0.479701	-0.456492	-0.0232546	-0.384103	-0.42172
109427075	-0.148086	-0.219503	-0.0598429	-0.19627	-0.0385738	-0.130096	-0.0626087	-0.15036	0.089741	0.0160283	0.181344	-0.157493	0.0608696	0.336537	-0.0887149	0.22948	-0.0634302	-0.203551	-0.257978	-0.149443	-0.299835	-0.275206	0.0405015	0.108432	-0.215369	-0.140862	0.282032	-0.0189317	-0.200815	-0.109865	-0.172306	-0.146995	-0.144909	-0.0898239	-0.0893248	-0.234927	-0.0214363	-0.285818	-0.139085	-0.0503039	-0.116157	-0.19996	0.100777	-0.0950776	-0.0443347	0.00371888	0.130691	-0.257993	-0.248148
109397000	-0.493868	-0.446988	-0.437269	-0.415152	-0.700267	-0.684494	0.097168	-0.253767	-0.326348	-0.340006	0.485946	-0.505621	-0.44096	-0.266623	-0.125518	-0.369845	-0.406256	-0.468042	-0.310741	-0.442523	-0.358956	-0.46685	-0.406149	-0.37219	-0.312656	0.29071	-0.342421	-0.30798	-0.427381	-0.461714	-0.478982	-0.594189	-0.479864	-0.561832	0.0277293	-0.441284	-0.51962	-0.563487	-0.410619	-0.442723	-0.600213	-0.528584	-0.11489	-0.494953	-0.446091	-0.729791	-0.167099	-0.429888	-0.414773
109408030	-0.414099	-0.501767	-0.62536	-0.440484	-0.752585	-0.652016	-0.0756686	-0.388623	-0.542049	-0.447432	0.564158	-0.496506	-0.500544	-0.498148	-0.307308	-0.476263	-0.440533	-0.457975	-0.40561	-0.401308	-0.324078	-0.526424	-0.462118	-0.559902	-0.510616	0.152183	-0.617191	-0.607708	-0.432411	-0.48749	-0.55912	-0.468118	-0.483135	-0.596398	-0.242319	-0.563639	-0.667349	-0.534709	-0.431967	-0.536539	-0.557211	-0.578339	-0.53877	-0.592603	-0.464728	-0.756027	-0.437746	-0.493447	-0.497712
109621572	-0.420421	-0.202898	-0.115692	-0.179473	-0.316792	-0.371784	0.0582735	-0.0841327	-0.0379086	-0.0291487	0.462375	-0.227039	-0.167428	-0.212619	-0.0291431	-0.275697	-0.242159	-0.301275	-0.161662	-0.197675	-0.139256	-0.242392	-0.455366	-0.230468	-0.0687026	0.390391	-0.0986884	-0.0700185	-0.208532	-0.262286	-0.237914	-0.183225	-0.204335	-0.379239	0.0590544	-0.233656	-0.249697	-0.317212	-0.26494	-0.369128	-0.44707	-0.306551	-0.0653655	-0.254036	-0.247441	-0.348488	0.086991	-0.274705	-0.0833155
109430138	-0.502383	-0.424201	-0.362709	-0.332579	-0.577803	-0.540713	0.0821918	-0.246731	-0.255556	-0.246306	0.565898	-0.431734	-0.295282	-0.346215	-0.15746	-0.353223	-0.347155	-0.482681	-0.317959	-0.339569	-0.301992	-0.450156	-0.538137	-0.366264	-0.303843	0.305494	-0.329553	-0.218863	-0.408714	-0.487716	-0.441271	-0.380304	-0.441248	-0.50362	-0.0605798	-0.38443	-0.488228	-0.530135	-0.405163	-0.442313	-0.556514	-0.447186	-0.196317	-0.483416	-0.429475	-0.604449	-0.105831	-0.469685	-0.311015
109399713	0.192373	0.284627	0.31134	0.175263	0.344218	0.236315	0.116112	0.130994	0.470153	0.351242	-0.270552	0.249833	0.376169	0.616464	0.321227	0.486063	0.263605	0.174314	0.203028	0.131603	0.112288	0.197025	0.183547	0.386599	0.187492	-0.0431259	0.617191	0.535047	0.179419	0.246684	0.288642	0.0788763	0.172643	0.266144	0.351058	0.244677	0.366729	0.156891	0.165033	0.270328	0.26327	0.251697	0.392413	0.298943	0.31551	0.32617	0.459843	0.161891	0.154417
109415135	-0.0302559	0.244091	0.187608	0.167286	0.319814	0.142672	-0.0308763	0.111814	0.16231	0.25578	-0.172249	0.200633	0.192651	0.359531	0.196172	0.348868	0.31722	0.207713	0.380119	-0.0335778	0.0860178	0.283155	0.0220056	0.206743	0.224059	-0.184696	0.335762	0.33446	0.21914	0.184731	0.27956	0.0274838	0.097735	0.274722	0.132055	0.30243	0.340821	0.25935	0.182755	0.179761	0.280232	0.24944	-0.0446775	0.274288	0.295777	0.279907	0.104203	0.131467	0.102072
109419943	-0.251304	-0.336337	-0.363602	-0.402374	-0.211505	-0.208199	-0.414003	-0.381431	-0.469717	-0.551396	0.150065	-0.279397	-0.304414	-0.115914	-0.431709	-0.131098	-0.173354	-0.19719	-0.258928	-0.231795	-0.240385	-0.305071	0.212554	-0.0366038	-0.254421	-0.625665	-0.162559	-0.289322	-0.288876	-0.239675	-0.311459	-0.295842	-0.364346	-0.193683	-0.508173	-0.251731	-0.188501	-0.259807	-0.258515	0.0201259	-0.0408962	-0.26953	-0.23131	-0.345172	-0.231034	-0.219462	-0.476822	-0.314456	-0.510362
115264933	-0.524171	-0.424985	-0.402823	-0.337158	-0.50843	-0.531536	-0.0191304	-0.325998	-0.313658	-0.175826	0.580561	-0.397118	-0.448696	-0.370147	-0.277017	-0.467669	-0.414083	-0.426314	-0.354552	-0.361695	-0.304018	-0.452687	-0.53902	-0.462643	-0.313305	0.318295	-0.382695	-0.258	-0.391252	-0.410072	-0.415927	-0.291756	-0.382435	-0.582727	-0.0819174	-0.427541	-0.485889	-0.414321	-0.415484	-0.590385	-0.549192	-0.493354	-0.3459	-0.42873	-0.387928	-0.533194	-0.130226	-0.470693	-0.300917
109412093	-0.41568	-0.354962	-0.446686	-0.450011	-0.608483	-0.543037	0.0186997	-0.345685	-0.317865	-0.410511	0.463245	-0.391562	-0.415308	-0.398606	-0.244019	-0.527875	-0.472255	-0.417256	-0.300965	-0.318989	-0.242012	-0.357232	-0.382598	-0.530303	-0.36501	0.280206	-0.282981	-0.385762	-0.379376	-0.40496	-0.419561	-0.261431	-0.388946	-0.581725	-0.112879	-0.397215	-0.477507	-0.419443	-0.473834	-0.454206	-0.518871	-0.518067	-0.368424	-0.441151	-0.447656	-0.626302	-0.339823	-0.391959	-0.44275
109404787	-0.458706	-0.427614	-0.387639	-0.361526	-0.650177	-0.642117	0.0434783	-0.302899	-0.307123	-0.247224	0.550989	-0.435928	-0.341739	-0.373639	-0.172211	-0.377967	-0.381028	-0.439579	-0.270944	-0.441289	-0.378861	-0.428147	-0.488518	-0.357374	-0.277853	0.274953	-0.324603	-0.249194	-0.394411	-0.478341	-0.426557	-0.395413	-0.424977	-0.492	-0.0374729	-0.398451	-0.486782	-0.508527	-0.432316	-0.422095	-0.545474	-0.519534	-0.236761	-0.439294	-0.42783	-0.671723	-0.102785	-0.448934	-0.347581
109410662	-0.550357	-0.522688	-0.509111	-0.460325	-0.74638	-0.68858	0.0486957	-0.330792	-0.380746	-0.408479	0.542292	-0.517156	-0.493043	-0.364909	-0.227441	-0.485957	-0.465899	-0.542955	-0.396132	-0.439123	-0.382115	-0.526747	-0.421516	-0.458125	-0.410354	0.240189	-0.417727	-0.383918	-0.489629	-0.520388	-0.519133	-0.517834	-0.518924	-0.618837	-0.0623095	-0.493656	-0.583245	-0.587184	-0.4961	-0.468283	-0.630966	-0.598525	-0.250403	-0.527329	-0.497878	-0.756327	-0.271613	-0.522647	-0.471437
109405716	-0.395843	-0.281524	-0.226171	-0.161409	-0.40654	-0.428761	0.118364	-0.0348964	-0.187923	-0.0972258	0.451796	-0.285451	-0.21584	-0.295764	-0.0622416	-0.239268	-0.19135	-0.330543	-0.125298	-0.385854	-0.150746	-0.332903	-0.4404	-0.268603	-0.145479	0.398102	-0.366162	-0.227378	-0.234865	-0.296848	-0.294373	-0.336281	-0.29007	-0.399816	0.0292194	-0.244837	-0.32093	-0.357469	-0.206149	-0.401866	-0.42132	-0.312624	-0.154161	-0.31632	-0.275114	-0.433627	-0.057256	-0.268884	-0.151026
115268068	0.18131	0.156884	0.0942507	-0.0305768	-0.0162696	0.101311	0.135247	0.00653881	0.107408	-0.0315778	-0.142671	0.0329499	0.209611	0.286402	-0.0478469	0.0679443	0.075954	0.053072	0.0628315	-0.109398	-0.0790434	0.11221	0.109528	0.285148	0.155578	-0.173633	0.313142	0.21534	0.0144438	0.0669281	0.0859503	-0.0775356	0.00398919	0.146052	0.0246241	0.0996343	0.178674	-0.0201259	0.0562664	0.23648	0.248166	0.00677212	0.159122	0.100822	0.0252763	0.0557953	0.0367502	0.16922	-0.078081
109406300	-0.427102	-0.303185	-0.240265	-0.266271	-0.398286	-0.464629	0.24087	-0.237961	-0.00304945	0.0131141	0.493586	-0.33033	-0.298261	-0.0977747	-0.024788	-0.317875	-0.332785	-0.400241	-0.242329	-0.158106	-0.309132	-0.30369	-0.632024	-0.407524	-0.289818	0.518753	-0.0603088	-0.0294983	-0.316341	-0.407359	-0.325123	-0.11706	-0.333246	-0.434675	0.125926	-0.252558	-0.376921	-0.413864	-0.386692	-0.484289	-0.575211	-0.400371	-0.154027	-0.285233	-0.293496	-0.413725	0.15441	-0.442718	-0.226778
109414066	-0.580507	-0.501329	-0.425692	-0.470618	-0.669842	-0.67107	0.127854	-0.354404	-0.205665	-0.218372	0.624619	-0.549316	-0.373994	-0.258242	-0.144411	-0.347779	-0.508892	-0.599348	-0.430205	-0.407536	-0.453104	-0.542641	-0.570896	-0.483079	-0.373875	0.408906	-0.178526	-0.195964	-0.52765	-0.560749	-0.500195	-0.504987	-0.5084	-0.622583	0.0512095	-0.510075	-0.542277	-0.616357	-0.541398	-0.533108	-0.701742	-0.561183	-0.148558	-0.510713	-0.533019	-0.684888	-0.0427977	-0.532087	-0.37601
109621987	-0.519656	-0.426738	-0.314399	-0.334943	-0.512613	-0.536182	0.16	-0.228809	-0.239164	-0.150569	0.552729	-0.476542	-0.321739	-0.263206	-0.173516	-0.410625	-0.351546	-0.421739	-0.265131	-0.459157	-0.38072	-0.397909	-0.598022	-0.403457	-0.278296	0.396853	-0.275381	-0.207809	-0.378165	-0.419566	-0.423014	-0.37352	-0.418773	-0.526305	0.016122	-0.337184	-0.408182	-0.494807	-0.364545	-0.597244	-0.561272	-0.438738	-0.227959	-0.4032	-0.405662	-0.519249	-0.0530204	-0.435169	-0.312256
109398767	0.0553186	0.147243	0.0960375	0.132943	0.113887	0.0278838	0.587084	0.250219	0.441831	0.343955	-0.166159	0.0812464	0.359643	0.612534	0.268378	0.336455	0.171567	-0.032255	0.176644	-0.174388	-0.0218532	0.0990606	0.127032	0.472686	0.188821	0.292173	0.463503	0.498497	0.000451369	0.0592404	0.149305	-0.168925	0.0704756	0.134991	0.417085	0.349602	0.154107	-0.0228704	0.0629121	0.25226	0.152431	0.0641094	0.399016	0.247872	0.146336	0.14902	0.541949	0.0373083	0.0959655
109427094	-0.568416	-0.416661	-0.259022	-0.371716	-0.465674	-0.526889	0.053913	-0.280236	-0.185581	-0.0888842	0.595347	-0.469322	-0.333913	-0.231778	-0.176125	-0.438494	-0.399342	-0.442323	-0.313865	-0.370358	-0.383045	-0.424203	-0.624023	-0.408427	-0.265445	0.378342	-0.155206	-0.178751	-0.384934	-0.403742	-0.425229	-0.364137	-0.415671	-0.543457	0.022658	-0.405944	-0.376921	-0.508984	-0.409725	-0.602732	-0.602159	-0.448668	-0.185712	-0.414644	-0.415859	-0.479735	0.0167433	-0.436501	-0.295684
109425506	-0.493055	-0.257231	-0.157544	-0.189786	-0.240068	-0.398062	0.340501	-0.0619381	0.0777182	0.161063	0.538477	-0.271087	-0.236204	-0.0585134	-0.0278334	-0.344532	-0.262708	-0.434531	-0.126405	-0.206838	-0.200067	-0.337456	-0.641817	-0.282562	-0.15298	0.645272	-0.104141	-0.0410477	-0.281094	-0.359546	-0.311179	-0.214133	-0.334099	-0.427654	0.145808	-0.109509	-0.288981	-0.400087	-0.311848	-0.433043	-0.53153	-0.366918	-0.0718569	-0.245788	-0.277052	-0.254184	0.254076	-0.348207	-0.120881
109414516	-0.38799	-0.146654	-0.150829	-0.187817	-0.333716	-0.355751	0.147277	-0.056781	-0.0689806	-0.0452692	0.472435	-0.224771	-0.247495	-0.187008	-0.0841143	-0.351517	-0.244425	-0.3241	-0.135991	-0.271049	-0.137433	-0.242428	-0.533431	-0.280727	-0.043079	0.446811	-0.187321	-0.0935413	-0.212108	-0.270503	-0.23261	-0.248959	-0.263359	-0.408482	0.05	-0.206727	-0.237656	-0.300648	-0.226839	-0.398038	-0.415353	-0.348092	-0.132972	-0.236007	-0.263922	-0.330305	-0.000466106	-0.193806	-0.104895
109418405	-0.646071	-0.552919	-0.402823	-0.458553	-0.595338	-0.658844	0.213913	-0.302027	-0.170334	-0.152997	0.642748	-0.581688	-0.402609	-0.209517	-0.165688	-0.437623	-0.486447	-0.631237	-0.392555	-0.409343	-0.453703	-0.578896	-0.617023	-0.481167	-0.370914	0.500242	-0.176935	-0.217495	-0.531146	-0.572834	-0.542609	-0.478516	-0.552604	-0.630573	0.0684097	-0.451342	-0.518936	-0.657152	-0.542609	-0.549684	-0.734114	-0.559255	-0.143905	-0.519406	-0.536893	-0.601994	0.0251149	-0.560835	-0.376801
109399647	-0.549138	-0.450608	-0.314877	-0.396482	-0.462577	-0.581461	0.211356	-0.295908	-0.116386	0.0107323	0.632021	-0.473188	-0.298693	-0.264358	-0.071632	-0.325389	-0.455825	-0.536143	-0.303115	-0.303456	-0.394526	-0.46083	-0.631776	-0.406584	-0.378323	0.53372	-0.162567	-0.204296	-0.441008	-0.504502	-0.467574	-0.383232	-0.457548	-0.530422	0.0415756	-0.313427	-0.480838	-0.569544	-0.50183	-0.55209	-0.68506	-0.452898	-0.156027	-0.418227	-0.475121	-0.499577	0.170501	-0.522704	-0.292598
109416171	-0.0501145	-0.145021	-0.165238	-0.234372	-0.109215	-0.10036	0.173913	-0.116801	-0.084949	-0.186997	-0.0626223	-0.193595	-0.0756522	0.285467	-0.197869	-0.000435446	-0.0790644	-0.13997	-0.144414	-0.252861	-0.324937	-0.0968479	0.194507	0.154064	-0.164407	-0.218969	0.145007	-0.0303788	-0.217964	-0.132471	-0.145729	-0.278799	-0.226891	-0.014444	-0.157735	-0.0489248	-0.0312612	-0.191155	-0.112508	0.107467	0.0631895	-0.175134	0.0589702	-0.0651458	-0.123694	-0.0488103	-0.120459	-0.129219	-0.36459
115256477	-0.577571	-0.359344	-0.249697	-0.300451	-0.369552	-0.441494	0.0139161	-0.171753	-0.201743	-0.0935187	0.585472	-0.40894	-0.318765	-0.252348	-0.194867	-0.438589	-0.314986	-0.424805	-0.251326	-0.35365	-0.259913	-0.399749	-0.578397	-0.352481	-0.166438	0.390391	-0.217558	-0.184514	-0.328597	-0.370366	-0.377472	-0.302992	-0.374983	-0.498428	-0.0468513	-0.327559	-0.326081	-0.438196	-0.334054	-0.517328	-0.535369	-0.383979	-0.224708	-0.383035	-0.373379	-0.371736	-0.0251204	-0.369974	-0.232062
109416070	-0.37822	-0.407815	-0.321824	-0.420374	-0.410727	-0.443177	-0.420366	-0.361178	-0.320471	-0.436058	0.416975	-0.408756	-0.397737	-0.363916	-0.131447	-0.319895	-0.359005	-0.348398	-0.316824	0.015174	-0.146093	-0.464924	-0.276751	-0.555294	-0.325996	-0.0492544	-0.203719	-0.43713	-0.290871	-0.373775	-0.456632	-0.281725	-0.408937	-0.434602	-0.166158	-0.552758	-0.379931	-0.434363	-0.384369	-0.288355	-0.542694	-0.342441	-0.205695	-0.575368	-0.377617	-0.477827	-0.323985	-0.338661	-0.330424
109416364	0.188535	0.251979	0.265331	0.118984	0.405113	0.304166	0.0382692	0.1517	0.1939	0.256023	-0.146803	0.181225	0.340944	0.306049	-0.0517616	0.126524	0.184077	0.209543	0.232544	-0.0714881	0.0869477	0.191546	0.226058	0.512001	0.345508	-0.102735	0.326892	0.284258	0.165878	0.261607	0.202692	0.0784294	0.201232	0.235895	-0.0159076	0.392586	0.366729	0.177017	0.209338	0.225044	0.370158	0.187588	0.242975	0.287056	0.165183	0.44892	0.307492	0.283143	0.116903
109422675	0.272695	0.209864	0.167917	0.220194	0.329039	0.370774	-0.301739	0.0819353	-0.0940973	-0.0723702	-0.414873	0.332135	0.152174	0.0231342	-0.0404436	0.269105	0.354673	0.359531	0.274968	0.231744	0.251954	0.304129	0.464517	0.268821	0.128069	-0.667291	0.00709515	-0.0471091	0.291972	0.299755	0.263553	0.247971	0.209608	0.436481	-0.264053	0.225671	0.298321	0.36356	0.270197	0.452735	0.52596	0.334921	-0.111339	0.208643	0.313446	0.302159	-0.300449	0.22691	0.0837335
115263318	-0.557024	-0.462107	-0.386383	-0.377336	-0.53341	-0.55512	0.164384	-0.269399	-0.187364	-0.199426	0.617225	-0.444824	-0.400522	-0.302774	-0.203567	-0.40527	-0.42847	-0.58608	-0.371622	-0.239918	-0.345699	-0.524451	-0.597152	-0.476075	-0.371659	0.426518	-0.311589	-0.254533	-0.480031	-0.565949	-0.494657	-0.335839	-0.494881	-0.552831	-0.0819352	-0.396113	-0.528876	-0.554378	-0.464087	-0.452605	-0.642025	-0.519873	-0.158682	-0.503669	-0.480027	-0.560975	-0.10397	-0.501219	-0.347439
109418558	-0.471347	-0.291794	-0.158092	-0.2676	-0.374119	-0.468346	0.263478	-0.124646	0.0361578	0.0257424	0.517069	-0.365529	-0.19913	-0.0890448	0.0360948	-0.270847	-0.327425	-0.431345	-0.240988	-0.266939	-0.31378	-0.33349	-0.585522	-0.295025	-0.191882	0.540424	-0.0421275	0.00220136	-0.335745	-0.398769	-0.330438	-0.354754	-0.359835	-0.448668	0.17865	-0.264018	-0.317971	-0.459595	-0.34727	-0.467369	-0.585433	-0.377351	0.0378466	-0.308122	-0.346254	-0.398385	0.218593	-0.372114	-0.157436
109431307	0.0666081	0.130591	0.135793	0.101258	-0.0839046	-0.0144066	-0.224831	0.0704012	0.0843139	-0.131412	-0.0826446	0.136765	0.00521853	-0.211091	0.358417	0.10845	0.0672417	0.0764054	0.151153	0.381812	0.314314	0.0922666	-0.0497627	-0.261875	0.0432162	0.0361264	-0.0348182	-0.0246606	0.174003	0.0404734	0.102786	0.140994	0.0835513	0.0388268	0.214862	-0.0540053	0.00982709	0.0832482	0.0529436	0.100172	-0.134307	0.153953	0.12919	-0.0479894	0.074055	-0.187147	-0.130254	0.133244	0.159215
109398956	-0.39681	-0.38949	-0.296633	-0.256992	-0.536112	-0.527081	0.0153379	-0.128708	-0.290675	-0.247469	0.39427	-0.372745	-0.296679	-0.302686	-0.072323	-0.27387	-0.234794	-0.340939	-0.163358	-0.368379	-0.217872	-0.39841	-0.338422	-0.317854	-0.274247	0.223661	-0.402933	-0.379858	-0.275863	-0.316027	-0.381942	-0.435921	-0.353305	-0.418327	0.018226	-0.334301	-0.387108	-0.447102	-0.247559	-0.376579	-0.466669	-0.363961	-0.125084	-0.397519	-0.31079	-0.573494	-0.193369	-0.31352	-0.314289
109433113	-0.712142	-0.61439	-0.495375	-0.550826	-0.575014	-0.61112	0.0339204	-0.502617	-0.446624	-0.314563	0.746411	-0.578655	-0.600565	-0.534821	-0.491083	-0.639373	-0.592441	-0.63206	-0.469559	-0.357982	-0.481235	-0.609705	-0.700929	-0.62136	-0.497983	0.264852	-0.481466	-0.412625	-0.604383	-0.643052	-0.637539	-0.412033	-0.644475	-0.702946	-0.321857	-0.476569	-0.624467	-0.611554	-0.601209	-0.681995	-0.682688	-0.613328	-0.379648	-0.650719	-0.639002	-0.632114	-0.300979	-0.631132	-0.51516
109401270	0.461741	0.374463	0.337695	0.354293	0.508773	0.566274	-0.276147	0.233436	0.0891069	0.141857	-0.494128	0.44031	0.35486	0.157609	-0.00347977	0.191638	0.400322	0.52706	0.297611	0.328737	0.372201	0.436787	0.540638	0.455288	0.290102	-0.460612	0.181631	0.0308258	0.448886	0.538364	0.388327	0.509456	0.507291	0.511069	-0.159948	0.342989	0.442666	0.483937	0.430416	0.433622	0.618323	0.441768	0.0184872	0.410332	0.439674	0.551676	-0.0346568	0.427491	0.237515
109423943	-0.564804	-0.459597	-0.415328	-0.416464	-0.553975	-0.604947	0.125217	-0.315102	-0.169898	-0.156883	0.614481	-0.533402	-0.354783	-0.163685	-0.135247	-0.44459	-0.449818	-0.526488	-0.383613	-0.343285	-0.395596	-0.494319	-0.620023	-0.445023	-0.328372	0.451031	-0.15698	-0.131201	-0.462101	-0.513607	-0.486798	-0.405689	-0.462202	-0.601233	0.07451	-0.412114	-0.506432	-0.570263	-0.477496	-0.567062	-0.679288	-0.519083	-0.182632	-0.473628	-0.453544	-0.555508	0.0539506	-0.520871	-0.348453
109423868	-0.394325	-0.179586	-0.142773	-0.163841	-0.370045	-0.425132	0.355556	-0.0288273	0.148439	0.0720413	0.425366	-0.241956	-0.106318	0.0028434	0.112007	-0.262055	-0.243978	-0.372692	-0.121653	-0.242831	-0.19194	-0.232766	-0.536939	-0.256277	-0.120355	0.646349	0.0224429	0.0732446	-0.243765	-0.30947	-0.213966	-0.188063	-0.221612	-0.400792	0.306332	-0.134284	-0.265405	-0.353812	-0.282772	-0.375123	-0.503359	-0.350354	0.0218313	-0.168954	-0.231043	-0.371301	0.232587	-0.288594	-0.117133
109417289	-0.480067	-0.34995	-0.17992	-0.242431	-0.414758	-0.503359	0.146841	-0.121424	-0.0600306	0.0116824	0.484638	-0.365874	-0.175164	-0.206912	0.0283287	-0.271874	-0.283148	-0.39653	-0.157051	-0.308762	-0.238062	-0.368473	-0.495096	-0.276652	-0.177867	0.457897	-0.121769	-0.135017	-0.289895	-0.343453	-0.342257	-0.369409	-0.328422	-0.424315	0.176856	-0.270336	-0.328064	-0.464263	-0.343144	-0.409038	-0.549458	-0.335878	-0.0427805	-0.339673	-0.335013	-0.454926	0.161972	-0.358685	-0.154283
109415571	-0.181947	-0.261125	-0.260808	-0.289309	-0.456379	-0.340573	-0.284348	-0.230116	-0.32542	-0.537191	0.119156	-0.332135	-0.442609	-0.28765	-0.0608828	-0.407577	-0.273375	-0.150033	-0.26692	0.0795945	-0.0976206	-0.230069	-0.137505	-0.505564	-0.237526	-0.0930053	-0.261634	-0.33901	-0.174642	-0.23465	-0.314492	-0.23278	-0.276967	-0.321831	-0.0335513	-0.480873	-0.317971	-0.262495	-0.203312	-0.223166	-0.397258	-0.246	-0.0800939	-0.438414	-0.258471	-0.49926	-0.441837	-0.160746	-0.275187
109418423	-0.563901	-0.431995	-0.349232	-0.346462	-0.522373	-0.572888	0.247826	-0.197429	-0.115008	-0.170968	0.562296	-0.399826	-0.343478	-0.245746	-0.136117	-0.382757	-0.406042	-0.553476	-0.314313	-0.321627	-0.317964	-0.467587	-0.504019	-0.407072	-0.318179	0.468187	-0.242122	-0.209129	-0.448563	-0.505469	-0.442061	-0.369945	-0.447135	-0.558804	0.0252724	-0.347322	-0.47517	-0.516758	-0.461993	-0.429412	-0.615633	-0.524499	-0.11442	-0.432251	-0.43581	-0.555043	-0.0441837	-0.491563	-0.300481
109426769	-0.387682	-0.242119	-0.0893372	-0.117211	-0.302847	-0.388747	0.229615	0.000871842	0.0479304	0.0558683	0.297956	-0.256603	-0.163514	-0.0694176	0.190953	-0.187718	-0.153248	-0.294184	-0.0686451	-0.137019	-0.0950845	-0.256199	-0.422108	-0.225271	-0.167324	0.483191	-0.0978013	-0.0286239	-0.18303	-0.24578	-0.244781	-0.305003	-0.275032	-0.324159	0.306821	-0.163779	-0.254164	-0.366841	-0.220414	-0.326589	-0.479834	-0.186685	0.0937566	-0.265043	-0.193563	-0.373131	0.214686	-0.288029	-0.0870233
109419154	-0.537264	-0.393878	-0.309933	-0.325639	-0.472645	-0.545474	0.363478	-0.166921	-0.0474843	-0.0587704	0.546641	-0.41923	-0.341739	-0.158447	-0.0691455	-0.332245	-0.405149	-0.539753	-0.287486	-0.357363	-0.333305	-0.429899	-0.557021	-0.384934	-0.250821	0.598214	-0.169397	-0.0796893	-0.432769	-0.484219	-0.398209	-0.385583	-0.437829	-0.553388	0.144227	-0.273274	-0.431405	-0.501667	-0.444275	-0.482917	-0.633754	-0.476202	-0.0620507	-0.359182	-0.4265	-0.485779	0.119528	-0.46048	-0.216748
109621667	-0.459157	-0.357513	-0.328689	-0.270701	-0.518655	-0.475316	0.0947826	-0.202223	-0.283599	-0.220025	0.520548	-0.361017	-0.38	-0.367091	-0.236573	-0.469411	-0.325191	-0.395209	-0.241882	-0.3487	-0.236614	-0.378189	-0.52752	-0.367765	-0.185678	0.319649	-0.407971	-0.228942	-0.331684	-0.390178	-0.375619	-0.288182	-0.36471	-0.499674	-0.0570807	-0.292226	-0.424259	-0.413864	-0.33221	-0.466912	-0.483679	-0.443252	-0.248203	-0.384712	-0.369751	-0.522038	-0.147899	-0.365897	-0.241606
109429389	0.452385	0.452149	0.57074	0.437287	0.57303	0.531536	0.233913	0.451516	0.560663	0.34728	-0.65362	0.433671	0.509565	0.62375	0.419222	0.485087	0.465006	0.454674	0.401497	0.344368	0.315175	0.489498	0.54552	0.637038	0.486132	-0.170209	0.593332	0.588644	0.412913	0.48874	0.490785	0.230992	0.433397	0.559255	0.42048	0.528035	0.59307	0.412035	0.443389	0.578495	0.523172	0.515021	0.69224	0.526448	0.481031	0.575497	0.464161	0.464032	0.455301
109430597	-0.303236	-0.167183	-0.229597	-0.161304	-0.490412	-0.474489	0.161774	-0.147123	-0.0938999	-0.015546	0.397564	-0.22749	-0.190041	-0.246236	0.0722053	-0.200131	-0.259137	-0.296471	-0.124321	-0.307074	-0.187379	-0.222667	-0.490625	-0.263005	-0.111697	0.40439	-0.221772	0.0180551	-0.231552	-0.313386	-0.192281	-0.355278	-0.247773	-0.367049	0.214644	-0.219548	-0.351095	-0.288167	-0.277788	-0.35815	-0.418722	-0.325062	-0.109163	-0.226299	-0.256975	-0.527731	0.0948992	-0.255828	-0.0804801
109421537	0.401091	0.211051	0.106781	0.159123	0.297566	0.392318	-0.124837	0.0909093	0.00958816	-0.109574	-0.465086	0.270429	0.185733	0.173364	-0.0480748	0.224134	0.239978	0.319874	0.112048	0.137049	0.182304	0.261954	0.562266	0.249954	0.0576341	-0.464326	0.0993753	0.024666	0.210384	0.303051	0.247715	0.253889	0.238073	0.324455	-0.149957	0.177705	0.272091	0.340843	0.250374	0.360287	0.490397	0.260558	0.00858522	0.243963	0.263019	0.330659	-0.2145	0.246111	0.0320682
109410612	-0.633481	-0.524975	-0.3696	-0.393812	-0.469112	-0.581928	0.132752	-0.294157	-0.182455	-0.0707356	0.692297	-0.512621	-0.372056	-0.272249	-0.172965	-0.341571	-0.435635	-0.59403	-0.397417	-0.298018	-0.425341	-0.561623	-0.674464	-0.484634	-0.398352	0.433052	-0.258325	-0.257802	-0.493585	-0.5708	-0.530303	-0.429902	-0.524756	-0.56261	-0.0643328	-0.451989	-0.518516	-0.594346	-0.486704	-0.564951	-0.69766	-0.498687	-0.213929	-0.524331	-0.48848	-0.501911	0.0210207	-0.571317	-0.300482
109409728	-0.50566	-0.304938	-0.23044	-0.224625	-0.369937	-0.436751	0.261739	-0.0915235	0.0339796	-0.00631418	0.522287	-0.349284	-0.225217	-0.0467049	-0.00173951	-0.354017	-0.272928	-0.468854	-0.236517	-0.203047	-0.243587	-0.372054	-0.623523	-0.339754	-0.20562	0.549002	-0.105097	-0.0127679	-0.332587	-0.423635	-0.341512	-0.264949	-0.36338	-0.452279	0.162528	-0.239335	-0.351019	-0.449991	-0.323794	-0.421181	-0.574281	-0.388635	-0.0541294	-0.323088	-0.307683	-0.368634	0.139527	-0.392096	-0.179678
109421150	-0.658936	-0.567202	-0.525106	-0.506729	-0.58675	-0.659028	0.060144	-0.455221	-0.298253	-0.200835	0.713166	-0.580144	-0.529529	-0.282871	-0.294247	-0.503492	-0.559032	-0.616245	-0.500835	-0.379659	-0.500691	-0.597198	-0.676395	-0.592373	-0.467309	0.372009	-0.302268	-0.25244	-0.569966	-0.608199	-0.567222	-0.446746	-0.568367	-0.692263	-0.0818956	-0.523117	-0.605685	-0.590197	-0.576324	-0.675231	-0.733081	-0.622811	-0.34276	-0.548891	-0.53707	-0.59808	-0.0913766	-0.63518	-0.43235
115262587	-0.189623	-0.121362	-0.189354	-0.164813	-0.36436	-0.27599	0.0321739	-0.0187405	-0.189066	-0.362337	0.181779	-0.24504	-0.347826	-0.181581	0.00260926	-0.404529	-0.182697	-0.145002	-0.166322	-0.00595605	-0.0604318	-0.106927	-0.287511	-0.356922	-0.0912882	0.143571	-0.287354	-0.217054	-0.118233	-0.214304	-0.237862	-0.2578	-0.233095	-0.287978	0.016122	-0.269748	-0.257235	-0.217679	-0.103207	-0.254263	-0.354977	-0.243292	-0.074813	-0.294036	-0.192856	-0.36445	-0.272078	-0.108792	-0.121675
109423376	0.198695	0.217578	0.192968	0.128733	0.182219	0.270241	0.146554	0.0555799	0.319173	0.0918184	-0.297738	0.205599	0.303109	0.45056	0.0735102	0.206882	0.185417	0.14183	0.11493	-0.046034	0.113218	0.152755	0.204552	0.253967	0.167767	-0.107025	0.433564	0.510827	0.0945618	0.226335	0.264718	0.147027	0.140286	0.1149	0.303335	0.203457	0.309553	0.177017	0.1194	0.173357	0.33205	0.160499	0.251338	0.24479	0.220613	0.205745	0.159096	0.159671	0.0586698
109412372	-0.201179	-0.217797	-0.130432	-0.10148	-0.258919	-0.305328	-0.00521853	0.0226679	-0.239216	-0.0689852	0.260548	-0.200859	-0.251794	-0.345997	-0.0365376	-0.282012	-0.159503	-0.104543	-0.0281735	-0.212569	-0.00441713	-0.204696	-0.190048	-0.195672	-0.102389	0.299849	-0.420923	-0.438166	-0.0559697	-0.0596926	-0.242787	-0.218977	-0.108151	-0.296167	0.0034866	-0.141075	-0.234957	-0.228018	-0.0793047	-0.362495	-0.333211	-0.183976	-0.119727	-0.203405	-0.165848	-0.284789	-0.0446585	-0.10926	-0.0767724
109622061	0.222178	0.331298	0.341268	0.297792	0.500639	0.382938	0.139161	0.325851	0.438345	0.377476	-0.295781	0.331756	0.424005	0.576079	0.171161	0.345384	0.331964	0.288236	0.233438	0.0222046	0.219927	0.29236	0.363593	0.565325	0.380524	0.027998	0.522051	0.46679	0.2803	0.40383	0.36551	0.281988	0.384735	0.288492	0.227283	0.390602	0.460087	0.302346	0.29263	0.273072	0.389444	0.275399	0.30658	0.458761	0.398877	0.558418	0.475892	0.247834	0.289205
109396993	-0.550928	-0.455753	-0.32072	-0.358059	-0.536897	-0.541875	0.0782779	-0.264386	-0.193029	-0.128254	0.594606	-0.501471	-0.306588	-0.25082	-0.158547	-0.368467	-0.394961	-0.498237	-0.356418	-0.379645	-0.387777	-0.480838	-0.619158	-0.462744	-0.30207	0.421325	-0.196933	-0.19156	-0.422933	-0.456287	-0.437726	-0.358407	-0.414875	-0.545833	0.039878	-0.453645	-0.435965	-0.53288	-0.407378	-0.573589	-0.623668	-0.444251	-0.186853	-0.446434	-0.443665	-0.536565	-0.0358198	-0.445035	-0.297493
109398624	-0.55296	-0.441292	-0.408271	-0.391738	-0.581057	-0.630174	0.166558	-0.285092	-0.136166	-0.150844	0.587212	-0.460396	-0.296151	-0.23292	-0.0443671	-0.242814	-0.426013	-0.587681	-0.339424	-0.387498	-0.372434	-0.506699	-0.543138	-0.443764	-0.356367	0.436227	-0.186732	-0.12022	-0.485222	-0.560297	-0.431967	-0.492474	-0.497983	-0.557571	0.0980608	-0.412645	-0.505648	-0.543858	-0.506398	-0.441856	-0.64644	-0.496396	-0.149658	-0.458321	-0.470493	-0.618398	0.00907125	-0.516764	-0.307526
115259545	-0.470649	-0.37564	-0.369043	-0.293868	-0.496795	-0.563375	0.288821	-0.16961	-0.097189	-0.0187078	0.543615	-0.440632	-0.258373	-0.13428	-0.00739613	-0.262906	-0.362201	-0.479583	-0.31937	-0.454753	-0.349494	-0.423949	-0.558014	-0.345551	-0.299697	0.592377	-0.203853	-0.0678314	-0.404514	-0.450506	-0.381986	-0.451458	-0.401	-0.536017	0.170663	-0.345048	-0.460633	-0.484957	-0.389962	-0.550381	-0.602421	-0.438703	-0.157396	-0.36154	-0.379226	-0.499477	0.171693	-0.466677	-0.220769
109402588	-0.493019	-0.394754	-0.353698	-0.322095	-0.494023	-0.610058	0.186957	-0.251036	-0.0936617	-0.0403136	0.580561	-0.370042	-0.294783	-0.250111	-0.0474016	-0.279556	-0.402916	-0.515968	-0.293299	-0.32271	-0.34725	-0.451811	-0.52752	-0.367765	-0.337678	0.513335	-0.207533	-0.126358	-0.422841	-0.515867	-0.399981	-0.344925	-0.417444	-0.503736	0.0662311	-0.343796	-0.489461	-0.480631	-0.472181	-0.423467	-0.616563	-0.497868	-0.137304	-0.391755	-0.403002	-0.544816	0.12511	-0.504441	-0.268209
109402206	-0.636051	-0.534634	-0.467233	-0.477265	-0.575711	-0.647369	0.14003	-0.437229	-0.302397	-0.202341	0.673336	-0.529907	-0.529246	-0.359531	-0.321444	-0.502396	-0.531231	-0.596832	-0.38392	-0.442739	-0.495648	-0.542203	-0.66717	-0.564873	-0.387616	0.379328	-0.326448	-0.196404	-0.552024	-0.617728	-0.515259	-0.402202	-0.584637	-0.644706	-0.0828069	-0.412645	-0.548084	-0.542028	-0.574626	-0.603092	-0.66224	-0.60317	-0.315163	-0.504109	-0.549426	-0.606542	-0.116298	-0.584275	-0.410034
109419773	0.226644	0.081492	0.100036	0.117407	0.286747	0.220234	0.0313043	0.242319	0.222174	0.0485706	-0.353555	0.123197	0.274783	0.446533	0.14003	0.333551	0.18627	0.161011	0.0286145	0.0763457	0.0674047	0.125771	0.632524	0.41927	0.0731192	-0.144474	0.323716	0.0752866	0.118684	0.239171	0.158132	0.118847	0.276523	0.253674	0.0514162	0.191732	0.223294	0.144052	0.200212	0.363103	0.235102	0.17062	0.336218	0.27819	0.229654	0.354223	0.172084	0.126998	0.0335806
109399939	-0.606273	-0.491972	-0.368703	-0.427631	-0.555933	-0.656127	0.240177	-0.264829	-0.10326	-0.116104	0.611056	-0.530297	-0.335374	-0.16221	-0.0869193	-0.357316	-0.463003	-0.598165	-0.371371	-0.410047	-0.443083	-0.534334	-0.580551	-0.433811	-0.374762	0.544603	-0.129162	-0.14681	-0.510808	-0.556269	-0.498271	-0.485995	-0.51986	-0.604771	0.110285	-0.433396	-0.493398	-0.612719	-0.512507	-0.530502	-0.709327	-0.536315	-0.0671843	-0.487195	-0.49694	-0.589688	0.0822143	-0.539652	-0.366623
109418071	0.177433	0.30669	0.405503	0.310576	0.44569	0.452549	-0.233913	0.284159	0.258768	0.136969	-0.26658	0.422389	0.456522	0.246619	0.0878452	0.324407	0.410063	0.326596	0.240541	0.151067	0.427206	0.23226	0.371514	0.449993	0.272092	-0.302042	0.286023	0.179191	0.341612	0.469751	0.321579	0.313202	0.359392	0.26902	0.000871462	0.215093	0.456414	0.288104	0.336639	0.269354	0.453478	0.351622	0.192753	0.258822	0.405219	0.416514	0.0669731	0.266874	0.216312
109416367	-0.50742	-0.487131	-0.403689	-0.361773	-0.533528	-0.544595	-0.0279479	-0.366821	-0.370161	-0.19123	0.638136	-0.444634	-0.410484	-0.477861	-0.262505	-0.452221	-0.409165	-0.45942	-0.339039	-0.265388	-0.345502	-0.482397	-0.614701	-0.441979	-0.38856	0.224462	-0.480128	-0.360392	-0.411094	-0.498145	-0.500051	-0.331626	-0.454878	-0.514101	-0.189497	-0.375404	-0.554399	-0.518101	-0.433763	-0.546578	-0.587528	-0.475566	-0.340784	-0.49869	-0.447068	-0.567277	-0.12192	-0.521366	-0.331144
109403203	-0.260788	-0.209252	-0.171974	-0.338339	0.0141778	-0.0620415	0.121766	-0.271361	-0.10305	-0.111494	0.251414	-0.248479	-0.126984	0.191008	-0.461722	-0.167465	-0.205076	-0.249805	-0.270555	-0.276204	-0.416373	-0.19834	-0.143537	0.0110715	-0.241124	-0.0959608	0.147035	-0.0162936	-0.331079	-0.234927	-0.254971	-0.105913	-0.302513	-0.193457	-0.398345	-0.0815591	-0.0661095	-0.245628	-0.218642	-0.211551	-0.0364813	-0.271562	-0.116866	-0.164661	-0.227708	0.0578876	-0.112344	-0.277814	-0.450602
109401083	-0.045158	0.0648572	0.0714697	0.0146237	0.22638	0.176597	-0.161339	-0.0374892	0.0394336	0.0330352	0.0182688	0.0523588	0.112198	0.287494	-0.175729	0.0111063	0.11125	0.0841832	-0.0375647	0.00270788	-0.0583526	0.0565434	0.0625159	0.318136	0.144719	-0.313623	0.208465	0.258936	0.0198602	0.0786857	0.0629121	0.0938471	0.0669297	0.0930038	-0.169972	0.134903	0.167061	0.0580908	0.0886085	0.0651806	0.190075	0.0200906	0.0618442	0.111829	0.131703	0.274095	0.100482	-0.01821	-0.0444931
109429400	-0.532749	-0.398697	-0.290283	-0.367285	-0.496347	-0.597048	0.192174	-0.256702	-0.0823352	-0.00631418	0.58491	-0.45443	-0.290435	-0.181145	-0.0726245	-0.376225	-0.436864	-0.489437	-0.289275	-0.401221	-0.395596	-0.429461	-0.591022	-0.387644	-0.259241	0.541327	-0.0829246	-0.106106	-0.409303	-0.444433	-0.403081	-0.394519	-0.40415	-0.547971	0.154249	-0.363189	-0.409969	-0.511728	-0.464651	-0.539166	-0.640723	-0.486584	-0.124542	-0.367986	-0.43049	-0.510416	0.161852	-0.444494	-0.25687
115265618	-0.469644	-0.429679	-0.368963	-0.386642	-0.601278	-0.631103	0.116982	-0.314953	-0.174074	-0.175621	0.546324	-0.464684	-0.356599	-0.242962	-0.0789474	-0.345819	-0.451926	-0.492746	-0.389958	-0.341193	-0.441713	-0.451032	-0.526884	-0.423203	-0.366562	0.392649	-0.215119	-0.137835	-0.4534	-0.518467	-0.432188	-0.420524	-0.444351	-0.533643	0.0714754	-0.455629	-0.506542	-0.520987	-0.461872	-0.495372	-0.645975	-0.522808	-0.0963977	-0.432785	-0.442778	-0.62886	0.0188403	-0.490782	-0.334571
109414138	0.0799471	0.127113	0.00714853	0.0819992	-0.202019	-0.0776268	0.0448021	0.0414215	0.0834605	-0.195339	-0.156624	0.0636569	-0.128752	-0.0257643	0.35893	-0.0379003	0.0399963	0.0713883	0.0995234	0.277348	0.218114	0.117934	-0.155073	-0.330862	-0.021502	0.0939492	-0.0869534	0.127294	0.106546	-0.0140218	0.0722317	-0.0143036	-0.0312554	-0.059156	0.383174	-0.0467413	-0.0719321	0.0663385	0.0425414	-0.0299667	-0.144098	0.0589303	0.102142	-0.0634127	0.0869338	-0.28392	-0.143078	0.0653037	0.0855151
109425322	-0.520898	-0.426392	-0.352882	-0.380216	-0.587332	-0.64551	0.196564	-0.257629	-0.0810459	-0.0915755	0.576773	-0.442793	-0.284845	-0.195374	-0.0439321	-0.308145	-0.437406	-0.550165	-0.316841	-0.390748	-0.384523	-0.470318	-0.517132	-0.397219	-0.307389	0.516156	-0.101128	-0.144881	-0.441439	-0.497891	-0.413359	-0.389242	-0.419308	-0.545833	0.144258	-0.399419	-0.465	-0.546602	-0.505069	-0.43751	-0.658523	-0.530934	-0.125449	-0.387878	-0.442556	-0.595383	0.0981556	-0.485674	-0.292259
109402803	-0.177284	-0.180149	-0.0839952	-0.155134	-0.220617	-0.264489	0.278382	-0.16743	0.0660275	0.0651129	0.135741	-0.169752	-0.189648	-0.194543	0.125082	-0.228055	-0.275058	-0.220343	-0.0064858	-0.023022	-0.0155796	-0.191588	-0.314649	-0.374253	-0.156942	0.397929	-0.0550114	0.00969021	-0.170655	-0.187711	-0.180358	-0.228411	-0.258688	-0.321068	0.37184	-0.0661434	-0.220264	-0.211139	-0.315515	-0.275877	-0.352342	-0.130505	0.0325798	-0.219302	-0.24439	-0.318103	0.172857	-0.179474	0.00981679
109416487	0.0646322	0.22325	0.224879	0.233074	0.0835124	0.174891	-0.34777	0.171466	-0.00152638	-0.121316	-0.125816	0.211199	-0.0278564	-0.198821	0.250762	-0.132084	0.224707	0.26376	0.216633	0.479171	0.447217	0.221326	-0.149418	-0.231347	0.13331	-0.10757	-0.167362	-0.0881503	0.336789	0.20888	0.142784	0.257633	0.159928	0.10167	0.0981462	-0.0103692	0.121157	0.206013	0.249429	0.00274684	0.00465135	0.25892	-0.0453772	-0.022914	0.227019	0.00255951	-0.253285	0.226712	0.220476
109621992	-0.55671	-0.484554	-0.426417	-0.44698	-0.570273	-0.568736	0.0844213	-0.392149	-0.28123	-0.253273	0.659413	-0.53206	-0.463011	-0.304501	-0.283352	-0.511658	-0.481505	-0.534272	-0.420194	-0.298062	-0.425252	-0.497381	-0.670108	-0.487012	-0.336641	0.337099	-0.285385	-0.189041	-0.487797	-0.56564	-0.519585	-0.322866	-0.510506	-0.598595	-0.108155	-0.404532	-0.537267	-0.574421	-0.498749	-0.578998	-0.661743	-0.550707	-0.252824	-0.509285	-0.501862	-0.567158	-0.0716864	-0.54399	-0.374946
109408138	-0.504641	-0.389143	-0.259525	-0.34122	-0.472283	-0.505626	0.0591433	-0.248475	-0.179085	-0.107121	0.570248	-0.455883	-0.270494	-0.240779	-0.122662	-0.351263	-0.361452	-0.428236	-0.298729	-0.400496	-0.351743	-0.416405	-0.597402	-0.392248	-0.250211	0.386779	-0.172317	-0.141358	-0.367866	-0.402473	-0.395194	-0.374942	-0.404681	-0.517841	0.049902	-0.397215	-0.367176	-0.493314	-0.376143	-0.57336	-0.573477	-0.406327	-0.170126	-0.40769	-0.40442	-0.484489	0.0232596	-0.40595	-0.261724
115256097	-0.545176	-0.470536	-0.400318	-0.422407	-0.591412	-0.636354	0.128752	-0.305211	-0.148616	-0.150877	0.619534	-0.539277	-0.30535	-0.163538	-0.113552	-0.367894	-0.441746	-0.551657	-0.370809	-0.438502	-0.434368	-0.522373	-0.606787	-0.473692	-0.336938	0.480812	-0.11823	-0.148436	-0.469977	-0.521519	-0.471278	-0.415923	-0.469275	-0.594721	0.108108	-0.466531	-0.475377	-0.583779	-0.482579	-0.550838	-0.675865	-0.533082	-0.187774	-0.463705	-0.467713	-0.583653	0.03164	-0.49733	-0.359076
109426936	-0.44942	-0.358545	-0.333747	-0.244225	-0.530504	-0.552917	0.23271	-0.121212	-0.179996	-0.131927	0.454209	-0.311738	-0.310135	-0.319653	-0.0243637	-0.238075	-0.295168	-0.456015	-0.176458	-0.319329	-0.201372	-0.392383	-0.407693	-0.300578	-0.291939	0.428191	-0.387741	-0.258773	-0.344018	-0.419749	-0.362045	-0.410559	-0.384597	-0.444348	0.0512207	-0.23988	-0.468675	-0.446756	-0.356727	-0.332608	-0.519914	-0.404158	-0.112929	-0.364623	-0.353945	-0.586211	-0.0425744	-0.403595	-0.247383
109430667	0.473585	0.387036	0.263155	0.366559	0.39195	0.47529	-0.234885	0.174188	0.0292003	-0.0252677	-0.547313	0.475395	0.272292	0.0899569	0.127039	0.486822	0.443534	0.506582	0.288953	0.245929	0.350889	0.438197	0.517995	0.306002	0.21502	-0.6188	0.0472477	0.184114	0.391422	0.403013	0.424527	0.266181	0.325411	0.491085	-0.100698	0.214304	0.377979	0.531166	0.396166	0.442181	0.637516	0.448638	-0.000660402	0.296366	0.44487	0.334845	-0.209382	0.33607	0.278142
115260583	-0.526091	-0.317713	-0.179121	-0.252591	-0.359326	-0.47263	0.173081	-0.136879	-0.0623095	0.0357072	0.54328	-0.342138	-0.271798	-0.201267	-0.106568	-0.391551	-0.312752	-0.42023	-0.163228	-0.315739	-0.277582	-0.348465	-0.580398	-0.315877	-0.133638	0.528575	-0.118204	-0.104808	-0.306028	-0.37127	-0.325193	-0.228808	-0.330216	-0.441542	0.0782307	-0.234978	-0.29928	-0.413496	-0.351333	-0.437282	-0.536763	-0.394815	-0.115545	-0.2941	-0.345886	-0.374526	0.119554	-0.343769	-0.181898
109403845	-0.531846	-0.435938	-0.350126	-0.376589	-0.569777	-0.589614	0.152174	-0.24014	-0.182531	-0.177283	0.593172	-0.462552	-0.334783	-0.28765	-0.148293	-0.360985	-0.413189	-0.541583	-0.316548	-0.353031	-0.338883	-0.48906	-0.54002	-0.390355	-0.271649	0.452837	-0.223941	-0.213972	-0.439538	-0.506373	-0.456678	-0.384689	-0.44935	-0.539846	0.00348585	-0.386991	-0.47517	-0.562032	-0.456235	-0.434443	-0.625855	-0.495611	-0.125422	-0.463944	-0.473938	-0.585723	-0.0158131	-0.450267	-0.307895
109417695	0.516044	0.444263	0.361737	0.315006	0.426635	0.514809	-0.262609	0.275442	0.18863	0.0466278	-0.583605	0.37997	0.369565	0.378004	0.128724	0.23906	0.387281	0.526031	0.285698	0.262608	0.337488	0.452249	0.643524	0.538094	0.445805	-0.419427	0.384025	0.285737	0.436379	0.538473	0.450477	0.391391	0.513164	0.49516	0.0718956	0.344237	0.515363	0.465082	0.458007	0.526362	0.583574	0.42294	0.314214	0.465704	0.438913	0.501584	0.0683684	0.533748	0.232884
109423205	-0.445161	-0.401326	-0.195606	-0.305259	-0.317885	-0.454407	0.275652	-0.122903	-0.014376	-0.0699417	0.358774	-0.431866	-0.356522	-0.0921002	0.0761035	-0.221206	-0.350206	-0.417623	-0.255295	-0.0806774	-0.253349	-0.390459	-0.411015	-0.417463	-0.342109	0.525525	-0.112192	-0.176109	-0.34793	-0.38837	-0.422571	-0.368605	-0.41124	-0.453633	0.175164	-0.28297	-0.376028	-0.483832	-0.343283	-0.447705	-0.649551	-0.286624	0.153587	-0.412883	-0.363988	-0.400709	0.127435	-0.396537	-0.226778
109404492	-0.558379	-0.449399	-0.335908	-0.350304	-0.462521	-0.591601	0.22918	-0.207062	-0.0773422	-0.0153031	0.606351	-0.48793	-0.285279	-0.140145	-0.0452371	-0.291812	-0.387812	-0.538498	-0.30499	-0.34011	-0.36174	-0.499467	-0.598152	-0.382984	-0.315367	0.587732	-0.128406	-0.145101	-0.430832	-0.499021	-0.465416	-0.397733	-0.446124	-0.537932	0.109174	-0.354892	-0.46232	-0.572674	-0.443043	-0.510924	-0.678041	-0.454409	-0.0988186	-0.441591	-0.426592	-0.488209	0.178401	-0.501441	-0.277864
109419531	-0.579519	-0.462489	-0.352555	-0.429856	-0.542863	-0.629994	0.110045	-0.292844	-0.170204	-0.146837	0.630274	-0.482707	-0.320527	-0.295046	-0.116184	-0.328451	-0.464797	-0.565086	-0.340835	-0.382855	-0.391257	-0.500883	-0.519282	-0.384349	-0.309335	0.42489	-0.168357	-0.195452	-0.473188	-0.53311	-0.468019	-0.455929	-0.479803	-0.561703	0.00656457	-0.402408	-0.47725	-0.575055	-0.52274	-0.459769	-0.667327	-0.514101	-0.121993	-0.46509	-0.50451	-0.578015	0.0499825	-0.509324	-0.314061
115269483	0.12186	0.0432215	0.114054	-0.0647834	0.141032	0.0325736	0.222077	0.0281537	0.147688	0.157852	-0.246951	0.0386425	0.072284	0.297924	-0.0285279	0.0627998	-0.0514478	0.0849805	0.0640331	-0.140994	-0.0623862	0.0568368	0.419655	0.376923	0.0583626	0.0210259	0.319991	0.0824565	-0.00723134	0.196519	0.0454713	-0.136256	0.0687925	0.0483709	0.125027	0.164876	0.159228	0.0100761	-0.0181885	0.147478	0.170779	0.0108496	0.349513	0.156941	0.0268634	0.133851	0.284837	0.0982847	-0.0888841
109432808	-0.550619	-0.424738	-0.285336	-0.31957	-0.419726	-0.482635	0.129724	-0.254598	-0.227572	-0.0678235	0.585851	-0.456065	-0.372138	-0.273624	-0.221933	-0.470256	-0.368419	-0.413109	-0.271291	-0.35139	-0.345111	-0.413385	-0.66758	-0.427098	-0.264439	0.40548	-0.292238	-0.203456	-0.368116	-0.399693	-0.435638	-0.327883	-0.410904	-0.539154	-0.00963014	-0.31106	-0.406469	-0.471355	-0.362216	-0.64685	-0.57132	-0.417629	-0.234313	-0.411244	-0.395502	-0.439911	-0.00467229	-0.435385	-0.266156
115266678	0.122803	0.0311072	0.120579	0.0482921	0.148718	0.0887441	0.266957	0.196993	0.136354	0.0354565	-0.319635	0.0518961	0.206957	0.364036	0.0508806	0.26388	0.152768	0.117556	0.127424	-0.226871	-0.0376537	0.118759	0.52852	0.489751	0.170168	-0.184205	0.287354	0.132522	0.0446758	0.1813	0.0983341	-0.205972	0.0682446	0.182807	0.101525	0.210685	0.231333	0.0292677	0.0881463	0.318286	0.276454	0.0871157	0.317295	0.184873	0.11394	0.177112	0.186502	0.0781528	0.0322723
109433664	-0.553638	-0.451371	-0.371643	-0.421429	-0.535967	-0.566971	-0.0326158	-0.367481	-0.248149	-0.141128	0.654197	-0.500568	-0.336595	-0.291205	-0.183123	-0.416377	-0.432268	-0.496407	-0.357759	-0.327654	-0.379176	-0.479962	-0.639663	-0.444668	-0.337308	0.335073	-0.193828	-0.232514	-0.419322	-0.476184	-0.468739	-0.340531	-0.442135	-0.549445	-0.0492483	-0.431602	-0.472594	-0.557808	-0.47317	-0.56467	-0.639933	-0.47766	-0.298437	-0.463604	-0.454086	-0.535868	-0.00767567	-0.498999	-0.348529
109402162	-0.364346	-0.422356	-0.368882	-0.452793	-0.334151	-0.416308	0.0765217	-0.304642	-0.152908	-0.259367	0.432268	-0.455783	-0.150435	0.193803	-0.290063	-0.00522535	-0.279182	-0.446897	-0.456938	-0.571239	-0.63035	-0.429899	-0.168506	-0.115661	-0.355403	-0.0844272	0.10554	-0.0995016	-0.477444	-0.451214	-0.394222	-0.464219	-0.478155	-0.338081	-0.250981	-0.448257	-0.242051	-0.489777	-0.372075	-0.262952	-0.303867	-0.509153	-0.187472	-0.323088	-0.332953	-0.251489	-0.091623	-0.496448	-0.469693
109408687	0.176078	0.314577	0.246517	0.297284	0.0557693	0.157045	-0.16	0.227065	0.135918	-0.0762558	-0.192216	0.272568	0.026087	-0.102576	0.383127	0.0248204	0.230939	0.28177	0.224445	0.391475	0.406752	0.308949	-0.0970036	-0.173039	0.244174	0.0207682	-0.0647433	0.179191	0.339807	0.184012	0.266211	0.268523	0.210051	0.132705	0.280175	0.0436356	0.155413	0.288561	0.248493	0.0663097	0.0260192	0.243292	0.0726126	0.108283	0.266008	-0.00836748	-0.0879022	0.250444	0.361537
109417818	-0.491973	-0.310314	-0.212808	-0.243054	-0.366152	-0.46653	0.375191	-0.0645725	-0.031618	0.0379263	0.506313	-0.381965	-0.295104	-0.139393	-0.0489769	-0.402136	-0.303186	-0.471196	-0.151733	-0.292706	-0.272704	-0.363904	-0.620698	-0.304845	-0.175677	0.666435	-0.190446	-0.0788946	-0.341984	-0.434054	-0.36339	-0.31824	-0.407251	-0.438312	0.128681	-0.150464	-0.350507	-0.464215	-0.320599	-0.418892	-0.563278	-0.373695	-0.0112342	-0.321677	-0.38014	-0.379739	0.160864	-0.329399	-0.20978
115263579	-0.459609	-0.338236	-0.223294	-0.272474	-0.40061	-0.465558	0.073913	-0.246242	-0.0339796	0.0145712	0.544901	-0.324464	-0.212174	-0.212136	-0.0569689	-0.263009	-0.338592	-0.427686	-0.232493	-0.251778	-0.259392	-0.388706	-0.572521	-0.430114	-0.22955	0.449676	-0.058535	-0.0999418	-0.314536	-0.372998	-0.314935	-0.170675	-0.307987	-0.462661	0.121569	-0.338507	-0.335835	-0.408376	-0.408397	-0.459595	-0.552909	-0.389086	-0.204635	-0.315165	-0.32985	-0.417909	0.0999946	-0.396981	-0.162234
109406924	-0.608278	-0.585872	-0.475228	-0.559856	-0.626848	-0.696689	0.0144583	-0.472997	-0.336704	-0.240317	0.697872	-0.559335	-0.435062	-0.444912	-0.27389	-0.47785	-0.565587	-0.616966	-0.388143	-0.384667	-0.444547	-0.595717	-0.544429	-0.480545	-0.486524	0.324612	-0.289342	-0.413714	-0.54251	-0.593189	-0.59767	-0.428396	-0.576059	-0.630878	-0.161583	-0.444378	-0.593134	-0.670965	-0.640074	-0.524652	-0.709331	-0.597901	-0.307985	-0.573082	-0.598657	-0.666353	-0.0773307	-0.615715	-0.502752
115256784	-0.654482	-0.514368	-0.465101	-0.475374	-0.519345	-0.641002	0.196607	-0.32287	-0.217477	-0.166427	0.674788	-0.549435	-0.480644	-0.21987	-0.235806	-0.426705	-0.508109	-0.624418	-0.393621	-0.417105	-0.431578	-0.575422	-0.61479	-0.509174	-0.378833	0.507009	-0.252653	-0.228821	-0.542889	-0.58507	-0.542624	-0.480512	-0.564593	-0.66765	-0.0361814	-0.410971	-0.537033	-0.586524	-0.530659	-0.591328	-0.707008	-0.580045	-0.209788	-0.518751	-0.529365	-0.545285	-0.0346644	-0.557525	-0.403143
109411150	-0.483687	-0.374539	-0.347756	-0.402276	-0.498361	-0.553649	0.114597	-0.344617	-0.141236	-0.113416	0.625846	-0.427833	-0.328105	-0.285652	-0.112007	-0.327297	-0.466244	-0.529241	-0.362942	-0.295739	-0.360819	-0.45631	-0.612606	-0.422449	-0.313322	0.447264	-0.171322	-0.0741271	-0.453159	-0.537835	-0.421273	-0.365379	-0.473646	-0.547357	0.0080786	-0.380767	-0.477997	-0.51124	-0.505172	-0.494282	-0.631411	-0.482895	-0.157229	-0.44334	-0.47586	-0.533425	0.0911236	-0.483512	-0.274913
109405631	-0.279016	-0.176566	-0.209004	-0.163484	-0.43686	-0.357764	0.168696	-0.118545	-0.00522763	-0.205939	0.271798	-0.171934	-0.222609	-0.137059	0.0726245	-0.175049	-0.198331	-0.342149	-0.128318	-0.0709311	-0.079491	-0.273015	-0.437016	-0.476197	-0.26057	0.296624	-0.208864	-0.0757268	-0.238722	-0.322361	-0.217044	-0.244396	-0.312861	-0.368775	0.203051	-0.257406	-0.309039	-0.274385	-0.229446	-0.267068	-0.393076	-0.292041	-0.0303653	-0.30284	-0.215023	-0.500654	-0.221383	-0.218917	-0.197123
115264575	0.186462	0.230894	0.108074	0.249878	0.0408975	0.0353118	0.132174	0.272827	0.129384	0.215653	-0.130463	0.174642	0.0295652	-0.10214	0.311372	-0.0731549	0.053603	0.219561	0.203878	0.072014	0.33098	0.220866	0.0350013	0.0153612	0.300896	0.388726	-0.0957845	0.0625187	0.264445	0.24324	0.201098	0.0580832	0.287159	0.0094789	0.393901	0.152504	0.0491248	0.231398	0.145286	-0.037042	-0.0195144	0.129996	0.0237641	0.210403	0.155171	0.0469509	0.284171	0.239343	0.443962
115257999	-0.3806	-0.256744	-0.271526	-0.252979	-0.478687	-0.486931	0.216522	-0.149488	-0.102374	-0.141826	0.443575	-0.295582	-0.22	-0.27892	-0.0434877	-0.262574	-0.328318	-0.387433	-0.217739	-0.400138	-0.235684	-0.297993	-0.437016	-0.345627	-0.200745	0.495276	-0.191569	-0.0611979	-0.326269	-0.387466	-0.276399	-0.288629	-0.321724	-0.46898	0.0954251	-0.302805	-0.364416	-0.348926	-0.359673	-0.409291	-0.468346	-0.393149	-0.134223	-0.320447	-0.352461	-0.520178	-0.00837164	-0.340142	-0.19407
109423030	-0.459609	-0.464417	-0.466239	-0.411147	-0.54468	-0.614704	0.503478	-0.243627	-0.179482	0.0203996	0.501413	-0.52573	-0.375652	-0.285904	-0.153947	-0.398868	-0.525756	-0.598303	-0.270944	-0.497059	-0.424417	-0.49388	-0.52552	-0.471227	-0.408138	0.740882	-0.283363	-0.296303	-0.518059	-0.530787	-0.480154	-0.523196	-0.502085	-0.561512	0.105447	-0.279004	-0.55377	-0.530935	-0.515147	-0.49938	-0.605412	-0.480265	-0.216518	-0.412003	-0.579011	-0.550859	0.0623222	-0.417407	-0.34104
109399730	0.0546412	0.0804142	0.0848703	-0.0416554	-0.0111563	0.227718	-0.210915	0.0664779	0.00152506	-0.337639	-0.278817	-0.0853087	0.108719	0.27265	0.102001	0.0381098	0.151461	0.052157	-0.0017888	0.305991	0.18366	0.0453662	0.176545	0.0808898	0.0573999	-0.382714	0.205139	0.0810277	0.0568725	0.113959	0.0163926	-0.11351	-0.012854	0.119641	0.0579648	0.0211613	0.136686	-0.071813	0.180318	0.240596	0.106888	0.255986	0.338492	-0.088054	0.0372492	0.0153437	-0.275859	0.210525	-0.145693
109400406	-0.564102	-0.484491	-0.444058	-0.472129	-0.662358	-0.712594	0.191268	-0.333553	-0.171517	-0.197084	0.606688	-0.533923	-0.37817	-0.205173	-0.107448	-0.314893	-0.507419	-0.595868	-0.4055	-0.480744	-0.463159	-0.532134	-0.525811	-0.459223	-0.382329	0.492455	-0.145642	-0.163614	-0.527125	-0.561718	-0.484035	-0.508433	-0.512739	-0.635146	0.0949674	-0.492274	-0.533766	-0.601695	-0.553437	-0.526828	-0.701394	-0.587544	-0.141441	-0.48189	-0.513416	-0.684467	0.0140138	-0.54545	-0.396847
109409476	-0.536441	-0.421564	-0.354349	-0.360438	-0.510189	-0.606195	0.330134	-0.207486	-0.036316	-0.0965907	0.572619	-0.448713	-0.349348	-0.0955721	-0.0371263	-0.317954	-0.408268	-0.567384	-0.313892	-0.255599	-0.366979	-0.474915	-0.583565	-0.393425	-0.316901	0.541429	-0.147423	-0.111434	-0.456872	-0.548549	-0.466239	-0.423619	-0.483808	-0.539942	0.121226	-0.313869	-0.4925	-0.571381	-0.463125	-0.432669	-0.681794	-0.524981	-0.0247521	-0.430606	-0.424359	-0.535995	0.120052	-0.508878	-0.289532
109424388	0.305202	0.237904	0.231333	0.224181	0.301154	0.361481	0.0652174	0.320332	0.26356	0.00922841	-0.480104	0.251358	0.36	0.433875	0.197869	0.372306	0.370307	0.209955	0.255742	0.2377	0.264505	0.221304	0.507519	0.353308	0.175929	-0.28037	0.331255	0.0955391	0.239173	0.288452	0.242735	0.121081	0.220687	0.403531	0.0915035	0.262255	0.351912	0.200301	0.310948	0.565233	0.414449	0.326797	0.307173	0.239455	0.291279	0.337953	-0.0558109	0.326377	0.093328
109423534	-0.602088	-0.435909	-0.312748	-0.366337	-0.402644	-0.500623	-0.0200087	-0.308045	-0.212683	-0.0855214	0.635197	-0.428442	-0.327969	-0.316596	-0.223407	-0.444566	-0.397505	-0.4821	-0.308187	-0.34208	-0.316707	-0.476339	-0.609788	-0.440471	-0.328958	0.392735	-0.228253	-0.212083	-0.403837	-0.43852	-0.432725	-0.271769	-0.424719	-0.55837	-0.0675677	-0.375694	-0.411487	-0.476265	-0.439372	-0.580576	-0.587547	-0.433961	-0.272526	-0.443008	-0.423802	-0.442274	-0.02373	-0.480005	-0.331589
109412126	0.198201	0.311072	0.246517	0.313234	0.0255609	0.107329	0.0365217	0.341688	0.295361	0.0296281	-0.272668	0.27708	0.14	0.0340465	0.545771	0.158502	0.237193	0.207668	0.292852	0.399055	0.426741	0.289667	0.0155006	-0.13554	0.200302	0.222129	0.062526	0.132522	0.329879	0.19848	0.282157	0.221163	0.262786	0.168363	0.457953	0.115921	0.150054	0.246489	0.243621	0.193441	-0.0116157	0.260444	0.219598	0.180471	0.266008	-0.0269619	0.00651128	0.294405	0.346709
109404937	-0.488504	-0.357951	-0.335835	-0.330956	-0.4996	-0.565454	0.355652	-0.17651	0.046613	-0.00582847	0.542292	-0.44405	-0.243478	-0.0231342	0.0256578	-0.325713	-0.413189	-0.544785	-0.304476	-0.270188	-0.368634	-0.420258	-0.614523	-0.426499	-0.299567	0.665485	-0.0385799	-0.0493105	-0.426451	-0.493261	-0.394222	-0.355648	-0.38022	-0.524951	0.239216	-0.296634	-0.451948	-0.511728	-0.423457	-0.469655	-0.671389	-0.482521	-0.0365263	-0.334532	-0.403002	-0.486243	0.166503	-0.424956	-0.261231
109431819	-0.602192	-0.457208	-0.332819	-0.399152	-0.490584	-0.597795	0.254151	-0.244693	-0.113761	-0.0941515	0.596205	-0.489959	-0.365942	-0.17317	-0.115747	-0.344196	-0.442365	-0.555898	-0.326016	-0.425274	-0.402463	-0.493401	-0.581556	-0.435626	-0.303103	0.505152	-0.162567	-0.133986	-0.473642	-0.502686	-0.458231	-0.49497	-0.503837	-0.604318	0.106346	-0.373633	-0.438675	-0.549334	-0.478696	-0.560817	-0.662194	-0.507301	-0.0994505	-0.438564	-0.467551	-0.522455	0.0621278	-0.498174	-0.289532
109408740	-0.119191	-0.197596	-0.19382	-0.186079	-0.325786	-0.243466	-0.269565	-0.12421	-0.296232	-0.422078	0.0665362	-0.183216	-0.34	-0.407249	0.00217439	-0.186371	-0.173316	-0.132651	-0.100598	0.14457	0.0701938	-0.191066	-0.0200008	-0.443216	-0.18878	-0.0875876	-0.321499	-0.446876	-0.086644	-0.171805	-0.229003	-0.170228	-0.206949	-0.188675	-0.0967323	-0.337625	-0.254556	-0.168289	-0.154588	-0.0402431	-0.286211	-0.109233	-0.121021	-0.360943	-0.213693	-0.39699	-0.451138	-0.071492	-0.143481
109406409	-0.460261	-0.347149	-0.298004	-0.271927	-0.469829	-0.545479	0.221401	-0.120122	-0.130748	-0.076289	0.532086	-0.405417	-0.295781	-0.195853	-0.0482924	-0.299064	-0.321758	-0.440914	-0.224095	-0.323662	-0.279037	-0.400274	-0.513743	-0.270068	-0.150957	0.480586	-0.236904	-0.139627	-0.346501	-0.435806	-0.396166	-0.437601	-0.383267	-0.458121	0.0782477	-0.272511	-0.421316	-0.486559	-0.342768	-0.391855	-0.569651	-0.428091	-0.0554737	-0.382678	-0.374791	-0.48506	0.11865	-0.373386	-0.174957
109426180	-0.584275	-0.395098	-0.298581	-0.310846	-0.401424	-0.494331	0.194082	-0.226827	-0.0946153	0.00583355	0.597171	-0.405142	-0.319408	-0.170818	-0.134929	-0.345609	-0.382701	-0.48849	-0.311006	-0.357132	-0.334525	-0.439485	-0.651591	-0.462594	-0.307368	0.507456	-0.186854	-0.129553	-0.403336	-0.416764	-0.390576	-0.352827	-0.40051	-0.57194	0.0850415	-0.355124	-0.403174	-0.446264	-0.400329	-0.628888	-0.597568	-0.440475	-0.213623	-0.371831	-0.376285	-0.425717	0.0414292	-0.462658	-0.234396
109419114	0.326338	0.180807	0.129567	0.0731345	0.281525	0.338165	-0.0835146	0.05472	0.0544782	-0.0405741	-0.406352	0.132731	0.121357	0.283626	-0.0406787	0.276628	0.131608	0.257181	-0.0366783	0.113214	0.0462737	0.205179	0.480477	0.22871	0.075146	-0.314368	0.274169	0.135663	0.12009	0.257367	0.194317	0.132755	0.193296	0.251752	-0.0950307	0.0200635	0.255113	0.252086	0.203401	0.236989	0.366984	0.247236	0.166421	0.173064	0.172537	0.311824	-0.0670023	0.22723	0.0335952
109416148	-0.503403	-0.301871	-0.207217	-0.218865	-0.380161	-0.440933	0.118261	-0.108957	-0.127641	-0.0558562	0.493151	-0.308218	-0.287826	-0.255785	-0.0791476	-0.389288	-0.2497	-0.404358	-0.10954	-0.184637	-0.152009	-0.343569	-0.52652	-0.259333	-0.1099	0.386469	-0.242122	-0.156297	-0.26986	-0.368929	-0.337082	-0.281033	-0.346097	-0.388635	0.033987	-0.160438	-0.339407	-0.421638	-0.312277	-0.307311	-0.497618	-0.341241	-0.0919759	-0.337173	-0.322756	-0.411401	0.0413931	-0.321492	-0.168775
109419197	-0.203167	-0.201101	-0.309933	-0.266714	-0.368078	-0.290393	-0.192174	-0.213119	-0.43825	-0.329309	0.291368	-0.276178	-0.429565	-0.493238	-0.206132	-0.432398	-0.282756	-0.181595	-0.12653	-0.0465655	-0.0478806	-0.179673	-0.252009	-0.367765	-0.100151	0.0135445	-0.425709	-0.449958	-0.141699	-0.235102	-0.286586	-0.197483	-0.241958	-0.271277	-0.252288	-0.215093	-0.333155	-0.222709	-0.229003	-0.212191	-0.318271	-0.238327	-0.381546	-0.314284	-0.31522	-0.353758	-0.335796	-0.126998	-0.158309
109406008	0.461515	0.366794	0.340821	0.244393	0.343986	0.418489	-0.0521853	0.0863123	0.409805	0.140885	-0.340365	0.358613	0.39052	0.451215	0.164419	0.302265	0.272988	0.348628	0.154284	0.236669	0.189937	0.329179	0.267068	0.300512	0.294978	-0.193954	0.543119	0.522717	0.300837	0.338032	0.390764	0.546995	0.369	0.315806	0.221835	0.254156	0.433285	0.327961	0.237692	0.289539	0.383635	0.237701	0.225808	0.415175	0.386904	0.417767	0.284465	0.271151	0.24951
109420005	-0.506059	-0.348077	-0.305009	-0.277671	-0.418233	-0.504929	0.0978175	-0.203984	-0.107635	-0.0102445	0.596642	-0.338574	-0.280352	-0.218325	-0.106138	-0.27247	-0.338279	-0.460339	-0.265843	-0.339349	-0.274067	-0.418577	-0.563476	-0.392971	-0.242572	0.474317	-0.185281	-0.165825	-0.34356	-0.401422	-0.345676	-0.261621	-0.33693	-0.498687	0.0332605	-0.347514	-0.389336	-0.417053	-0.388385	-0.486409	-0.559062	-0.443378	-0.262107	-0.329807	-0.336637	-0.424407	0.0541867	-0.424586	-0.195357
115253896	-0.572051	-0.461331	-0.281473	-0.351267	-0.442397	-0.54943	0.0282732	-0.231742	-0.183047	-0.0612256	0.62258	-0.455305	-0.30535	-0.2607	-0.140091	-0.316489	-0.36734	-0.4821	-0.325632	-0.368623	-0.37205	-0.477435	-0.551511	-0.387587	-0.327406	0.419384	-0.189878	-0.284099	-0.38623	-0.429473	-0.443361	-0.324513	-0.405212	-0.507116	-0.0453357	-0.439412	-0.402998	-0.532996	-0.411455	-0.540316	-0.627987	-0.442316	-0.212649	-0.423632	-0.406504	-0.458319	0.034897	-0.48267	-0.296031
109422353	-0.51469	-0.384239	-0.30368	-0.315006	-0.506107	-0.547798	0.208696	-0.179125	-0.100196	-0.0534277	0.538813	-0.471578	-0.265217	-0.120472	-0.056534	-0.420205	-0.359586	-0.451929	-0.276309	-0.405553	-0.338418	-0.411494	-0.602523	-0.375898	-0.231766	0.527783	-0.132147	-0.106546	-0.368688	-0.401029	-0.397766	-0.406582	-0.383765	-0.538492	0.192157	-0.348203	-0.397464	-0.508527	-0.376504	-0.552885	-0.608199	-0.441446	-0.142585	-0.371507	-0.382165	-0.491822	0.110227	-0.40675	-0.246839
109405758	-0.543696	-0.37492	-0.225169	-0.29992	-0.390693	-0.503062	0.137993	-0.182097	-0.0883835	0.0512223	0.587906	-0.430583	-0.245417	-0.16484	-0.0594021	-0.330638	-0.337831	-0.442421	-0.236205	-0.337174	-0.323558	-0.410214	-0.637301	-0.362114	-0.225659	0.494723	-0.119364	-0.156539	-0.338121	-0.380533	-0.390164	-0.379642	-0.375207	-0.486447	0.108097	-0.325379	-0.349864	-0.491461	-0.363471	-0.551171	-0.600128	-0.386709	-0.152933	-0.360754	-0.370033	-0.401996	0.147612	-0.396934	-0.198861
115253956	-0.497416	-0.347074	-0.291239	-0.345208	-0.480418	-0.54234	0.21135	-0.261117	-0.0997823	-0.00364359	0.565463	-0.436925	-0.298761	-0.19843	-0.0226185	-0.297692	-0.408811	-0.481537	-0.285089	-0.310053	-0.334307	-0.398872	-0.636162	-0.361519	-0.253757	0.51435	-0.128628	-0.0387524	-0.398559	-0.459452	-0.386776	-0.438847	-0.434821	-0.511069	0.139028	-0.315656	-0.435519	-0.507265	-0.4426	-0.517557	-0.621344	-0.404973	-0.103881	-0.389639	-0.427479	-0.512155	0.187938	-0.436374	-0.21156
109400870	-0.487255	-0.229849	-0.119712	-0.161082	-0.239628	-0.299519	0.0252229	-0.101352	-0.0514162	-0.00315777	0.483689	-0.240354	-0.148293	-0.236849	-0.0402349	-0.307274	-0.185417	-0.334217	-0.0804958	-0.0552408	-0.0825306	-0.258829	-0.586149	-0.3274	-0.0742432	0.286528	-0.127297	-0.109652	-0.195217	-0.30502	-0.267819	-0.179203	-0.266611	-0.32303	0.0196122	-0.158269	-0.243444	-0.321557	-0.260288	-0.3211	-0.431967	-0.229123	-0.177389	-0.304227	-0.255202	-0.276652	0.00116298	-0.276481	-0.0521267
115267745	-0.535465	-0.434156	-0.375298	-0.417088	-0.553286	-0.594984	0.239669	-0.308263	-0.126825	-0.113948	0.599957	-0.518961	-0.366246	-0.1607	-0.102023	-0.34829	-0.464538	-0.539531	-0.377071	-0.325558	-0.413208	-0.458803	-0.632299	-0.427589	-0.331174	0.539982	-0.116234	-0.0872119	-0.470429	-0.52559	-0.464188	-0.369436	-0.463511	-0.579368	0.0828249	-0.369962	-0.502184	-0.578975	-0.492328	-0.56342	-0.692134	-0.493118	-0.117331	-0.439925	-0.46993	-0.562493	0.119115	-0.521319	-0.32919
115259930	-0.606341	-0.475808	-0.364416	-0.371716	-0.483799	-0.558019	0.133043	-0.261496	-0.170769	-0.104427	0.641009	-0.472932	-0.413913	-0.22785	-0.190041	-0.44938	-0.42123	-0.565826	-0.355446	-0.299427	-0.35004	-0.540332	-0.633024	-0.463999	-0.304885	0.420781	-0.263851	-0.228501	-0.452625	-0.508633	-0.489456	-0.418646	-0.494995	-0.581824	0.0104575	-0.405062	-0.476957	-0.554715	-0.459335	-0.522703	-0.659309	-0.520437	-0.201555	-0.472747	-0.450884	-0.488568	-0.00279055	-0.496892	-0.274314
115267759	-0.520446	-0.479198	-0.502075	-0.466851	-0.700987	-0.671535	0.118721	-0.375764	-0.35817	-0.338368	0.558069	-0.515012	-0.540117	-0.362587	-0.253154	-0.463851	-0.516041	-0.538498	-0.410082	-0.432178	-0.402656	-0.517	-0.496126	-0.477882	-0.387616	0.363296	-0.39675	-0.259157	-0.515689	-0.544243	-0.504404	-0.487335	-0.52901	-0.646286	-0.0492483	-0.462682	-0.594539	-0.552091	-0.507949	-0.537454	-0.634357	-0.583079	-0.197637	-0.527003	-0.523928	-0.736033	-0.179332	-0.505439	-0.451692
109429345	-0.674966	-0.641859	-0.518936	-0.522352	-0.65529	-0.677894	0.0486957	-0.413163	-0.342845	-0.297738	0.717982	-0.609215	-0.5	-0.389789	-0.301805	-0.47333	-0.546303	-0.68384	-0.507461	-0.407719	-0.496935	-0.662597	-0.600023	-0.5774	-0.490563	0.313329	-0.377817	-0.377754	-0.600641	-0.653311	-0.611709	-0.494154	-0.615974	-0.672099	-0.143791	-0.557126	-0.622545	-0.671786	-0.594434	-0.578037	-0.748517	-0.62651	-0.303653	-0.60568	-0.602065	-0.660566	-0.185106	-0.644316	-0.450504
109404943	0.206146	0.219331	0.216196	0.0771068	0.297501	0.382008	-0.447054	-0.0747604	-0.053377	-0.143314	-0.240974	0.239225	0.172646	0.0301246	-0.190953	0.133929	0.167546	0.284576	0.0514279	0.107232	0.0762536	0.259924	0.367594	0.277466	0.247773	-0.655017	0.216006	0.244404	0.16475	0.226561	0.279117	0.309695	0.211427	0.289395	-0.28612	0.118591	0.350202	0.329791	0.162597	0.29823	0.443352	0.213096	0.0215684	0.224538	0.177599	0.322218	-0.197707	0.213634	0.0673939
109401827	-0.635748	-0.532016	-0.403689	-0.46679	-0.5564	-0.685527	0.296073	-0.295032	-0.0796327	-0.0941515	0.647745	-0.566557	-0.379043	-0.127576	-0.0856089	-0.346382	-0.506522	-0.65743	-0.415379	-0.383943	-0.486504	-0.580549	-0.619221	-0.477374	-0.433069	0.593577	-0.112683	-0.156539	-0.559758	-0.611669	-0.544094	-0.509779	-0.57149	-0.636053	0.109409	-0.451104	-0.536458	-0.659568	-0.56189	-0.555764	-0.77046	-0.573037	-0.0654163	-0.515489	-0.529892	-0.589688	0.119584	-0.597185	-0.388524
109427995	-0.574285	-0.466169	-0.4189	-0.445705	-0.594408	-0.625855	0.172174	-0.341688	-0.199521	-0.195254	0.614481	-0.50768	-0.407826	-0.249675	-0.159165	-0.370564	-0.476173	-0.569943	-0.374224	-0.362236	-0.392807	-0.494319	-0.578522	-0.437794	-0.338564	0.442001	-0.184031	-0.151454	-0.492788	-0.55068	-0.481483	-0.404348	-0.50563	-0.599879	0.0130719	-0.396688	-0.524295	-0.584897	-0.53818	-0.511728	-0.674177	-0.530819	-0.183512	-0.47979	-0.497878	-0.61501	0.0148829	-0.54929	-0.358484
109424407	-0.595957	-0.524879	-0.450162	-0.48868	-0.650642	-0.646299	0.116522	-0.387885	-0.277936	-0.254024	0.650141	-0.582139	-0.437391	-0.292451	-0.235269	-0.4398	-0.512355	-0.580921	-0.44129	-0.45266	-0.462536	-0.539894	-0.614023	-0.499691	-0.363823	0.390532	-0.227488	-0.201204	-0.528438	-0.563792	-0.524006	-0.453496	-0.540196	-0.650885	-0.017865	-0.495419	-0.540372	-0.619652	-0.549697	-0.603189	-0.691833	-0.56738	-0.249523	-0.529089	-0.54443	-0.650339	-0.0632524	-0.563943	-0.393809
109423350	0.291658	0.210302	0.205431	0.168358	0.331828	0.451155	-0.305217	0.113315	0.019168	-0.128226	-0.450968	0.247296	0.157391	0.20166	-0.0343553	0.250381	0.292136	0.31882	0.111775	0.344909	0.254278	0.246283	0.471518	0.150449	0.121422	-0.57564	0.19689	-0.0361023	0.259029	0.346323	0.234319	0.271204	0.250378	0.358393	-0.171678	0.0621477	0.335835	0.315085	0.301647	0.38048	0.447438	0.348463	0.0426874	0.167266	0.282855	0.353758	-0.336261	0.307727	0.0785001
109622833	-0.509157	-0.431651	-0.323847	-0.331471	-0.553166	-0.632962	0.234399	-0.212293	-0.0871461	-0.0806447	0.533493	-0.427898	-0.294412	-0.154116	-0.0504567	-0.330357	-0.383121	-0.496635	-0.269214	-0.402662	-0.369179	-0.468565	-0.505629	-0.35361	-0.2706	0.449774	-0.167216	-0.146863	-0.4121	-0.456739	-0.423549	-0.477503	-0.431275	-0.534094	0.181957	-0.366575	-0.440879	-0.53288	-0.441271	-0.4446	-0.61112	-0.522808	-0.0735087	-0.397564	-0.393778	-0.577249	0.09676	-0.46169	-0.260415
109406316	-0.628012	-0.531012	-0.488568	-0.529883	-0.581395	-0.578463	0.093913	-0.422751	-0.346766	-0.312795	0.744075	-0.578078	-0.514783	-0.406812	-0.40661	-0.550403	-0.563724	-0.640385	-0.502542	-0.354656	-0.469044	-0.579773	-0.713027	-0.611285	-0.439158	0.380148	-0.359636	-0.335928	-0.581237	-0.642913	-0.595763	-0.377988	-0.598248	-0.677516	-0.26536	-0.509523	-0.588604	-0.610964	-0.554126	-0.641146	-0.689045	-0.605747	-0.3481	-0.610082	-0.616252	-0.586188	-0.245568	-0.563943	-0.462715
109426156	0.387823	0.335607	0.394785	0.362412	0.587437	0.568241	-0.11913	0.285466	0.299717	0.226339	-0.510546	0.37636	0.417391	0.426018	0.186562	0.369258	0.455178	0.438207	0.287486	0.384977	0.307272	0.388268	0.439016	0.375898	0.271206	-0.408591	0.40132	0.227181	0.403436	0.452119	0.376062	0.37486	0.384651	0.526305	0.056645	0.308535	0.503752	0.413864	0.411054	0.449076	0.530142	0.483876	0.160188	0.37855	0.457977	0.621518	0.106506	0.358348	0.318362
109411550	0.475411	0.378105	0.374241	0.257853	0.378302	0.45766	-0.0965217	0.222271	0.216947	-0.0160283	-0.630572	0.353345	0.347826	0.357925	0.223092	0.401481	0.385495	0.463822	0.343374	0.292388	0.280775	0.462328	0.608523	0.411138	0.341223	-0.535006	0.424379	0.25844	0.38358	0.435842	0.402195	0.228758	0.337234	0.517277	0.110676	0.332336	0.500179	0.393742	0.352142	0.575294	0.553373	0.43287	0.303213	0.37855	0.383495	0.392807	-0.0213942	0.431617	0.234192
109423957	-0.0297978	-0.0560805	0.123259	-0.112977	0.146394	0.0339179	0.066087	-0.0570932	0.19168	0.0718845	-0.188302	-0.0315889	0.101739	0.395464	0.0373994	0.22469	0.0335018	-0.0507734	0.0509696	0.0357363	-0.132485	-0.0591605	0.222008	0.117468	-0.0775506	-0.241092	0.433691	0.0726449	-0.0681419	0.0357174	-0.0221473	-0.204632	-0.126297	0.109233	0.0993466	-0.000440764	0.185781	-0.0850593	-0.0527106	0.225453	0.1064	0.0464918	0.283849	-0.00352139	0.0110837	0.112031	0.0451138	0.0119893	-0.158309
109423450	-0.46909	-0.328597	-0.261701	-0.232156	-0.435466	-0.420489	0.105217	-0.169101	-0.203878	-0.151055	0.521418	-0.316792	-0.330435	-0.326934	-0.199609	-0.451993	-0.297943	-0.383774	-0.221763	-0.247988	-0.199425	-0.355839	-0.554021	-0.34382	-0.167509	0.327325	-0.358749	-0.191518	-0.305059	-0.368025	-0.356572	-0.248417	-0.334576	-0.468529	-0.0392158	-0.246828	-0.388532	-0.394657	-0.308291	-0.450906	-0.479962	-0.404885	-0.189233	-0.360943	-0.334727	-0.450449	-0.0874371	-0.35524	-0.188836
109420819	0.276307	0.130124	0.0294749	0.10323	0.255609	0.344755	-0.24087	-0.0322511	-0.190808	-0.153969	-0.280496	0.231051	0.124348	-0.0414669	-0.303109	0.00609624	0.191184	0.312417	0.114011	0.0221998	0.155263	0.204213	0.421516	0.263851	0.072676	-0.580155	-0.0864722	-0.0959794	0.172837	0.268106	0.146615	0.261374	0.191439	0.232459	-0.3756	0.197021	0.194713	0.291763	0.186923	0.226367	0.507375	0.161141	-0.221798	0.147899	0.197289	0.279381	-0.305565	0.154085	-0.0423029
109402723	0.474056	0.537584	0.522509	0.461211	0.614857	0.577069	0.138261	0.464591	0.538446	0.382736	-0.606654	0.488275	0.548696	0.62244	0.374429	0.444155	0.508781	0.48715	0.43816	0.321627	0.355618	0.563997	0.495019	0.578304	0.525572	-0.159825	0.642111	0.512477	0.488726	0.526718	0.553683	0.392285	0.511834	0.608907	0.316776	0.503352	0.641302	0.505325	0.463765	0.604104	0.58822	0.507347	0.374945	0.601278	0.53512	0.681485	0.375329	0.51199	0.479287
109407587	-0.502951	-0.341302	-0.23044	-0.274689	-0.434071	-0.470669	0.191304	-0.149924	-0.060989	-0.074313	0.529246	-0.367334	-0.270435	-0.181581	-0.0861057	-0.425866	-0.314471	-0.453301	-0.208797	-0.152691	-0.231035	-0.374245	-0.585522	-0.328459	-0.196314	0.469993	-0.138799	-0.159379	-0.324915	-0.414141	-0.394222	-0.224737	-0.35496	-0.441446	0.0540306	-0.239776	-0.384066	-0.496179	-0.365431	-0.374078	-0.574746	-0.408044	-0.0761332	-0.374148	-0.358668	-0.444406	0.0655778	-0.381883	-0.232884
109403373	0.529589	0.549852	0.464452	0.439059	0.54468	0.624926	-0.214783	0.400088	0.256154	-0.0441992	-0.717112	0.554612	0.433913	0.384115	0.250489	0.339648	0.576678	0.63078	0.478399	0.389309	0.521108	0.611763	0.680026	0.49698	0.471065	-0.588281	0.352097	0.295423	0.567247	0.597249	0.544824	0.443219	0.504744	0.599428	0.0784316	0.463684	0.634156	0.596787	0.549697	0.647091	0.712276	0.536687	0.261845	0.492115	0.586991	0.553648	-0.119994	0.560835	0.317926
109411332	-0.0302493	-0.14283	-0.0607361	-0.221966	0.0246315	0.00464629	0.0356522	-0.16082	0.118057	-0.22051	-0.0100022	-0.11372	0.0391304	0.335664	-0.193085	0.0269976	-0.0589632	-0.165128	-0.118035	-0.0915066	-0.225457	-0.151626	0.163506	-0.0027108	-0.108128	-0.194137	0.370722	0.0995016	-0.181862	-0.140609	-0.0983341	0.108571	-0.163964	-0.0401725	-0.0954251	-0.0251235	0.0964632	-0.148625	-0.155031	0.154113	0.0260192	-0.174231	0.0976969	-0.0352139	-0.0762556	0.089718	-0.0985993	-0.126998	-0.307895
109398630	-0.334548	-0.173499	-0.225974	-0.145319	-0.413623	-0.420954	0.232174	-0.0522991	-0.0261381	-0.0500277	0.410959	-0.217964	-0.161739	-0.177653	0.0300065	-0.310908	-0.232279	-0.314704	-0.105069	-0.257193	-0.11575	-0.223933	-0.450517	-0.216412	-0.0735623	0.508369	-0.187578	-0.00572354	-0.21661	-0.303824	-0.217487	-0.19793	-0.203404	-0.38683	0.176471	-0.110191	-0.326903	-0.303195	-0.257795	-0.32103	-0.433034	-0.3444	-0.0761332	-0.204241	-0.23586	-0.421628	0.117203	-0.264654	-0.102922
109426325	-0.616273	-0.551166	-0.447482	-0.453236	-0.606027	-0.610987	0.0956522	-0.359992	-0.283599	-0.272481	0.661883	-0.527987	-0.435652	-0.352687	-0.267449	-0.421947	-0.474833	-0.611568	-0.428771	-0.35628	-0.41512	-0.57802	-0.598022	-0.512793	-0.428079	0.348996	-0.333029	-0.293221	-0.532951	-0.590919	-0.54571	-0.388711	-0.546843	-0.621094	-0.118955	-0.465447	-0.565381	-0.61325	-0.527106	-0.543739	-0.676035	-0.557901	-0.242482	-0.55638	-0.531129	-0.629885	-0.15441	-0.58437	-0.419976
109409290	-0.0979716	-0.0547661	-0.0241158	-0.0669	0.120369	-0.0297363	0.548696	0.0448901	0.228273	0.225853	0.0300065	-0.0509936	0.0930435	0.415106	-0.0774081	0.127586	-0.0330552	-0.171989	-0.00223551	-0.310256	-0.246376	-0.050396	0.0770029	0.370476	0.0571659	0.167951	0.266068	0.326682	-0.189985	-0.108056	-0.024805	-0.208206	-0.129399	-0.0180551	0.0819174	0.293549	0.0526975	-0.119357	-0.115609	0.0804862	0.0631895	-0.135413	0.2328	0.144377	-0.0487681	0.170604	0.40835	-0.154529	-0.0536418
109411036	0.0510175	0.212054	0.290283	0.122724	0.358783	0.345684	-0.0121739	0.17651	0.354172	0.128226	-0.270928	0.171483	0.346957	0.503714	0.0647967	0.196386	0.23898	0.110695	0.136813	0.179223	0.0915774	0.202022	0.248009	0.276502	0.272535	-0.236125	0.618609	0.344293	0.137638	0.210235	0.243621	0.183185	0.183019	0.290235	0.0993466	0.167931	0.4189	0.180179	0.159461	0.393742	0.315018	0.228396	0.242482	0.243857	0.20527	0.418839	0.0669731	0.22691	0.119495
109401125	0.376988	0.266382	0.359951	0.331399	0.553046	0.519455	-0.145217	0.135106	0.170334	0.317166	-0.372255	0.353345	0.314783	0.234397	0.0347902	0.275637	0.385048	0.382402	0.325043	0.366568	0.239868	0.280464	0.27251	0.409331	0.25215	-0.413106	0.175162	0.213972	0.339356	0.360791	0.308291	0.377541	0.303112	0.506896	-0.0470589	0.440323	0.402823	0.350755	0.361444	0.391456	0.509233	0.431967	0.159308	0.350379	0.368421	0.566664	0.185106	0.325933	0.258178
109404738	-0.577897	-0.502972	-0.429618	-0.490895	-0.645065	-0.692762	0.251304	-0.34561	-0.138097	-0.15834	0.621874	-0.538817	-0.398261	-0.212573	-0.099152	-0.288265	-0.537816	-0.647704	-0.417146	-0.388226	-0.455563	-0.559176	-0.562021	-0.486137	-0.432954	0.540424	-0.144564	-0.196361	-0.55416	-0.58685	-0.512046	-0.495941	-0.537537	-0.637344	0.0832246	-0.458394	-0.560916	-0.64206	-0.58026	-0.526819	-0.743871	-0.571443	-0.0932962	-0.493876	-0.547533	-0.674977	0.0386026	-0.561279	-0.403404
109427843	0.0483086	-0.0341741	-0.117899	-0.198042	0.0385738	0.121733	-0.434783	-0.306386	-0.279678	-0.438592	-0.0826267	-0.0397118	-0.126087	-0.0851163	-0.335725	-0.0365774	-0.0276949	0.0507734	-0.119376	0.0855505	-0.104593	0.0267318	0.182507	-0.134185	-0.124967	-0.595957	0.0603088	-0.0739658	-0.0636292	-0.0818335	-0.0314492	0.215355	-0.109014	0.0794423	-0.483226	-0.141485	0.0518043	0.0795716	-0.0651131	0.145881	0.188639	-0.00180551	-0.251724	-0.124129	-0.0558617	0.0385834	-0.527878	-0.0364121	-0.31182
109414932	0.491213	0.492457	0.402823	0.416021	0.561411	0.590079	-0.0991304	0.396166	0.272708	0.100055	-0.641444	0.500459	0.433043	0.373639	0.287454	0.425866	0.519502	0.524659	0.411781	0.414216	0.450449	0.541647	0.609523	0.481619	0.357176	-0.464124	0.31263	0.224979	0.490531	0.509538	0.479268	0.330627	0.448464	0.602588	0.045316	0.445612	0.531441	0.527276	0.495657	0.618738	0.632825	0.53443	0.23236	0.458662	0.515169	0.571778	-0.010232	0.485791	0.336678
109425849	0.277662	0.213369	0.197392	0.135129	0.350417	0.403763	-0.309565	0.0309436	-0.0252669	-0.066056	-0.416612	0.229697	0.191304	0.131385	-0.0300065	0.214239	0.272928	0.34901	0.207902	0.275061	0.202214	0.316399	0.452517	0.267917	0.194541	-0.625303	0.244339	0.0642798	0.265798	0.304276	0.248493	0.259587	0.224232	0.412558	-0.192157	0.209804	0.341194	0.314171	0.218373	0.42804	0.468811	0.35433	-0.0268447	0.210403	0.250048	0.363985	-0.174409	0.253108	0.0985613
109401686	-0.580155	-0.458721	-0.336728	-0.420451	-0.538174	-0.593796	0.0626087	-0.32687	-0.190808	-0.114627	0.615351	-0.493239	-0.33913	-0.285904	-0.139161	-0.433704	-0.459645	-0.523286	-0.338903	-0.303758	-0.361661	-0.486431	-0.586022	-0.398488	-0.326156	0.406334	-0.170727	-0.208689	-0.441794	-0.480602	-0.477496	-0.405689	-0.454225	-0.562415	0.0244009	-0.396247	-0.481423	-0.579409	-0.500087	-0.518587	-0.66442	-0.478008	-0.150946	-0.472747	-0.481031	-0.568989	0.0581364	-0.49556	-0.335806
109415549	0.400916	0.330787	0.157199	0.243676	0.270481	0.346149	-0.322609	0.204402	-0.130691	-0.125312	-0.463579	0.319048	0.203478	0.0432129	0.031746	0.269541	0.372541	0.435919	0.28078	0.0785115	0.2487	0.378627	0.54352	0.3262	0.225118	-0.572028	-0.0212855	-0.0585562	0.349284	0.356269	0.325123	0.137166	0.2845	0.45905	-0.224401	0.16749	0.336728	0.424382	0.391565	0.463253	0.566383	0.337178	-0.074813	0.260583	0.3232	0.285424	-0.333005	0.402309	0.0994335
109420259	-0.518527	-0.355658	-0.283307	-0.316581	-0.43036	-0.52897	0.272332	-0.185193	-0.00764025	-0.00340736	0.560472	-0.430547	-0.312419	-0.0345582	-0.0261495	-0.383592	-0.348955	-0.496693	-0.247338	-0.232792	-0.323083	-0.406682	-0.652695	-0.362228	-0.232049	0.574859	-0.057996	-0.0476531	-0.370397	-0.464885	-0.404404	-0.300005	-0.419909	-0.488097	0.160917	-0.254875	-0.396541	-0.526822	-0.405292	-0.453493	-0.643983	-0.450778	-0.0831353	-0.353349	-0.363004	-0.422082	0.200658	-0.439456	-0.249126
109410652	0.412655	0.332978	0.252769	0.26317	0.351812	0.415843	-0.0643478	0.26106	0.160314	-0.0208854	-0.589259	0.341161	0.310435	0.343521	0.153947	0.311779	0.384601	0.397496	0.314313	0.209545	0.277986	0.404921	0.632024	0.422433	0.284057	-0.46593	0.307309	0.167304	0.341161	0.392439	0.366317	0.223397	0.323497	0.483424	0.0396515	0.329251	0.424259	0.385968	0.339297	0.58947	0.551515	0.366969	0.179551	0.367986	0.371081	0.391877	-0.07674	0.378331	0.168339
109410143	0.300687	0.230894	0.158986	0.153294	0.377372	0.407944	-0.147826	0.0514275	-0.0474843	-0.0407993	-0.332246	0.293777	0.108696	0.113488	-0.183083	0.114087	0.259528	0.334373	0.207902	0.120745	0.213371	0.247598	0.345513	0.226804	0.138705	-0.512884	0.0226158	-0.0158498	0.238271	0.315579	0.201984	0.2091	0.156431	0.280305	-0.252724	0.23096	0.314399	0.329262	0.256023	0.250605	0.517597	0.231556	-0.112219	0.186634	0.263791	0.38072	-0.241382	0.255329	0.0518973
109405510	0.421684	0.366714	0.236692	0.299942	0.373655	0.511092	-0.191304	0.283723	0.125463	-0.0956841	-0.596217	0.371847	0.28087	0.288523	0.137421	0.305683	0.398449	0.41625	0.235176	0.364943	0.407217	0.398785	0.629524	0.339754	0.269876	-0.487149	0.231036	0.119754	0.370493	0.433582	0.376504	0.313202	0.386424	0.458598	-0.0248367	0.254762	0.393891	0.4349	0.398652	0.554715	0.546404	0.43287	0.148746	0.322208	0.397682	0.411401	-0.199989	0.41341	0.205845
109409765	-0.117837	0.00481942	0.0232226	0.126268	-0.171955	-0.0729468	-0.093913	-0.00522991	-0.104988	0.0636275	0.218743	0.0586652	-0.0304348	-0.377131	0.0378343	-0.2543	0.0652169	-0.010978	0.165428	0.104502	0.19989	-0.0477666	-0.53052	-0.29367	-0.054507	0.149892	-0.397772	-0.184914	0.0979257	-0.0194411	-0.0469523	0.0853376	-0.0296908	-0.0984001	0.0649239	-0.0141044	-0.13219	-0.0411577	0.0469523	-0.249233	-0.120339	0.0121872	-0.268446	-0.138215	0.010197	-0.236614	-0.162782	0.0106572	0.0475362
115262203	-0.634333	-0.546347	-0.457307	-0.472731	-0.559552	-0.577999	0.145217	-0.383091	-0.303638	-0.27491	0.680583	-0.517607	-0.509565	-0.396773	-0.328332	-0.480732	-0.506548	-0.631237	-0.442631	-0.261525	-0.407217	-0.57057	-0.655525	-0.562039	-0.47461	0.355317	-0.388903	-0.345174	-0.554612	-0.627088	-0.584689	-0.370839	-0.594703	-0.627865	-0.218737	-0.443409	-0.599322	-0.610506	-0.547039	-0.561117	-0.680217	-0.562866	-0.277688	-0.598637	-0.56172	-0.602458	-0.205105	-0.60302	-0.439165
109426342	-0.049663	0.118295	0.183995	0.0624695	-0.0278847	0.0116157	-0.08	0.0758337	0.156829	-0.130169	-0.074364	0.0789724	-0.0582609	-0.110433	0.317025	-0.0866537	0.0142941	0.044827	0.0827138	0.366568	0.23336	0.12095	-0.166506	-0.319874	0.0522913	0.0776549	0.0567612	0.103024	0.114171	0.00226059	0.0699855	0.0598704	-0.0172827	-0.0410753	0.274946	-0.0872713	0.0500179	0.0649377	0.00620125	-0.0182923	-0.176094	0.11149	0.167229	-0.0862742	0.031921	-0.132485	-0.10418	0.0790409	0.1727
109416144	-0.590539	-0.550728	-0.469811	-0.466528	-0.602309	-0.595654	0.16087	-0.415778	-0.339796	-0.240424	0.655795	-0.580785	-0.513043	-0.359671	-0.323549	-0.603528	-0.501188	-0.565826	-0.38719	-0.341661	-0.450914	-0.530253	-0.720527	-0.539901	-0.41833	0.381502	-0.385799	-0.268566	-0.519413	-0.591823	-0.568743	-0.348052	-0.569	-0.624254	-0.104575	-0.35746	-0.585925	-0.612335	-0.521791	-0.633372	-0.679288	-0.552936	-0.309374	-0.536132	-0.546203	-0.604318	-0.111157	-0.574601	-0.447015
115258908	0.376536	0.32553	0.314399	0.2676	0.441042	0.482285	-0.286957	0.202223	0.0853846	-0.0903413	-0.58404	0.388093	0.247826	0.237453	0.0869754	0.26867	0.416763	0.455131	0.325937	0.355739	0.342602	0.4001	0.610023	0.345627	0.244174	-0.655101	0.228375	0.0893753	0.382678	0.421374	0.351257	0.304267	0.303998	0.49832	-0.0949893	0.285615	0.459093	0.430327	0.372075	0.563861	0.577069	0.419329	0.149626	0.295797	0.403446	0.424417	-0.22836	0.380107	0.136503
109621640	0.410849	0.394316	0.302787	0.297727	0.413158	0.472063	-0.175652	0.243191	0.121978	-0.0519705	-0.561426	0.411559	0.278261	0.245746	0.120461	0.35663	0.430164	0.436377	0.380484	0.318919	0.336559	0.45444	0.561021	0.367313	0.358949	-0.574285	0.261634	0.176109	0.391703	0.380684	0.405739	0.307841	0.326599	0.542103	-0.0723313	0.357019	0.465346	0.461881	0.375176	0.636115	0.596584	0.412107	0.127622	0.359182	0.395465	0.423487	-0.186967	0.42762	0.226778
109431131	0.355768	0.213369	0.170597	0.14399	0.353671	0.411197	-0.210435	0.122031	0.105424	-0.110255	-0.466623	0.239625	0.22	0.310347	-0.00173951	0.211191	0.273375	0.295949	0.156039	0.28589	0.197565	0.251542	0.565521	0.263851	0.158203	-0.493019	0.297109	0.0678019	0.238722	0.294329	0.244949	0.331521	0.259241	0.387732	-0.11024	0.209804	0.351019	0.303195	0.260895	0.49938	0.445579	0.280756	0.124982	0.257062	0.277535	0.41326	-0.171154	0.296625	0.0370695
109420739	0.376085	0.336921	0.304574	0.267157	0.408975	0.439074	-0.1	0.252343	0.212155	0.0160283	-0.58404	0.356053	0.323478	0.388043	0.163949	0.311779	0.398449	0.407102	0.325937	0.252861	0.28124	0.411932	0.595522	0.38403	0.278739	-0.46909	0.388903	0.192839	0.357858	0.412784	0.378276	0.28014	0.330144	0.484778	0.0605666	0.312502	0.473384	0.400145	0.338854	0.564318	0.543151	0.384573	0.181751	0.373268	0.398125	0.436968	-0.0674382	0.372558	0.17052
115266066	-0.271792	-0.283031	-0.40193	-0.362855	-0.283959	-0.374956	-0.0391304	-0.275878	-0.356786	-0.38905	0.319635	-0.272116	-0.254783	-0.072458	-0.352685	-0.0383192	-0.191184	-0.296407	-0.209691	-0.505723	-0.364915	-0.312455	0.0135005	0.0469872	-0.184349	-0.259151	-0.214185	-0.125918	-0.35876	-0.387466	-0.31272	-0.45573	-0.436499	-0.253674	-0.409151	-0.167931	-0.255449	-0.308226	-0.286143	-0.0507612	-0.1064	-0.420683	-0.187913	-0.305481	-0.270885	-0.294721	-0.236266	-0.364565	-0.439601
109422350	0.0553186	0.274767	0.210389	0.237081	0.0488088	0.0896929	-0.177865	0.224499	0.24597	-0.0364359	-0.133536	0.1977	0.099152	0.121153	0.418008	0.0420297	0.23166	0.196733	0.192296	0.320343	0.333377	0.231872	-0.163792	-0.256678	0.169984	0.125314	0.161228	0.199487	0.29339	0.161441	0.233927	0.269028	0.193032	0.07043	0.371541	-0.0621612	0.186715	0.223672	0.219306	0.0137222	-0.0455435	0.187813	0.0446775	0.0867332	0.276265	0.00581201	-0.0890843	0.208083	0.231626
109418633	-0.0568868	-0.010077	-0.00714542	-0.183864	0.126875	0.117087	0.168696	-0.141208	0.148116	-0.0985983	-0.100022	-0.0356504	0.0243478	0.343521	-0.140465	-0.00914436	-0.0469026	-0.129907	-0.0330855	0.0249071	-0.079491	-0.0512724	0.0750028	0.0230418	-0.113889	-0.151698	0.344558	0.19328	-0.154786	-0.0664614	-0.0478382	-0.045573	-0.203847	-0.038367	-0.027451	0.10358	0.109861	-0.0745412	-0.125797	0.112498	0.111511	-0.027534	0.133343	-0.0431371	-0.065172	0.120864	-0.0753448	-0.0555062	-0.263848
109412092	0.346287	0.301871	0.233119	0.213548	0.418735	0.502264	-0.404348	0.108957	-0.0217818	-0.14814	-0.420961	0.354248	0.19913	0.123528	-0.0469667	0.223384	0.369414	0.397496	0.201196	0.411509	0.31657	0.337872	0.457017	0.270176	0.144023	-0.668194	0.112636	-0.00528327	0.332135	0.339993	0.275956	0.408816	0.271206	0.450474	-0.332027	0.2076	0.360844	0.379108	0.349042	0.455936	0.529212	0.374642	-0.0118821	0.207762	0.348471	0.418374	-0.324169	0.308171	0.0514612
115264942	0.06507	0.175404	0.0491675	0.154314	-0.0972162	-0.0204615	-0.234117	0.15747	0.0706344	-0.186673	-0.0770403	0.115626	-0.0113142	0.0222806	0.320348	-0.0252778	0.152901	0.170765	0.0622013	0.200514	0.268923	0.139039	-0.100091	-0.28443	0.0576592	0.0393132	-0.0341751	0.00352525	0.226735	0.119463	0.120143	0.127447	0.132173	-0.0316239	0.252508	-0.205134	0.0455917	0.144177	0.172456	-0.0727753	-0.0920767	0.0578265	-0.081485	-0.0167412	0.218317	-0.123295	-0.205284	0.117776	0.135312
115253636	-0.210842	-0.254991	-0.239372	-0.335386	-0.0859777	-0.131955	-0.0608696	-0.286774	-0.225224	-0.296281	0.116982	-0.255419	-0.193043	0.148408	-0.35399	-0.0770739	-0.111226	-0.213157	-0.176605	-0.195467	-0.297975	-0.263812	-0.0105004	-0.0777096	-0.27741	-0.387823	0.0235027	-0.173467	-0.278434	-0.22832	-0.296331	-0.322138	-0.406365	-0.141281	-0.341613	-0.187765	-0.0946768	-0.269354	-0.191353	-0.0352127	-0.00185852	-0.224334	-0.146105	-0.306361	-0.187979	-0.092972	-0.334401	-0.240675	-0.472745
109429117	-0.563195	-0.396482	-0.359732	-0.349313	-0.47238	-0.565595	0.272492	-0.206172	-0.0577556	-0.0756139	0.585286	-0.438289	-0.358955	-0.0644454	-0.11662	-0.393616	-0.393463	-0.534305	-0.298175	-0.357839	-0.359976	-0.45951	-0.62123	-0.457861	-0.28441	0.558207	-0.134952	-0.118067	-0.426504	-0.478164	-0.422196	-0.354512	-0.437074	-0.58029	0.125164	-0.331134	-0.426116	-0.497891	-0.42353	-0.529584	-0.635594	-0.530422	-0.162657	-0.374901	-0.3874	-0.465961	0.0387715	-0.459373	-0.301796
109406256	-0.0221226	-0.0836826	-0.0982495	-0.208232	0.0920194	0.175165	-0.448696	-0.343431	-0.276193	-0.361365	-0.0169602	-0.0564088	-0.12	-0.071585	-0.435747	-0.145439	-0.0317151	0.0123503	-0.122953	0.13374	-0.0571778	-0.0740601	0.0655025	-0.145931	-0.177259	-0.583315	0.0239461	-0.130761	-0.0848389	-0.0479246	-0.103207	0.216695	-0.14225	0.0139927	-0.499783	-0.117243	0.0419793	0.01189	-0.0620125	0.0448162	0.185387	0.00902753	-0.254804	-0.190155	-0.0682754	0.0813505	-0.513926	-0.0497336	-0.367642
109411944	0.605438	0.519621	0.367096	0.490895	0.534921	0.643511	-0.381739	0.295054	0.056197	0.0500277	-0.604479	0.601093	0.367826	0.179399	0.0634921	0.366645	0.561491	0.690701	0.398368	0.30809	0.510881	0.547782	0.630524	0.500594	0.440488	-0.684899	0.0762729	0.147491	0.585749	0.64653	0.537737	0.49192	0.578306	0.585887	-0.117212	0.378616	0.537693	0.662639	0.581589	0.508527	0.787546	0.504639	-0.0211237	0.496517	0.616252	0.566199	-0.147899	0.53508	0.383779
109423817	0.193234	0.0635287	0.0687747	-0.102787	0.139888	0.206295	-0.30087	-0.142951	-0.0361578	-0.321052	-0.305719	0.0622754	0.0426087	0.162812	-0.130028	0.0252559	0.0335018	0.185712	-0.0710892	0.164604	-0.0371888	0.165211	0.459517	0.13057	-0.0226005	-0.556226	0.307309	0.0642798	0.0478347	0.118455	0.0877034	0.229652	0.0713466	0.17694	-0.222223	-0.0207159	0.200965	0.133534	0.0199326	0.275299	0.252758	0.0785395	0.086695	0.0686672	0.0829058	0.158052	-0.241382	0.0612789	-0.1884
115263691	0.482634	0.502534	0.617186	0.475832	0.57303	0.592867	-0.113913	0.48028	0.494882	0.205939	-0.712329	0.478798	0.593913	0.638591	0.425745	0.552581	0.598566	0.587325	0.437266	0.351407	0.424417	0.540771	0.642524	0.576497	0.52956	-0.386017	0.67537	0.469771	0.553258	0.643817	0.562985	0.376647	0.561467	0.614775	0.3634	0.367597	0.722581	0.492521	0.562542	0.605933	0.612381	0.594463	0.539974	0.53085	0.609158	0.594556	0.218128	0.563943	0.426517
109415288	-0.534555	-0.446015	-0.416221	-0.432413	-0.674344	-0.676035	0.222609	-0.2506	-0.165542	-0.217111	0.558817	-0.537915	-0.278261	-0.200351	-0.0452272	-0.326584	-0.451605	-0.549359	-0.368859	-0.500849	-0.41326	-0.465834	-0.505019	-0.406168	-0.333689	0.482183	-0.13126	-0.169505	-0.477444	-0.513607	-0.461107	-0.554471	-0.475496	-0.595817	0.133769	-0.47294	-0.502859	-0.598616	-0.501415	-0.501667	-0.662096	-0.526756	-0.150506	-0.472747	-0.494775	-0.679625	0.00883673	-0.49778	-0.346709
109425177	-0.125061	-0.0503848	-0.0276885	-0.156395	-0.297436	-0.180276	-0.194783	-0.118545	-0.0627316	-0.371079	0.00739291	-0.125453	-0.191304	-0.188129	0.176995	-0.195515	-0.12954	-0.0576347	-0.00670653	0.209545	0.0934368	-0.0131468	-0.152506	-0.442764	-0.0598248	-0.0717857	0.00709515	-0.110068	-0.00947669	-0.095397	-0.0899181	-0.0920395	-0.140034	-0.175134	0.185186	-0.223027	-0.0919973	-0.110211	-0.140414	-0.078657	-0.279707	-0.0541652	0.00616107	-0.222728	-0.12059	-0.363056	-0.319053	-0.0168739	-0.0658529
109430891	0.544036	0.470551	0.36263	0.404944	0.484728	0.572423	-0.444348	0.298977	0.0113265	-0.0471135	-0.634921	0.513546	0.357391	0.131385	0.131333	0.394949	0.531563	0.636269	0.416252	0.324334	0.463	0.547344	0.721527	0.48704	0.405479	-0.721469	0.139686	0.0607576	0.552355	0.578712	0.500087	0.414178	0.518481	0.632378	-0.157299	0.349526	0.533227	0.594958	0.531093	0.62514	0.720175	0.532173	0.0484084	0.446337	0.526696	0.501584	-0.220453	0.534636	0.295684
109432889	-0.658713	-0.568253	-0.502859	-0.519693	-0.567453	-0.610987	0.109565	-0.43016	-0.3594	-0.299681	0.700152	-0.552355	-0.602609	-0.374075	-0.390955	-0.552145	-0.538263	-0.638556	-0.439054	-0.312422	-0.441617	-0.604313	-0.668025	-0.591406	-0.48303	0.336806	-0.428813	-0.370269	-0.573565	-0.63161	-0.609937	-0.401221	-0.631484	-0.673905	-0.23268	-0.429304	-0.605574	-0.615537	-0.553683	-0.609592	-0.69462	-0.612066	-0.305853	-0.596876	-0.573247	-0.601064	-0.242312	-0.600355	-0.511123
109432057	0.340418	0.244914	0.175956	0.192725	0.335081	0.382854	-0.357391	0.0688605	-0.0971468	-0.139883	-0.462709	0.300095	0.149565	0.0488873	-0.0439226	0.187677	0.310897	0.433632	0.233387	0.219291	0.257997	0.343131	0.53902	0.278761	0.222903	-0.699797	0.0891328	0.0158498	0.314536	0.344966	0.271083	0.216695	0.243731	0.40669	-0.21438	0.169253	0.333155	0.395571	0.27064	0.438101	0.536182	0.326345	-0.0717324	0.196318	0.306796	0.321218	-0.263242	0.281528	0.137375
109622350	-0.587378	-0.502972	-0.442123	-0.43197	-0.577677	-0.571029	0.0878261	-0.369145	-0.310608	-0.270053	0.646227	-0.478347	-0.484348	-0.385861	-0.310067	-0.453299	-0.472599	-0.572687	-0.408651	-0.322168	-0.377001	-0.537265	-0.607523	-0.517311	-0.401048	0.329582	-0.386242	-0.29014	-0.505874	-0.561079	-0.516033	-0.346265	-0.524685	-0.614323	-0.15817	-0.427541	-0.557343	-0.552885	-0.502744	-0.552428	-0.63236	-0.548422	-0.277248	-0.529089	-0.508075	-0.606177	-0.191618	-0.548402	-0.400787
115262683	-0.698673	-0.658938	-0.576476	-0.536658	-0.664321	-0.715763	0.0830977	-0.386176	-0.456626	-0.335356	0.711053	-0.620225	-0.542963	-0.496399	-0.330722	-0.475817	-0.535709	-0.665062	-0.438446	-0.402296	-0.461209	-0.63058	-0.555883	-0.549974	-0.51106	0.270163	-0.49521	-0.562154	-0.585454	-0.66075	-0.669507	-0.581435	-0.642538	-0.641599	-0.278178	-0.510958	-0.681493	-0.685952	-0.59726	-0.533569	-0.725062	-0.613821	-0.402492	-0.663335	-0.62708	-0.697745	-0.275048	-0.658067	-0.478073
109423370	0.288786	0.371614	0.29794	0.289372	0.288437	0.554191	-0.153947	0.262424	0.114379	-0.0551396	-0.496303	0.25886	0.35486	0.259116	0.104828	0.0239547	0.40211	0.398955	0.317064	0.3504	0.434506	0.439636	0.280572	0.286504	0.370994	-0.393327	0.274553	0.21512	0.390885	0.455382	0.360194	0.355949	0.383848	0.396846	0.0969712	0.380021	0.418098	0.340769	0.408485	0.372787	0.488199	0.494816	0.086934	0.315233	0.336573	0.372666	-0.175377	0.456805	0.194984
109425329	-0.51706	-0.441511	-0.401124	-0.409242	-0.492039	-0.521195	-0.0108719	-0.358545	-0.254249	-0.179993	0.69987	-0.438505	-0.414873	-0.382234	-0.280557	-0.458189	-0.474043	-0.544675	-0.406951	-0.228545	-0.335004	-0.524013	-0.621158	-0.4702	-0.330438	0.364651	-0.324008	-0.281395	-0.449789	-0.532938	-0.488455	-0.248471	-0.445681	-0.566826	-0.180432	-0.402505	-0.522176	-0.525561	-0.482252	-0.510467	-0.639701	-0.534772	-0.285672	-0.475932	-0.483575	-0.489139	-0.0597772	-0.491004	-0.314723
115268031	-0.538708	-0.47393	-0.472765	-0.432971	-0.54193	-0.545528	-0.0209609	-0.446926	-0.350034	-0.275625	0.650366	-0.452792	-0.489961	-0.410346	-0.368643	-0.532694	-0.494408	-0.497552	-0.399213	-0.363277	-0.38332	-0.501324	-0.619723	-0.57902	-0.382774	0.263913	-0.403521	-0.25736	-0.473642	-0.518125	-0.474247	-0.267006	-0.471346	-0.640133	-0.157987	-0.412147	-0.531972	-0.452879	-0.493377	-0.632928	-0.586595	-0.568957	-0.404432	-0.473932	-0.471559	-0.557005	-0.227024	-0.524042	-0.394218
115255300	-0.618079	-0.523564	-0.353698	-0.475389	-0.527485	-0.558019	0.173043	-0.428853	-0.28447	-0.117541	0.660144	-0.570857	-0.472174	-0.391535	-0.326593	-0.602221	-0.530669	-0.564454	-0.362152	-0.350324	-0.4802	-0.50396	-0.776029	-0.564298	-0.362937	0.388275	-0.263408	-0.239948	-0.513997	-0.564696	-0.542609	-0.40971	-0.592044	-0.598977	-0.0753814	-0.409029	-0.4975	-0.593129	-0.558112	-0.642975	-0.653733	-0.509153	-0.307173	-0.538773	-0.590095	-0.547605	-0.0586015	-0.520871	-0.354559
109406096	-0.24137	-0.194572	-0.163934	-0.257023	-0.280069	-0.252348	-0.0865406	-0.225371	-0.0854032	-0.284928	0.226185	-0.281654	-0.340944	-0.150187	-0.031318	-0.327526	-0.305603	-0.218465	-0.235674	0.0465756	-0.11903	-0.22705	-0.35159	-0.555383	-0.193697	0.212017	-0.0849386	-0.0515231	-0.211241	-0.251885	-0.232597	-0.0916126	-0.246443	-0.392331	0.117673	-0.314774	-0.230937	-0.202632	-0.221964	-0.387882	-0.435917	-0.219868	0.00704275	-0.30995	-0.251876	-0.327333	-0.201661	-0.163002	-0.188005
109418569	-0.587506	-0.500452	-0.395764	-0.421429	-0.619174	-0.665029	0.222222	-0.2779	-0.119608	-0.200154	0.579817	-0.502825	-0.345292	-0.165904	-0.0848195	-0.312718	-0.444108	-0.598433	-0.387722	-0.348234	-0.430554	-0.530807	-0.540138	-0.450543	-0.421967	0.452032	-0.164555	-0.189799	-0.512304	-0.563914	-0.500195	-0.459627	-0.507956	-0.588271	0.0801919	-0.453865	-0.528876	-0.61567	-0.505512	-0.480735	-0.69663	-0.553959	-0.0647053	-0.497505	-0.47138	-0.657455	-0.0232596	-0.560513	-0.405672
109419982	-0.500351	-0.322095	-0.276052	-0.257909	-0.351888	-0.398274	0.17743	-0.152136	-0.110458	-0.0529535	0.521531	-0.321375	-0.333986	-0.224407	-0.138756	-0.336455	-0.315879	-0.456145	-0.301412	-0.217172	-0.225506	-0.392297	-0.610656	-0.515164	-0.365454	0.502157	-0.257477	-0.261579	-0.344846	-0.389811	-0.371713	-0.243556	-0.388724	-0.494816	-0.0422751	-0.405591	-0.387723	-0.389711	-0.329181	-0.536082	-0.52561	-0.372467	-0.278629	-0.406809	-0.340564	-0.386383	-0.126067	-0.389961	-0.246675
109415649	0.393692	0.32553	0.170597	0.232156	0.27234	0.347078	-0.0373913	0.207017	0.041821	-0.0854842	-0.481409	0.327171	0.205217	0.240072	0.0908893	0.275637	0.342166	0.388805	0.237411	0.12995	0.21616	0.375559	0.464517	0.309483	0.124081	-0.447419	0.0620826	0.062959	0.291521	0.332759	0.291902	0.113039	0.232209	0.374642	-0.0766886	0.235368	0.30636	0.36356	0.355686	0.361731	0.509698	0.279402	0.0655714	0.270267	0.348027	0.272873	-0.218128	0.308171	0.0641085
109427043	-0.367441	-0.170068	-0.176926	-0.252646	-0.252466	-0.279828	-0.30187	-0.138217	-0.161909	-0.213561	0.372417	-0.309255	-0.255763	-0.20415	-0.0511203	-0.351122	-0.247798	-0.25741	-0.205309	-0.0148966	-0.123707	-0.2214	-0.386683	-0.458325	-0.0824611	0.187898	-0.0485786	-0.195126	-0.164785	-0.260986	-0.226001	-0.113982	-0.195734	-0.298038	-0.0623366	-0.37393	-0.191223	-0.219146	-0.194095	-0.276792	-0.437406	-0.215174	-0.192837	-0.292843	-0.267454	-0.238112	-0.223574	-0.117947	-0.159468
109403658	-0.688349	-0.670191	-0.56965	-0.564686	-0.640887	-0.728927	0.00786034	-0.480194	-0.355284	-0.248794	0.773538	-0.638623	-0.527516	-0.356861	-0.314045	-0.450472	-0.585483	-0.681779	-0.534829	-0.419836	-0.540664	-0.694106	-0.628261	-0.606246	-0.542115	0.331931	-0.345175	-0.413014	-0.613241	-0.659803	-0.650422	-0.496317	-0.618224	-0.707682	-0.164114	-0.594094	-0.657564	-0.688964	-0.631292	-0.65176	-0.790526	-0.667334	-0.377028	-0.621594	-0.596685	-0.650851	-0.127058	-0.700209	-0.485327
115268191	-0.61731	-0.534634	-0.424352	-0.464414	-0.541777	-0.659452	0.21396	-0.373148	-0.189543	-0.109065	0.664637	-0.569627	-0.42357	-0.225716	-0.1505	-0.409408	-0.501743	-0.598433	-0.408069	-0.362856	-0.501925	-0.543956	-0.683674	-0.48805	-0.443464	0.469644	-0.216449	-0.1669	-0.540289	-0.616824	-0.551588	-0.488452	-0.58907	-0.609942	0.0148181	-0.426752	-0.559697	-0.628707	-0.555133	-0.606522	-0.732879	-0.550573	-0.184432	-0.531406	-0.525924	-0.582131	0.0832694	-0.620695	-0.387352
109415748	-0.598118	-0.464956	-0.398891	-0.409907	-0.537826	-0.612514	0.208741	-0.290759	-0.114161	-0.142586	0.632884	-0.499665	-0.351381	-0.131632	-0.133101	-0.356054	-0.437406	-0.577845	-0.384591	-0.4292	-0.445665	-0.503631	-0.62891	-0.491213	-0.344178	0.463999	-0.134172	-0.105248	-0.491992	-0.550348	-0.458549	-0.424546	-0.506627	-0.609039	0.0821531	-0.438215	-0.46634	-0.550947	-0.499752	-0.56284	-0.669211	-0.56028	-0.213263	-0.442031	-0.450538	-0.53703	0.012095	-0.550297	-0.324974
109422023	-0.489407	-0.345684	-0.28671	-0.329183	-0.383414	-0.524102	0.12	-0.183483	-0.0731868	0.00194282	0.60274	-0.41562	-0.284348	-0.137059	-0.0295716	-0.273895	-0.35914	-0.491724	-0.286592	-0.193301	-0.305878	-0.448305	-0.593522	-0.341109	-0.30134	0.552163	-0.140129	-0.185355	-0.369591	-0.463422	-0.430544	-0.335542	-0.397502	-0.460404	0.00697169	-0.327047	-0.427832	-0.519959	-0.365874	-0.444961	-0.642117	-0.413461	-0.0629309	-0.407601	-0.384382	-0.410471	0.154875	-0.405862	-0.286526
109412597	-0.509687	-0.28515	-0.131872	-0.252752	-0.297805	-0.423263	0.193015	-0.130007	-0.0433167	0.0882975	0.549033	-0.340387	-0.22795	-0.206927	-0.0589653	-0.338947	-0.312706	-0.39602	-0.145944	-0.293667	-0.241851	-0.320425	-0.606164	-0.278165	-0.116167	0.534174	-0.104221	-0.0747317	-0.286451	-0.338757	-0.318093	-0.293033	-0.333369	-0.438845	0.0949674	-0.180619	-0.275406	-0.417053	-0.338113	-0.485031	-0.535262	-0.32868	-0.0786764	-0.28825	-0.350886	-0.326826	0.203667	-0.326913	-0.124398
109400419	-0.536252	-0.449399	-0.369856	-0.373126	-0.481115	-0.593925	0.267015	-0.243898	-0.0749456	-0.0145743	0.642453	-0.481385	-0.305719	-0.189698	-0.0839495	-0.351481	-0.442767	-0.588368	-0.337188	-0.289744	-0.366389	-0.533218	-0.636162	-0.403093	-0.357254	0.635148	-0.179857	-0.158973	-0.473035	-0.553513	-0.4951	-0.376953	-0.47161	-0.558926	0.06995	-0.335053	-0.521729	-0.592343	-0.48048	-0.499489	-0.697095	-0.495268	-0.0893549	-0.464045	-0.475371	-0.506807	0.181658	-0.508992	-0.306217
109423385	0.335524	0.436033	0.425692	0.381989	0.624288	0.487037	-0.119591	0.22232	0.283443	0.391078	-0.410178	0.453626	0.380083	0.242307	0.260983	0.429225	0.416854	0.429609	0.398902	0.253999	0.336167	0.422541	0.293575	0.422525	0.330659	-0.201856	0.327557	0.469432	0.393594	0.38348	0.463201	0.333828	0.321351	0.491204	0.108956	0.415731	0.489121	0.490341	0.342472	0.377361	0.513062	0.523259	0.177829	0.398444	0.41728	0.555628	0.319354	0.341549	0.37034
115265416	-0.494202	-0.307207	-0.205476	-0.222943	-0.389692	-0.447114	0.27675	-0.100044	-0.132096	-0.0455225	0.444639	-0.348991	-0.296362	-0.220302	-0.0730167	-0.408774	-0.282763	-0.357642	-0.14364	-0.32864	-0.241608	-0.290143	-0.552594	-0.291658	-0.18146	0.461164	-0.282709	-0.105919	-0.299911	-0.340356	-0.332785	-0.380014	-0.357811	-0.455627	0.11247	-0.159939	-0.344251	-0.393083	-0.282834	-0.503329	-0.492292	-0.338666	-0.0617585	-0.315921	-0.327309	-0.437318	0.0410262	-0.340068	-0.198907
109416935	0.357052	0.248966	0.17916	0.103718	0.337551	0.409981	-0.0548064	0.0163506	0.198954	-0.0364438	-0.405482	0.255079	0.262723	0.257643	0.0615619	0.29645	0.151941	0.234986	0.0684363	0.356435	0.136728	0.292862	0.446711	0.246338	0.1248	-0.446259	0.365116	0.265159	0.149436	0.194043	0.255248	0.247408	0.211473	0.346356	-0.0610289	0.236132	0.272984	0.293719	0.132942	0.435318	0.391388	0.267331	0.189535	0.247926	0.194714	0.357865	-0.0134935	0.202575	0.140271
109430324	-0.192373	-0.185807	-0.168847	-0.192324	-0.274956	-0.184963	-0.400087	-0.270271	-0.331155	-0.366059	0.227055	-0.162493	-0.35312	-0.44794	-0.116572	-0.375	-0.180056	-0.0855558	-0.118284	0.228004	0.0709066	-0.178397	-0.327083	-0.532336	-0.22007	-0.205469	-0.366367	-0.416148	-0.0582266	-0.151945	-0.261395	-0.065693	-0.222508	-0.257341	-0.173023	-0.327559	-0.258631	-0.166725	-0.164369	-0.27353	-0.294639	-0.142892	-0.327928	-0.3914	-0.170726	-0.349186	-0.458214	-0.146346	-0.1518
115254988	-0.49613	-0.442158	-0.287783	-0.307257	-0.528868	-0.557374	0.0592594	-0.197423	-0.215237	-0.129966	0.538245	-0.416527	-0.27451	-0.332678	-0.0688605	-0.313114	-0.328586	-0.453832	-0.275343	-0.311204	-0.300954	-0.447965	-0.48332	-0.326006	-0.333973	0.338219	-0.307757	-0.315923	-0.35909	-0.421387	-0.43459	-0.400753	-0.402366	-0.456432	-0.00545851	-0.384743	-0.450696	-0.5408	-0.380877	-0.434244	-0.588106	-0.41097	-0.141793	-0.436282	-0.394995	-0.562776	-0.0083899	-0.450581	-0.283217
109426361	-0.0612158	-0.0815452	-0.0424536	-0.0820171	0.109519	-0.034405	0.439417	0.0379416	0.218396	0.232562	-0.0345953	-0.0921193	0.120513	0.499893	-0.0654917	0.0956427	-0.00804569	-0.150131	0	-0.27199	-0.252351	-0.091649	0.123085	0.308103	-0.00332577	0.100294	0.334799	0.18922	-0.159403	-0.0520276	-0.0531883	-0.235167	-0.113298	0.0207769	0.11598	0.178846	0.0759697	-0.136824	-0.0806689	0.123325	0.0832229	-0.118338	0.175705	0.111877	-0.0239564	0.183972	0.325311	-0.091534	-0.121318
109406930	0.294882	0.345321	0.266225	0.142027	0.285648	0.368299	-0.0465319	0.203357	0.330719	-0.0442089	-0.465637	0.250284	0.335725	0.546173	0.221401	0.367378	0.290859	0.230131	0.192743	0.289744	0.178545	0.322385	0.42961	0.263457	0.232038	-0.342975	0.566183	0.304074	0.22907	0.278792	0.32763	0.180767	0.249989	0.379464	0.14099	0.209629	0.423012	0.270785	0.273357	0.514583	0.384099	0.290524	0.334751	0.314353	0.292451	0.340119	-0.0851302	0.365755	0.0691388
109399408	-0.591119	-0.489935	-0.359135	-0.399272	-0.505752	-0.568365	0.210481	-0.29599	-0.266885	-0.103478	0.592866	-0.541417	-0.452272	-0.300155	-0.244889	-0.501525	-0.453043	-0.499609	-0.318406	-0.423513	-0.399401	-0.48807	-0.655667	-0.461388	-0.336865	0.517963	-0.310259	-0.223267	-0.459493	-0.473923	-0.501303	-0.409129	-0.496875	-0.610845	0.00566573	-0.350924	-0.485994	-0.551176	-0.442378	-0.66873	-0.639004	-0.460053	-0.189274	-0.484297	-0.495548	-0.54075	-0.000697788	-0.480566	-0.364451
115256859	-0.196846	-0.0731675	-0.00178636	0.0496212	-0.0887662	-0.0943197	-0.12087	0.151667	-0.0622959	-0.0684845	0.237878	-0.0798749	-0.149565	-0.196422	0.0952381	-0.108861	0.0201011	-0.09743	-0.0670653	0.173808	0.100875	-0.107804	-0.310012	-0.264303	-0.0261456	0.204973	-0.269172	-0.261082	0.0306864	-0.0985618	-0.128012	0.00848908	-0.0438715	-0.105171	-0.0596951	-0.200548	-0.128618	-0.119357	0.0606837	-0.176978	-0.297827	-0.0320477	-0.0734927	-0.182232	-0.0336944	-0.09948	-0.12883	-0.0466252	0.0894029
109428453	-0.543262	-0.460774	-0.342757	-0.385037	-0.48737	-0.560476	0.0565586	-0.307676	-0.26286	-0.0860261	0.638816	-0.516365	-0.385904	-0.336101	-0.184073	-0.46732	-0.431562	-0.487926	-0.329505	-0.27795	-0.366316	-0.490037	-0.65195	-0.387219	-0.299763	0.412021	-0.294419	-0.241427	-0.420633	-0.496072	-0.50684	-0.404389	-0.470485	-0.524616	-0.0569	-0.368719	-0.5014	-0.572466	-0.43836	-0.547069	-0.651138	-0.444896	-0.180989	-0.500805	-0.482011	-0.51354	0.0758593	-0.470334	-0.300895
115254140	0.540335	0.58203	0.528443	0.57193	0.532944	0.523509	-0.0887922	0.532723	0.425207	0.305355	-0.643231	0.625013	0.672906	0.447456	0.52808	0.661944	0.668083	0.589338	0.557695	0.281865	0.54634	0.56812	0.64873	0.72819	0.523704	-0.388923	0.411079	0.393812	0.605587	0.61623	0.604615	0.235493	0.560303	0.679383	0.303381	0.484265	0.617411	0.53426	0.560716	0.720587	0.683516	0.584039	0.362577	0.563155	0.652207	0.523304	0.295189	0.532773	0.524777
115256858	-0.457225	-0.339186	-0.330994	-0.315961	-0.551074	-0.518174	0.176995	-0.257629	-0.180392	-0.164447	0.524141	-0.354325	-0.340074	-0.352764	-0.133101	-0.351917	-0.414173	-0.476047	-0.318853	-0.346067	-0.308269	-0.376518	-0.524634	-0.393603	-0.271708	0.431485	-0.289412	-0.093358	-0.4121	-0.469401	-0.341586	-0.31908	-0.392713	-0.518293	0.0244062	-0.334172	-0.46232	-0.420357	-0.433296	-0.459695	-0.544664	-0.455086	-0.157141	-0.365424	-0.429696	-0.579806	-0.0407043	-0.422827	-0.244276
115257386	-0.200458	-0.149402	-0.0875314	-0.209118	-0.0887662	-0.0483214	0.0452174	-0.0971892	0.0178611	-0.0223425	0.31833	-0.218415	0.115652	0.182454	-0.278321	-0.0457218	-0.115693	-0.25341	-0.273626	-0.447245	-0.317964	-0.207281	-0.166506	0.0343368	-0.0319065	0.0577897	0.243452	0.0515119	-0.224733	-0.133827	-0.119596	-0.0656787	-0.132058	-0.18687	-0.15512	-0.207159	0.0348339	-0.241001	-0.151488	-0.20213	-0.0706236	-0.236973	-0.179551	-0.0422567	-0.172019	0.0646155	0.0283706	-0.164743	-0.169211
109403054	0.121076	0.247485	0.262319	0.135661	0.417613	0.464467	-0.341527	0.0320541	0.0525284	0.0573507	-0.213229	0.203204	0.256689	0.227343	-0.191906	0.0248366	0.242935	0.273257	0.125941	0.141413	0.0948933	0.249513	0.138345	0.188072	0.233247	-0.484079	0.293532	0.195829	0.204108	0.295879	0.259958	0.299994	0.234578	0.290876	-0.194027	0.153486	0.41828	0.328562	0.279682	0.174348	0.452379	0.277552	-0.0438162	0.236528	0.22692	0.474001	-0.204308	0.308816	0.0490946
109417846	-0.604006	-0.495932	-0.390233	-0.434751	-0.555933	-0.649127	0.289959	-0.298096	-0.122512	-0.0965907	0.618918	-0.55024	-0.407864	-0.139851	-0.123609	-0.357316	-0.485884	-0.591733	-0.401907	-0.426362	-0.4781	-0.530813	-0.641318	-0.483727	-0.382329	0.566823	-0.150541	-0.119394	-0.525312	-0.558085	-0.502275	-0.490034	-0.536774	-0.636053	0.115536	-0.444021	-0.508648	-0.600777	-0.513397	-0.617312	-0.718193	-0.546742	-0.108291	-0.48189	-0.49694	-0.582217	0.0845499	-0.555262	-0.354359
109418183	-0.0234771	0.173061	0.245624	0.217536	0.0390385	0.101754	0.0278261	0.198301	0.177739	0	-0.0456621	0.155237	-0.026087	-0.0576172	0.254403	-0.128456	0.151875	0.112525	0.194042	0.341119	0.31378	0.144176	-0.304511	-0.216864	0.16618	0.182399	-0.0784901	0.14573	0.202621	0.0899716	0.11428	0.18676	0.0709034	-0.00722202	0.291504	0.0837451	0.09557	0.107467	0.169648	-0.0827728	-0.0915319	0.151211	0.167229	0.00264105	0.148078	-0.0367239	-0.0395327	0.153641	0.238117
109403351	-0.211745	-0.0534517	-0.0259022	-0.0797484	-0.0390385	-0.0399581	0.328696	0.140772	0.186016	-0.113169	0.00869754	-0.0852902	0.133043	0.349632	0.0595782	0.179839	0.0500294	-0.228252	-0.0684066	-0.177057	-0.101339	-0.0622281	0.0985037	0.223189	-0.011965	0.0641105	0.252321	0.233785	-0.177801	-0.147391	-0.0407511	-0.21044	-0.154658	-0.0433321	0.0483661	0.0837451	0.030368	-0.187496	-0.066442	0.149082	-0.0278777	-0.0631927	0.284289	-0.0211284	-0.0571917	-0.0195241	0.0558109	-0.152309	-0.14915
109402267	-0.0727203	-0.1201	0.0335087	-0.124107	-0.137159	-0.162923	-0.15311	-0.144539	-0.0396601	-0.0655988	0.0778769	-0.155305	-0.180948	-0.276421	0.104851	-0.198867	-0.193278	-0.0732187	-0.00134189	0.221011	0.026276	-0.112235	-0.161826	-0.301934	0.0217236	0.0930458	0.00177456	-0.0823668	-0.0343115	-0.120316	-0.133385	-0.0585555	-0.123692	-0.11041	0.157803	-0.149263	-0.104547	-0.137252	-0.181909	-0.0496395	-0.292611	-0.0187403	0.103463	-0.212697	-0.19427	-0.206488	0.053974	-0.00777425	0.0770072
109621383	-0.496179	-0.375915	-0.280458	-0.296841	-0.506107	-0.522243	0.213913	-0.187405	-0.0592465	-0.135512	0.489237	-0.361919	-0.262609	-0.246183	-0.0165253	-0.270412	-0.350653	-0.535637	-0.245459	-0.260983	-0.280311	-0.422888	-0.497019	-0.399843	-0.26899	0.443356	-0.176048	-0.0810101	-0.407949	-0.50366	-0.353028	-0.335542	-0.429409	-0.459953	0.12549	-0.296193	-0.414434	-0.472399	-0.43453	-0.319201	-0.579857	-0.416169	-0.0378466	-0.37767	-0.416746	-0.543886	0.000465091	-0.420515	-0.230267
109419916	0.0738334	0.198077	0.205922	0.19321	-0.0464845	0.0873693	-0.136117	0.192677	0.0237473	-0.134084	-0.134406	0.133605	-0.0400087	-0.185987	0.30187	0.0126307	0.166205	0.168824	0.182681	0.3504	0.315244	0.195491	-0.168043	-0.260745	0.121449	0.0295785	-0.151248	-0.0273028	0.239677	0.108984	0.134242	0.108818	0.0921945	0.0855544	0.177599	-0.0423225	0.0759366	0.141796	0.217534	0.0059463	-0.0492614	0.227092	0.0961776	-0.0312592	0.125051	-0.125539	-0.249343	0.238063	0.206762
109411639	-0.475678	-0.267108	-0.151608	-0.242517	-0.316009	-0.458729	0.331881	-0.105056	0.141326	0.148301	0.499677	-0.352625	-0.179041	0.0460324	0.0882296	-0.244479	-0.306425	-0.431855	-0.179623	-0.240372	-0.274534	-0.33671	-0.636296	-0.345325	-0.179815	0.684268	0.0801698	0.0521795	-0.305941	-0.358283	-0.304746	-0.284507	-0.324022	-0.457885	0.306346	-0.221789	-0.281685	-0.436344	-0.339892	-0.488705	-0.597795	-0.352708	0.0212161	-0.262608	-0.296116	-0.334296	0.308771	-0.347429	-0.140605
115260379	-0.31378	-0.2528	-0.359057	-0.336272	-0.565129	-0.459983	0.166957	-0.310308	-0.144195	-0.191368	0.377908	-0.320402	-0.26	-0.306855	-0.116112	-0.416286	-0.407829	-0.441408	-0.165875	-0.266939	-0.242657	-0.316837	-0.499519	-0.547582	-0.270762	0.372924	-0.175162	-0.14573	-0.356955	-0.420922	-0.281714	-0.258247	-0.359835	-0.4428	0.12549	-0.259169	-0.396571	-0.329719	-0.420356	-0.311884	-0.427459	-0.407593	-0.263166	-0.311643	-0.42783	-0.565735	-0.226964	-0.234458	-0.304842
109422250	-0.606273	-0.557979	-0.480838	-0.469905	-0.635752	-0.716327	0.122272	-0.323047	-0.223147	-0.177083	0.651239	-0.576075	-0.401751	-0.202104	-0.134092	-0.323203	-0.486781	-0.613326	-0.447711	-0.485095	-0.480901	-0.610919	-0.554939	-0.513222	-0.46467	0.448924	-0.237392	-0.306444	-0.533017	-0.55854	-0.546764	-0.56677	-0.540779	-0.65192	0.0428885	-0.571959	-0.561576	-0.636603	-0.52274	-0.595724	-0.73126	-0.594344	-0.228957	-0.533173	-0.502729	-0.647582	-0.0392386	-0.581129	-0.416996
109429337	0.119704	0.346733	0.336641	0.315762	0.120425	0.15649	-0.201787	0.313456	0.238646	0.0124152	-0.226243	0.301268	0.119416	0.000437542	0.512425	0.140768	0.282763	0.288406	0.291538	0.450761	0.470868	0.330556	-0.0157884	-0.086048	0.284961	0.044804	0.101571	0.166822	0.392191	0.258779	0.299928	0.22662	0.267637	0.185056	0.356191	0.0561114	0.233679	0.277106	0.273066	0.154024	0.0125751	0.314233	0.188143	0.1434	0.313754	0.0365791	-0.00139862	0.291106	0.389071
109403247	0.132736	0.243162	0.162558	0.102344	0.402004	0.293181	0.0869565	0.140772	0.208234	0.218082	-0.115242	0.207585	0.190435	0.334791	-0.0491411	0.123667	0.138028	0.105664	0.0804783	0.0969211	0.0785613	0.165211	0.219508	0.453607	0.252593	-0.125964	0.275824	0.270327	0.0943156	0.142417	0.165219	0.0487005	0.117877	0.225688	-0.117647	0.291786	0.253662	0.168747	0.129783	0.299079	0.303403	0.109684	0.167669	0.235053	0.152511	0.452774	0.270218	0.15675	0.14697
115270297	-0.695208	-0.670921	-0.604366	-0.641671	-0.747472	-0.796547	0.267449	-0.524849	-0.327451	-0.303146	0.702044	-0.700976	-0.634051	-0.301028	-0.303175	-0.522431	-0.689171	-0.734316	-0.555868	-0.450863	-0.617468	-0.676329	-0.66742	-0.655253	-0.602589	0.449548	-0.328444	-0.310019	-0.710906	-0.727165	-0.687602	-0.636373	-0.72581	-0.792338	-0.0442363	-0.554602	-0.724525	-0.738713	-0.699565	-0.708982	-0.83512	-0.716942	-0.221186	-0.660845	-0.684233	-0.790666	-0.129556	-0.717074	-0.5819
109431003	-0.55394	-0.552269	-0.431097	-0.417463	-0.629609	-0.644124	0.167793	-0.29751	-0.280131	-0.227856	0.591109	-0.533099	-0.402267	-0.329688	-0.160855	-0.342864	-0.442838	-0.552512	-0.378932	-0.364462	-0.437085	-0.520763	-0.533046	-0.461036	-0.45798	0.370651	-0.360943	-0.366303	-0.487185	-0.543391	-0.534365	-0.444507	-0.49485	-0.560145	-0.0574361	-0.421498	-0.574349	-0.613347	-0.472426	-0.53748	-0.681384	-0.52146	-0.193657	-0.499914	-0.49174	-0.652366	-0.10513	-0.563739	-0.405683
109407957	-0.314053	-0.142954	-0.0661527	-0.0971116	-0.290253	-0.265999	-0.114883	-0.0693567	-0.0619141	-0.171603	0.295539	-0.132789	-0.181897	-0.208826	0.00174102	-0.256701	-0.109982	-0.208306	-0.049224	0.0341416	0.024659	-0.219742	-0.38585	-0.311109	-0.0306037	0.131948	-0.164662	-0.094741	-0.107044	-0.199558	-0.186643	-0.121634	-0.190275	-0.269255	0.0806804	-0.218368	-0.183261	-0.225191	-0.14098	-0.186286	-0.327384	-0.198327	-0.00440459	-0.288125	-0.146876	-0.354532	-0.157338	-0.13022	-0.0785685
115266331	-0.241596	-0.26907	-0.124179	-0.294247	-0.0883206	-0.144066	-0.161339	-0.213819	-0.0847496	-0.243877	0.274467	-0.297001	-0.0400087	0.194937	-0.263158	-0.0566203	-0.0889109	-0.276341	-0.27145	-0.21988	-0.398937	-0.315591	-0.128533	-0.022143	-0.187492	-0.249272	0.148144	0.00308258	-0.287522	-0.306151	-0.265383	-0.167584	-0.345286	-0.120092	-0.279146	-0.254817	-0.0357349	-0.339396	-0.160603	-0.0498574	-0.134772	-0.258243	0.0226689	-0.252715	-0.194893	-0.035337	-0.128858	-0.254052	-0.396076
109401434	-0.383308	-0.321587	-0.344767	-0.379691	-0.192869	-0.403298	0.183478	-0.298105	-0.163363	0.0369137	0.412698	-0.435025	-0.153043	0.111306	-0.284845	-0.145439	-0.284989	-0.37554	-0.232046	-0.578278	-0.517389	-0.359783	-0.296511	-0.0009036	-0.187451	0.196846	0.0904632	0.084092	-0.424646	-0.41188	-0.345498	-0.475835	-0.446248	-0.304228	-0.138127	-0.183358	-0.242944	-0.39237	-0.36233	-0.273013	-0.23789	-0.363358	-0.158868	-0.297558	-0.356894	-0.183155	0.197664	-0.386323	-0.384651
109402798	-0.553547	-0.449473	-0.333445	-0.411505	-0.517246	-0.573851	0.245431	-0.294439	-0.0911272	-0.0787529	0.644179	-0.507218	-0.319408	-0.160333	-0.0944505	-0.293746	-0.443951	-0.582342	-0.37276	-0.333287	-0.418273	-0.505714	-0.666605	-0.418731	-0.320674	0.48667	-0.117616	-0.093419	-0.48328	-0.54754	-0.477025	-0.448972	-0.516715	-0.567874	0.0767554	-0.381593	-0.471114	-0.612411	-0.499192	-0.53872	-0.68639	-0.496043	-0.104829	-0.459061	-0.483225	-0.525749	0.135459	-0.525768	-0.276299
109411282	-0.368715	-0.15535	-0.102291	-0.142914	-0.288669	-0.363651	0.360078	0.0394508	0.111329	0.103964	0.443236	-0.243062	-0.169602	-0.0124428	0.109613	-0.213415	-0.201948	-0.369674	-0.0957006	-0.175471	-0.155064	-0.236474	-0.565644	-0.232502	-0.0636053	0.621826	-0.0620961	-0.016734	-0.205599	-0.303211	-0.233262	-0.257409	-0.264394	-0.341541	0.214862	-0.107129	-0.234957	-0.368213	-0.218199	-0.338939	-0.498423	-0.300456	0.0215684	-0.17919	-0.233916	-0.272932	0.233992	-0.225404	-0.0372957
115264105	-0.566652	-0.458243	-0.360264	-0.412835	-0.498175	-0.601288	0.223673	-0.297056	-0.111184	-0.0578493	0.65506	-0.500443	-0.342907	-0.212758	-0.125789	-0.380911	-0.464516	-0.569981	-0.314139	-0.303481	-0.389892	-0.49431	-0.63958	-0.4124	-0.28874	0.540443	-0.128268	-0.14762	-0.462955	-0.546182	-0.486335	-0.35551	-0.471475	-0.560194	0.047536	-0.309245	-0.489888	-0.589526	-0.520472	-0.498442	-0.698015	-0.51321	-0.14403	-0.438795	-0.48855	-0.508069	0.156407	-0.518657	-0.288521
109403239	-0.428643	-0.240418	-0.221158	-0.210317	-0.414035	-0.463669	0.23793	-0.0721606	0.00435825	-0.0495636	0.471612	-0.274718	-0.170074	-0.118341	0.0071786	-0.26748	-0.260311	-0.397898	-0.170867	-0.384332	-0.220672	-0.293958	-0.475224	-0.283176	-0.140539	0.537723	-0.0956044	-0.0140948	-0.283296	-0.349866	-0.24705	-0.237798	-0.28285	-0.443219	0.170881	-0.228415	-0.291303	-0.360973	-0.317066	-0.386822	-0.485981	-0.39919	-0.109407	-0.232073	-0.277434	-0.412743	0.0949199	-0.334071	-0.161868
109406511	-0.362089	-0.208111	-0.11522	-0.076647	-0.323927	-0.348936	0.38087	-0.0169972	0.16075	0.13794	0.338769	-0.191339	-0.02	-0.0785689	0.138291	-0.171566	-0.175103	-0.365477	-0.0335326	-0.252861	-0.149685	-0.236642	-0.52702	-0.355115	-0.140921	0.578349	-0.033702	0.0717644	-0.222476	-0.292521	-0.151931	-0.17559	-0.218028	-0.329956	0.382572	-0.104902	-0.224188	-0.268897	-0.261781	-0.321945	-0.409338	-0.243292	-0.0616107	-0.143497	-0.214136	-0.341672	0.144643	-0.25222	-0.0183167
109401911	-0.622508	-0.556121	-0.471971	-0.449979	-0.571929	-0.630599	0.111379	-0.334502	-0.341577	-0.225428	0.661867	-0.52588	-0.482643	-0.370752	-0.309745	-0.42673	-0.468489	-0.584051	-0.369207	-0.477586	-0.427769	-0.576715	-0.582688	-0.545106	-0.444293	0.394368	-0.414301	-0.40647	-0.51092	-0.543674	-0.541989	-0.423712	-0.538672	-0.638913	-0.143139	-0.443676	-0.544651	-0.567831	-0.490148	-0.614231	-0.648336	-0.567268	-0.341964	-0.518256	-0.516201	-0.593553	-0.21072	-0.547354	-0.447755
109418279	-0.5788	-0.354446	-0.200965	-0.317221	-0.375514	-0.461377	0.0156522	-0.228373	-0.175126	-0.0509991	0.577952	-0.373652	-0.295652	-0.31253	-0.198304	-0.477684	-0.36048	-0.408017	-0.217739	-0.317836	-0.26497	-0.373807	-0.575522	-0.338398	-0.182576	0.383308	-0.175162	-0.180512	-0.328525	-0.352652	-0.371189	-0.274331	-0.355403	-0.499674	-0.0261439	-0.296634	-0.325117	-0.432613	-0.385363	-0.515843	-0.531071	-0.392697	-0.182192	-0.373268	-0.389702	-0.41326	0.0144178	-0.375666	-0.246403
109411710	-0.494706	-0.372052	-0.350202	-0.345208	-0.531551	-0.528398	0.23005	-0.234089	-0.140523	-0.172949	0.502827	-0.454077	-0.328332	-0.208471	-0.116137	-0.387413	-0.424672	-0.456374	-0.374976	-0.40537	-0.38429	-0.353725	-0.539638	-0.462292	-0.262621	0.478224	-0.137055	-0.0616515	-0.421127	-0.459452	-0.368169	-0.349022	-0.392048	-0.553056	0.09501	-0.427634	-0.430159	-0.432479	-0.43684	-0.548432	-0.583701	-0.462761	-0.207321	-0.384796	-0.426149	-0.529126	-0.0207011	-0.451253	-0.232062
109399740	-0.461064	-0.312892	-0.244337	-0.295576	-0.454851	-0.521427	0.308763	-0.153008	-0.00871461	0.0408082	0.524576	-0.405329	-0.190911	-0.125301	0.0365376	-0.256969	-0.362792	-0.447681	-0.211302	-0.385061	-0.303387	-0.345835	-0.574897	-0.3213	-0.192811	0.623407	-0.0507857	-0.0365506	-0.344846	-0.386193	-0.330953	-0.374942	-0.339081	-0.493913	0.233385	-0.238505	-0.362262	-0.472273	-0.39165	-0.504978	-0.595784	-0.387817	-0.0763698	-0.287496	-0.377814	-0.456824	0.233061	-0.377302	-0.167067
109401621	-0.481983	-0.309183	-0.260091	-0.288227	-0.405298	-0.498346	0.266726	-0.19135	0.00567686	0.0769257	0.556235	-0.390834	-0.230116	-0.084008	0.0289887	-0.275644	-0.356196	-0.464706	-0.248737	-0.318599	-0.331076	-0.357572	-0.654842	-0.376347	-0.240984	0.588562	-0.0586755	0.00132399	-0.355098	-0.423292	-0.328123	-0.34217	-0.372026	-0.483227	0.207687	-0.263768	-0.368872	-0.449008	-0.39428	-0.526479	-0.606865	-0.399296	-0.139177	-0.285476	-0.352862	-0.402603	0.230073	-0.415515	-0.16918
109407247	0.262763	0.136258	-0.0080386	0.0531656	0.139423	0.231385	-0.0104348	-0.0710396	-0.130255	-0.0947127	-0.24701	0.195851	0.0556522	0.0427764	-0.259622	0.0396256	0.135794	0.199434	0.119823	-0.0969211	0.0627561	0.133659	0.26301	0.186142	0.0155101	-0.434326	-0.0829246	-0.00924572	0.0803262	0.169997	0.113837	0.0442326	0.0270319	0.154822	-0.226144	0.157353	0.145588	0.209447	0.120038	0.174692	0.459053	0.0677065	-0.17119	0.10036	0.130787	0.145966	-0.265567	0.141652	-0.093328
109404030	-0.538961	-0.343568	-0.159467	-0.252813	-0.334689	-0.426855	0.193955	-0.124237	-0.0422659	0.085017	0.549369	-0.404201	-0.219613	-0.164157	-0.0387125	-0.349086	-0.318113	-0.428694	-0.238804	-0.257249	-0.289903	-0.369943	-0.651666	-0.340957	-0.220513	0.546186	-0.125745	-0.114055	-0.32476	-0.359286	-0.36396	-0.333828	-0.344621	-0.458021	0.119416	-0.279064	-0.328761	-0.464726	-0.316997	-0.554835	-0.587651	-0.31987	-0.0611839	-0.340329	-0.361184	-0.35523	0.167469	-0.363978	-0.164014
115270238	-0.530943	-0.375038	-0.293855	-0.361526	-0.421988	-0.466488	0.186957	-0.307257	-0.163363	-0.0592561	0.617091	-0.400728	-0.363478	-0.3361	-0.217873	-0.428914	-0.456072	-0.4748	-0.3085	-0.24853	-0.319824	-0.38038	-0.651524	-0.42424	-0.276967	0.487149	-0.215515	-0.151013	-0.407949	-0.453927	-0.409725	-0.215355	-0.388196	-0.54436	-0.0627452	-0.257847	-0.447482	-0.460052	-0.462879	-0.579409	-0.598442	-0.437384	-0.214757	-0.37943	-0.45177	-0.449055	0.0497648	-0.464032	-0.249892
109407629	-0.215677	-0.128208	-0.19301	-0.156242	-0.5047	-0.359547	0.0300131	-0.194681	-0.154282	-0.135328	0.308897	-0.203837	-0.168334	-0.366814	0.00696106	-0.20061	-0.254725	-0.250317	-0.168183	-0.273285	-0.167422	-0.161556	-0.439708	-0.369959	-0.117263	0.306012	-0.197642	0.0273088	-0.209706	-0.285185	-0.116324	-0.174325	-0.199724	-0.312714	0.135135	-0.312638	-0.292643	-0.198329	-0.258129	-0.322771	-0.331192	-0.236173	-0.186674	-0.220623	-0.279208	-0.526683	-0.105389	-0.174365	-0.0846425
115267743	-0.523156	-0.359782	-0.209496	-0.307098	-0.412783	-0.454041	0.0304414	-0.212293	-0.127233	-0.112465	0.571118	-0.388629	-0.275712	-0.225935	-0.150935	-0.370863	-0.318113	-0.441047	-0.251326	-0.280807	-0.280139	-0.412022	-0.5894	-0.376431	-0.181065	0.359684	-0.135059	-0.135193	-0.336721	-0.401116	-0.373928	-0.253387	-0.384292	-0.472694	0.00501199	-0.346516	-0.319827	-0.470901	-0.363738	-0.454434	-0.547917	-0.402264	-0.140195	-0.39096	-0.372936	-0.423115	-0.0060475	-0.374415	-0.233371
109430172	0.0200953	-0.0517105	-0.0187608	-0.211379	0.096223	0.128033	-0.485323	-0.256757	-0.184532	-0.462736	-0.214441	-0.0491992	-0.0961079	0.109366	-0.227055	0.0823171	0.00290413	0.0871571	-0.148917	0.146226	-0.106941	0.0208202	0.386599	-0.0203354	-0.127211	-0.706272	0.235965	-0.0096881	-0.0586779	-0.000452217	-0.0221521	0.0893782	-0.0944107	0.100453	-0.368926	-0.191113	0.135793	0.0553463	-0.0287978	0.213152	0.18473	0.0530483	0.0437971	-0.126357	0	0.0567252	-0.465657	-0.027315	-0.339369
109412155	-0.323332	-0.188875	-0.22379	-0.117876	-0.341661	-0.331353	-0.0234834	-0.0980822	-0.129412	-0.0405653	0.511527	-0.157979	-0.163079	-0.315217	-0.0648108	-0.243032	-0.185417	-0.30585	-0.183799	-0.142976	-0.0753237	-0.282717	-0.50938	-0.287407	-0.185497	0.340266	-0.335097	-0.218423	-0.180548	-0.28354	-0.241015	-0.0916126	-0.185275	-0.340412	-0.0795382	-0.248204	-0.342161	-0.283593	-0.207787	-0.360437	-0.400133	-0.311743	-0.286332	-0.257998	-0.199549	-0.345234	-0.0372154	-0.28381	-0.102072
109429095	-0.566282	-0.437348	-0.283646	-0.351191	-0.439976	-0.527236	0.14003	-0.239538	-0.0899783	-0.0609694	0.632449	-0.436022	-0.302675	-0.204978	-0.0956938	-0.297692	-0.375749	-0.546276	-0.319747	-0.216631	-0.352673	-0.472072	-0.618658	-0.396089	-0.309605	0.440291	-0.137498	-0.184074	-0.415034	-0.511683	-0.448802	-0.293831	-0.444794	-0.482401	-0.0152539	-0.350924	-0.433285	-0.562154	-0.451682	-0.446201	-0.659684	-0.453055	-0.137334	-0.42354	-0.422601	-0.45264	0.0879213	-0.506549	-0.259979
109418334	-0.546638	-0.471529	-0.412291	-0.391738	-0.60058	-0.636215	0.272668	-0.230166	-0.130066	-0.177321	0.578947	-0.502825	-0.376604	-0.158263	-0.0778599	-0.306403	-0.417524	-0.601636	-0.367598	-0.372334	-0.390567	-0.531683	-0.557392	-0.434274	-0.358805	0.517737	-0.210905	-0.16778	-0.491541	-0.565271	-0.484246	-0.465213	-0.521032	-0.575179	0.0913055	-0.416612	-0.520836	-0.606522	-0.4776	-0.460152	-0.685012	-0.533191	-0.0983784	-0.477693	-0.467833	-0.609796	0.0211662	-0.522982	-0.341114
109411503	-0.451355	-0.320342	-0.248357	-0.223566	-0.524811	-0.539319	0.401826	-0.0821711	0.00305011	-0.0573258	0.405176	-0.322954	-0.238313	-0.128575	0.0752501	-0.200566	-0.302476	-0.45706	-0.214208	-0.355816	-0.275489	-0.34211	-0.47112	-0.337116	-0.261735	0.546638	-0.174091	-0.0497616	-0.359967	-0.403604	-0.305478	-0.433484	-0.370773	-0.470211	0.26934	-0.285016	-0.394424	-0.434537	-0.356649	-0.404348	-0.544431	-0.403844	0.0134252	-0.30907	-0.328813	-0.569345	0.070244	-0.395068	-0.180808
109431124	-0.623045	-0.454778	-0.38496	-0.388995	-0.474969	-0.571494	0.163478	-0.2506	-0.16772	-0.128712	0.627528	-0.45443	-0.357391	-0.244	-0.186562	-0.397562	-0.421677	-0.559422	-0.298664	-0.37848	-0.321683	-0.50133	-0.562521	-0.432373	-0.305771	0.480377	-0.219506	-0.216614	-0.453076	-0.496426	-0.462879	-0.370839	-0.4591	-0.595817	-0.00697169	-0.32881	-0.464452	-0.524532	-0.477053	-0.511728	-0.630966	-0.504187	-0.213437	-0.443696	-0.454874	-0.500654	-0.0199989	-0.501776	-0.328828
109433374	-0.495255	-0.30608	-0.313778	-0.293552	-0.460498	-0.538509	0.209748	-0.174482	-0.0318291	-0.0364597	0.534929	-0.368558	-0.251523	-0.0742686	-0.00565832	-0.260187	-0.345146	-0.453238	-0.255965	-0.347377	-0.277298	-0.378079	-0.545495	-0.354067	-0.205799	0.518301	-0.0790023	-0.0378964	-0.354104	-0.400021	-0.335602	-0.380553	-0.346842	-0.522245	0.183602	-0.312774	-0.387977	-0.435279	-0.385699	-0.474184	-0.576642	-0.447252	-0.131257	-0.322488	-0.327475	-0.470848	0.122425	-0.407993	-0.20035
109412894	-0.524766	-0.335829	-0.222975	-0.305995	-0.393814	-0.502939	0.148506	-0.179291	-0.0805254	0.031472	0.584977	-0.38829	-0.25508	-0.197325	-0.0773271	-0.278217	-0.352264	-0.454466	-0.224129	-0.367165	-0.299111	-0.396876	-0.586204	-0.346535	-0.188535	0.537466	-0.098675	-0.128266	-0.342502	-0.384932	-0.353539	-0.330352	-0.359486	-0.489501	0.0787921	-0.312167	-0.334687	-0.458951	-0.382685	-0.502824	-0.576221	-0.39609	-0.139703	-0.336955	-0.381917	-0.412125	0.133394	-0.372263	-0.195619
109425592	0.452385	0.339988	0.351019	0.289309	0.403863	0.48182	-0.304348	0.236654	0.0744937	-0.016514	-0.605784	0.372298	0.306087	0.191184	0.0830615	0.244721	0.369414	0.53152	0.274968	0.288056	0.310062	0.457508	0.700526	0.436439	0.297794	-0.547196	0.27139	0.0466689	0.423743	0.526718	0.391565	0.385136	0.472394	0.509604	-0.0705884	0.250354	0.465346	0.455479	0.402638	0.504411	0.573817	0.433773	0.17515	0.386473	0.403889	0.43046	-0.114412	0.439165	0.191017
109412138	-0.378076	-0.256365	-0.27361	-0.172089	-0.462924	-0.504206	0.155822	-0.0322862	-0.0979067	-0.119128	0.440139	-0.259989	-0.200218	-0.185712	0.0659556	-0.201613	-0.192286	-0.372286	-0.123982	-0.263436	-0.141006	-0.325298	-0.394444	-0.202627	-0.136194	0.358189	-0.282339	-0.163078	-0.2435	-0.364352	-0.30131	-0.400539	-0.31054	-0.361494	0.103381	-0.216209	-0.373755	-0.400122	-0.260736	-0.233023	-0.468856	-0.380021	-0.0781986	-0.308457	-0.24921	-0.484911	0.0374806	-0.318286	-0.13556
109419740	-0.484997	-0.320342	-0.24121	-0.264556	-0.4509	-0.494473	0.177865	-0.170009	-0.0660132	-0.0429943	0.516311	-0.329499	-0.222657	-0.242743	-0.0517616	-0.287892	-0.338889	-0.445622	-0.204817	-0.327654	-0.233643	-0.374764	-0.513131	-0.333953	-0.175081	0.483643	-0.149474	-0.0770644	-0.340783	-0.38755	-0.317662	-0.312824	-0.330438	-0.483529	0.13467	-0.267161	-0.364496	-0.419214	-0.387662	-0.418299	-0.533975	-0.395492	-0.0915558	-0.32624	-0.364954	-0.484722	0.0797805	-0.367975	-0.168812
109425008	-0.365103	-0.170031	-0.186268	-0.22002	-0.413015	-0.453809	0.153512	-0.0974283	-0.152288	-0.0971623	0.431057	-0.250284	-0.293542	-0.267411	-0.0339278	-0.233667	-0.268967	-0.310197	-0.143104	-0.329279	-0.192726	-0.229899	-0.438112	-0.211714	-0.0817783	0.401455	-0.239292	-0.0819085	-0.24577	-0.320396	-0.248325	-0.375165	-0.314924	-0.384431	0.0233167	-0.237623	-0.3033	-0.326132	-0.267598	-0.354033	-0.422207	-0.342443	-0.0620642	-0.285735	-0.301763	-0.463334	0.0258182	-0.245835	-0.141549
115253938	-0.509157	-0.405577	-0.342161	-0.306433	-0.511795	-0.569759	0.267449	-0.16674	-0.128105	-0.134813	0.505872	-0.378698	-0.363992	-0.184459	-0.0471944	-0.214068	-0.334198	-0.508759	-0.258928	-0.279995	-0.298505	-0.445553	-0.499627	-0.398348	-0.353486	0.425615	-0.294069	-0.248588	-0.401944	-0.469175	-0.4251	-0.446444	-0.450556	-0.496396	0.0505558	-0.321387	-0.47304	-0.505435	-0.382567	-0.420815	-0.593925	-0.460278	-0.0897951	-0.412533	-0.369166	-0.561208	-0.0551253	-0.461024	-0.294658
109398873	-0.675034	-0.521819	-0.407913	-0.496871	-0.456113	-0.567559	0.0478469	-0.405277	-0.241011	-0.16837	0.744834	-0.524379	-0.451501	-0.348692	-0.310202	-0.474842	-0.531794	-0.626707	-0.432536	-0.282765	-0.400884	-0.584628	-0.670567	-0.51618	-0.395237	0.406511	-0.240453	-0.252386	-0.541309	-0.598865	-0.563895	-0.358708	-0.565701	-0.647104	-0.180907	-0.432137	-0.530778	-0.599334	-0.57453	-0.588812	-0.704219	-0.546177	-0.252053	-0.571595	-0.563295	-0.500639	-0.0411785	-0.588622	-0.391363
109409005	-0.415002	-0.330421	-0.357349	-0.280066	-0.565717	-0.514456	0.184823	-0.157367	-0.228976	-0.261124	0.447586	-0.355679	-0.328767	-0.307795	-0.119617	-0.357579	-0.304486	-0.436472	-0.177091	-0.339569	-0.229923	-0.36819	-0.466119	-0.392248	-0.239351	0.370296	-0.374794	-0.235597	-0.344846	-0.433224	-0.358865	-0.345447	-0.388946	-0.457795	0.0148181	-0.243795	-0.434179	-0.420586	-0.322535	-0.35106	-0.484249	-0.426643	-0.163744	-0.371148	-0.379144	-0.581434	-0.204917	-0.322672	-0.307962
115263182	-0.523744	-0.422445	-0.38485	-0.376903	-0.554999	-0.570261	-0.000873371	-0.298096	-0.272151	-0.264405	0.606688	-0.408374	-0.352842	-0.377466	-0.212712	-0.441725	-0.40109	-0.488823	-0.290541	-0.309982	-0.299279	-0.45995	-0.509238	-0.384803	-0.26082	0.235345	-0.332705	-0.267973	-0.407468	-0.494512	-0.450668	-0.374257	-0.438855	-0.525888	-0.102407	-0.346629	-0.482633	-0.502484	-0.450668	-0.402814	-0.567462	-0.524528	-0.235145	-0.4589	-0.441279	-0.576614	-0.133131	-0.457589	-0.314937
109401087	-0.631084	-0.467585	-0.289006	-0.360718	-0.449041	-0.531186	0.151772	-0.238449	-0.16231	-0.0942474	0.598956	-0.475291	-0.344423	-0.266101	-0.176599	-0.514591	-0.396078	-0.52889	-0.277711	-0.261311	-0.327333	-0.48566	-0.634412	-0.396315	-0.306059	0.441871	-0.2353	-0.209175	-0.43196	-0.48749	-0.490005	-0.371366	-0.478481	-0.539964	0.0067553	-0.305516	-0.447579	-0.564441	-0.438169	-0.505435	-0.635751	-0.4438	-0.100579	-0.482096	-0.462511	-0.492626	0.0193055	-0.475459	-0.330645
109406089	-0.526011	-0.447087	-0.313083	-0.360883	-0.475647	-0.584728	0.278605	-0.254761	-0.0945091	-0.0219524	0.559952	-0.466843	-0.38079	-0.188075	-0.0406206	-0.286903	-0.42756	-0.526495	-0.323322	-0.27409	-0.394993	-0.455108	-0.584067	-0.389795	-0.353398	0.55594	-0.17192	-0.122047	-0.442821	-0.513584	-0.448889	-0.377847	-0.46912	-0.517728	0.0984685	-0.321395	-0.48353	-0.556683	-0.471578	-0.51213	-0.68926	-0.448818	-0.0503882	-0.410269	-0.439498	-0.516385	0.189186	-0.525826	-0.272887
115267741	0.0307141	0.0786784	0.0585286	0.103053	0.24154	0.109235	0.346238	0.163506	0.222489	0.361765	-0.0674353	0.0661399	0.22923	0.45961	-0.0439417	0.0703551	0.119542	0.0338637	0.0778296	-0.242679	-0.124637	0.0732155	0.125809	0.457647	0.146967	0.0932716	0.249547	0.255029	0.00744921	0.116019	0.0997063	-0.0815753	0.099973	0.12644	0.0950307	0.287503	0.168437	0.0535283	0.0990416	0.104312	0.223584	-0.00722517	0.112268	0.274788	0.136832	0.336007	0.39643	0.0319855	0.0495202
115254116	-0.196663	-0.304566	-0.271585	-0.308649	-0.233585	-0.0123153	-0.400957	-0.216217	-0.427887	-0.674306	-0.0250109	-0.240354	-0.263536	-0.196902	-0.359722	-0.162674	-0.150121	-0.161046	-0.369386	0.0926096	-0.0553304	-0.227489	0.306578	-0.177144	-0.335313	-0.605795	-0.228868	-0.480662	-0.228167	-0.112376	-0.280668	-0.165126	-0.202119	-0.162757	-0.497059	-0.353349	-0.205029	-0.210407	-0.128261	0.0228704	-0.0541411	-0.0977442	-0.111363	-0.364544	-0.214848	-0.229923	-0.736865	-0.190761	-0.430972
109433490	-0.133639	0.00744819	0.0428725	-0.0797484	-0.22726	-0.182599	-0.0773913	-0.0322511	0.110651	-0.134055	0.0617526	-0.0559576	-0.0234783	-0.0929732	0.225266	-0.126715	-0.102292	-0.0658682	0.00715363	0.0351948	0.123188	-0.0376874	-0.197507	-0.358729	-0.0367812	0.255087	0.154763	0.024215	0.00541525	-0.0235102	-0.024805	-0.00982946	-0.0527344	-0.229751	0.328105	-0.251235	-0.0294749	-0.0864312	-0.131998	-0.175149	-0.258798	-0.0478459	0.0325656	-0.165506	-0.0691621	-0.304948	-0.0744146	-0.0102131	-0.0161361
109431046	0.213372	0.331517	0.232277	0.24395	0.333062	0.300448	0.148293	0.182869	0.357735	0.30849	-0.254023	0.339204	0.397478	0.44925	0.120487	0.368467	0.268967	0.20817	0.238581	-0.104524	0.173663	0.254884	0.27557	0.449865	0.359248	-0.0799297	0.443765	0.520955	0.198377	0.302759	0.379909	0.136302	0.277248	0.236121	0.246677	0.337699	0.386383	0.311037	0.183198	0.289996	0.430572	0.195263	0.151859	0.412973	0.31684	0.377316	0.324006	0.22496	0.271757
109431922	-0.584797	-0.527184	-0.445793	-0.445358	-0.572457	-0.564647	0.0817569	-0.346557	-0.427887	-0.266468	0.648108	-0.539837	-0.550554	-0.466277	-0.358417	-0.527004	-0.474936	-0.540328	-0.440715	-0.29191	-0.411258	-0.526424	-0.659168	-0.545441	-0.487789	0.327847	-0.507414	-0.492772	-0.4947	-0.550348	-0.594563	-0.417843	-0.562475	-0.586014	-0.298105	-0.511397	-0.600793	-0.593029	-0.453676	-0.627106	-0.639933	-0.512649	-0.354338	-0.615938	-0.543661	-0.607704	-0.275394	-0.53231	-0.45191
109413707	-0.45158	-0.362411	-0.30196	-0.277407	-0.426263	-0.492149	0.253099	-0.239321	-0.0511983	0.0918184	0.601783	-0.382761	-0.270928	-0.194064	-0.0343628	-0.266986	-0.386919	-0.478335	-0.298729	-0.249125	-0.318963	-0.415528	-0.682424	-0.414617	-0.298302	0.559734	-0.193163	-0.106349	-0.371928	-0.439555	-0.377915	-0.311706	-0.36501	-0.497976	0.128133	-0.288543	-0.456066	-0.4693	-0.411144	-0.562154	-0.623203	-0.418517	-0.200938	-0.327561	-0.370275	-0.426834	0.212825	-0.457915	-0.13915
109407203	-0.578349	-0.584464	-0.581459	-0.543175	-0.787277	-0.753164	0.112174	-0.405318	-0.366805	-0.410422	0.651011	-0.614631	-0.513043	-0.352251	-0.283975	-0.467669	-0.565064	-0.637183	-0.51372	-0.504098	-0.511811	-0.607381	-0.515019	-0.548937	-0.458213	0.353962	-0.350767	-0.350017	-0.594775	-0.641104	-0.593105	-0.524983	-0.585396	-0.693766	-0.0997824	-0.59988	-0.651126	-0.659438	-0.58779	-0.549227	-0.718781	-0.686544	-0.284729	-0.602158	-0.594971	-0.783289	-0.22743	-0.602132	-0.503273
115259582	0.537832	0.489716	0.498055	0.520028	0.599883	0.710805	-0.39052	0.38688	0.163835	0.0714143	-0.678991	0.581137	0.480104	0.203887	0.137886	0.33885	0.590654	0.653335	0.42797	0.387227	0.535868	0.546805	0.710181	0.558772	0.484686	-0.644179	0.203808	0.228551	0.581137	0.656393	0.571304	0.549899	0.61367	0.646737	-0.0220092	0.439978	0.62402	0.644487	0.600101	0.621159	0.766572	0.612877	0.220306	0.523481	0.585567	0.623745	-0.0946666	0.584275	0.400656
109412362	-0.517282	-0.375882	-0.286682	-0.303992	-0.440969	-0.551016	0.293517	-0.18564	-0.0045952	0.0109786	0.544348	-0.402797	-0.297885	-0.0835343	-0.00305813	-0.232285	-0.373804	-0.506392	-0.297791	-0.344863	-0.344877	-0.438919	-0.581683	-0.401681	-0.284027	0.582821	-0.102907	-0.0391432	-0.408011	-0.453743	-0.3769	-0.401494	-0.419808	-0.537793	0.200701	-0.347147	-0.407367	-0.483299	-0.417394	-0.520052	-0.631299	-0.449824	-0.0612307	-0.359949	-0.369669	-0.471433	0.171473	-0.462373	-0.205039
109418065	-0.618517	-0.598463	-0.509545	-0.488149	-0.567602	-0.663127	0.144106	-0.379953	-0.290091	-0.200987	0.710642	-0.562025	-0.499568	-0.34897	-0.278666	-0.4426	-0.525813	-0.648701	-0.458489	-0.318684	-0.471096	-0.625004	-0.621732	-0.547255	-0.549236	0.476131	-0.375907	-0.40417	-0.56701	-0.645272	-0.618835	-0.356756	-0.574606	-0.632879	-0.188622	-0.465713	-0.642314	-0.649463	-0.558331	-0.58516	-0.74806	-0.601598	-0.279345	-0.581804	-0.556609	-0.599025	-0.0906225	-0.645352	-0.494525
115266752	-0.494373	-0.412717	-0.326903	-0.399628	-0.550722	-0.577534	-0.013913	-0.240576	-0.175561	-0.205939	0.56795	-0.503167	-0.28	-0.223921	-0.0569689	-0.284782	-0.388621	-0.516425	-0.320125	-0.289681	-0.340277	-0.483801	-0.493519	-0.387644	-0.242401	0.367958	-0.117513	-0.206488	-0.403436	-0.491001	-0.439846	-0.414625	-0.427193	-0.476654	0.0257081	-0.436797	-0.425153	-0.568434	-0.417698	-0.365846	-0.64444	-0.436932	-0.0739328	-0.461303	-0.462411	-0.548535	-0.00883673	-0.385879	-0.306151
109404751	-0.389574	-0.246766	-0.251978	-0.209574	-0.418251	-0.437238	0.308062	-0.128412	-0.0508623	-0.047703	0.471128	-0.331955	-0.255774	-0.126422	-0.0322511	-0.349553	-0.291206	-0.366045	-0.217317	-0.266436	-0.26252	-0.279759	-0.614109	-0.317855	-0.181864	0.542282	-0.201986	0.0273564	-0.307533	-0.392842	-0.305856	-0.257915	-0.320428	-0.447837	0.142576	-0.189942	-0.379533	-0.380164	-0.28366	-0.490158	-0.510344	-0.37659	-0.067699	-0.29159	-0.299023	-0.430933	0.118158	-0.349117	-0.178322
109409596	-0.475224	-0.420684	-0.432396	-0.410721	-0.696433	-0.692527	0.293453	-0.213614	-0.218771	-0.290748	0.481769	-0.501743	-0.431445	-0.188952	-0.0681377	-0.31533	-0.4307	-0.524198	-0.341734	-0.465517	-0.408066	-0.455108	-0.444955	-0.391156	-0.340491	0.461167	-0.281485	-0.207391	-0.472735	-0.521758	-0.464015	-0.595939	-0.513184	-0.57485	0.0962803	-0.431183	-0.528384	-0.570462	-0.435542	-0.450123	-0.632794	-0.551729	-0.0464102	-0.470395	-0.467551	-0.722752	-0.0845499	-0.450453	-0.396409
115263185	-0.61761	-0.544777	-0.465588	-0.485924	-0.620815	-0.672461	0.0532756	-0.356315	-0.257275	-0.250745	0.673079	-0.576075	-0.405244	-0.239369	-0.227563	-0.443474	-0.4805	-0.600002	-0.399662	-0.403521	-0.453821	-0.596835	-0.608173	-0.529558	-0.400577	0.354151	-0.244072	-0.317057	-0.518513	-0.569438	-0.564114	-0.4842	-0.538999	-0.635146	-0.0376369	-0.500243	-0.539149	-0.63201	-0.508503	-0.553468	-0.699527	-0.599784	-0.237797	-0.552626	-0.517869	-0.625638	-0.136868	-0.533854	-0.452475
109430091	0.129858	0.246326	0.149934	0.206466	-0.013507	0.113617	-0.325491	0.140642	0.00502074	-0.173775	-0.0932667	0.196731	0.0265796	-0.167979	0.254958	-0.0366572	0.19272	0.242731	0.144729	0.30008	0.373398	0.194997	-0.149581	-0.275294	0.102368	-0.0423057	-0.143324	-0.018973	0.289895	0.171274	0.164248	0.223884	0.162323	0.0398078	0.133843	-0.117499	0.0948833	0.216549	0.237049	-0.0588922	0.0125723	0.184337	-0.0875457	-0.0233801	0.212382	-0.0778009	-0.283625	0.223622	0.180944
109418447	0.0130987	0.111771	0.118844	0.131642	0.192255	0.292379	0.207482	0.186615	0.177163	0.188779	-0.0770067	0.126411	0.307525	0.131224	-0.0226235	0.111305	0.163113	-0.0480498	0.135083	0.0595864	0.267411	0.0201672	0.0735347	0.305098	0.185316	0.057589	0.153721	0.136103	0.0519187	0.13479	0.0970475	0.0502862	0.0908845	0.115151	0.0285528	0.294338	0.142077	0.00366006	0.0755552	0.234015	0.228697	0.21811	0.0898146	0.0946786	0.0405839	0.237414	0.153779	0.127942	0.152487
109409477	-0.641835	-0.540886	-0.394956	-0.483574	-0.598619	-0.661455	0.0965637	-0.38958	-0.191545	-0.14942	0.629976	-0.55711	-0.355372	-0.243233	-0.144224	-0.377696	-0.494255	-0.590784	-0.380873	-0.386228	-0.460179	-0.544513	-0.608287	-0.508948	-0.449989	0.410124	-0.130874	-0.229922	-0.515575	-0.539612	-0.516257	-0.44006	-0.520037	-0.615494	0.0496949	-0.469838	-0.513354	-0.626098	-0.560128	-0.583321	-0.712586	-0.523147	-0.194158	-0.508622	-0.51628	-0.63667	-0.0176812	-0.578627	-0.439574
109621771	-0.555298	-0.346953	-0.235469	-0.3242	-0.383636	-0.478785	0.0440184	-0.245522	-0.173581	-0.0250739	0.573236	-0.383144	-0.315102	-0.286808	-0.16347	-0.426888	-0.375002	-0.411059	-0.22476	-0.362291	-0.271897	-0.379975	-0.576652	-0.353703	-0.188345	0.418397	-0.175804	-0.140343	-0.336099	-0.355765	-0.358316	-0.322464	-0.369361	-0.520329	0.0272985	-0.297346	-0.338431	-0.422879	-0.398276	-0.546649	-0.54166	-0.392961	-0.204685	-0.356956	-0.387971	-0.417514	0.0627049	-0.384135	-0.224262
109410407	-0.515139	-0.522477	-0.407913	-0.420856	-0.586298	-0.592892	0.124837	-0.326358	-0.300719	-0.249519	0.609093	-0.528668	-0.472814	-0.304805	-0.240157	-0.398171	-0.426329	-0.534954	-0.373269	-0.312016	-0.427857	-0.542321	-0.618792	-0.507818	-0.427822	0.343276	-0.385967	-0.355454	-0.471106	-0.544814	-0.548606	-0.387986	-0.534445	-0.558821	-0.112685	-0.428168	-0.539714	-0.607341	-0.429623	-0.557701	-0.656109	-0.526082	-0.199441	-0.52932	-0.481684	-0.601558	-0.154012	-0.50777	-0.428885
109418092	-0.501815	-0.368846	-0.298898	-0.295862	-0.515161	-0.57244	0.212266	-0.156312	-0.122685	-0.100828	0.526865	-0.395711	-0.247064	-0.245635	-0.0284968	-0.262252	-0.328908	-0.478667	-0.197929	-0.36456	-0.275782	-0.404001	-0.492983	-0.291312	-0.193739	0.465681	-0.192983	-0.127735	-0.369977	-0.456612	-0.379992	-0.417487	-0.400557	-0.464894	0.0978641	-0.271188	-0.419976	-0.499369	-0.404364	-0.360973	-0.567326	-0.420188	-0.0785878	-0.387522	-0.401182	-0.550866	0.0793325	-0.411813	-0.218151
109406735	-0.311974	-0.277774	-0.309039	-0.423552	-0.21843	-0.208618	0.168696	-0.275006	-0.0622959	-0.232167	0.17743	-0.392154	-0.147826	0.319077	-0.218743	-0.0352711	-0.292583	-0.372796	-0.418934	-0.322168	-0.474157	-0.247159	-0.0175007	-0.0370476	-0.293806	-0.0699797	0.262521	0.0999418	-0.434122	-0.316483	-0.25558	-0.379328	-0.349643	-0.269923	-0.124183	-0.216856	-0.177742	-0.345268	-0.322908	-0.166003	-0.207689	-0.297457	0.0123221	-0.17783	-0.297486	-0.139923	-0.0595317	-0.362789	-0.436112
109401017	-0.487601	-0.365838	-0.317971	-0.378362	-0.516796	-0.596119	0.38	-0.234039	-0.105424	-0.0135998	0.537073	-0.466614	-0.322609	-0.222612	-0.0113068	-0.248204	-0.449371	-0.512308	-0.265131	-0.354656	-0.36538	-0.4001	-0.602023	-0.380867	-0.279625	0.569319	-0.151659	-0.120194	-0.438635	-0.495522	-0.435416	-0.587534	-0.494551	-0.524048	0.138127	-0.320435	-0.476957	-0.54191	-0.477053	-0.498008	-0.627714	-0.428356	-0.0765733	-0.440174	-0.489455	-0.573172	0.159061	-0.434725	-0.21195
115266633	-0.232338	-0.00569692	0.0830836	0.0536203	-0.0701917	-0.196116	0.282235	0.119442	0.237691	0.319421	0.248369	-0.0537129	-0.0100022	0.00327442	0.22314	-0.143511	-0.0618802	-0.146177	0.104197	-0.047388	0.0743938	-0.0850343	-0.443113	-0.112975	0.11347	0.656598	0.076733	0.164257	-0.00631916	-0.0723547	-0.0443043	-0.0339637	-0.0436594	-0.201809	0.397037	0.0379139	-0.0634294	-0.146828	-0.100128	-0.242883	-0.31834	-0.0647866	0.0994789	-0.0427062	-0.0545435	-0.111591	0.431931	-0.0655116	0.172302
109409402	0.112218	0.0271699	0.0942507	0.0104139	0.0871585	0.144299	-0.121331	0.116609	0.138562	-0.190924	-0.152675	0.0329499	0.156991	0.435716	0.0574163	0.212544	0.225628	0.0809806	-0.0102856	0.0611982	-0.0323148	0.0740763	0.245563	0.0915094	0.0268162	-0.376166	0.338867	-0.0581286	0.119387	0.12142	0.062026	0.151049	0.0649351	0.184879	-0.0529528	-0.0709784	0.255951	-0.0164667	0.140223	0.237852	0.127568	0.00925523	-0.0145257	0.128119	0.207088	0.219229	-0.168865	0.042416	-0.0606327
109411683	-0.627245	-0.573416	-0.47036	-0.492775	-0.657756	-0.707784	0.273973	-0.304273	-0.191068	-0.241934	0.601566	-0.619278	-0.444879	-0.141237	-0.103088	-0.347997	-0.488787	-0.643727	-0.434677	-0.413223	-0.505878	-0.56916	-0.565644	-0.490762	-0.460973	0.459935	-0.20403	-0.235597	-0.563308	-0.615015	-0.568202	-0.567328	-0.596605	-0.632516	0.0697321	-0.465768	-0.573991	-0.68977	-0.541398	-0.548889	-0.767269	-0.581499	-0.112684	-0.531406	-0.531688	-0.665824	-0.0225618	-0.615587	-0.445585
115267601	0.211565	0.106927	0.262205	0.0576086	0.331435	0.261875	-0.0330507	0.179163	0.180175	0.043723	-0.402349	0.103363	0.265275	0.32504	0.143541	0.349303	0.182066	0.18621	0.150706	0.166264	0.112521	0.152317	0.602404	0.450995	0.169984	-0.304139	0.40429	0.084991	0.141278	0.253694	0.138229	-0.0348575	0.153805	0.323933	0.0278928	0.218887	0.319827	0.0882796	0.160825	0.458322	0.281394	0.296167	0.467903	0.171265	0.137467	0.32431	0.167004	0.221851	0.0667396
115257318	-0.648893	-0.55647	-0.404068	-0.482454	-0.617253	-0.681274	0.106179	-0.278735	-0.244168	-0.237717	0.615016	-0.596196	-0.437772	-0.213195	-0.176279	-0.402266	-0.474352	-0.601113	-0.426012	-0.44926	-0.455494	-0.593874	-0.520472	-0.460785	-0.400066	0.415273	-0.221029	-0.32256	-0.522123	-0.530344	-0.560815	-0.573288	-0.555302	-0.638802	0.00479721	-0.551435	-0.508661	-0.663674	-0.493872	-0.557486	-0.721267	-0.559291	-0.110115	-0.56127	-0.527155	-0.638343	-0.0851858	-0.528879	-0.442603
109414601	-0.45858	-0.245186	-0.162147	-0.19875	-0.283788	-0.441261	0.132638	-0.106147	-0.00653596	0.159589	0.495433	-0.298129	-0.202218	-0.0827336	0.0391475	-0.254573	-0.251542	-0.334903	-0.131924	-0.296242	-0.209465	-0.307044	-0.567145	-0.285826	-0.158903	0.553863	-0.0671968	-0.0708993	-0.225007	-0.264321	-0.268262	-0.283776	-0.265281	-0.416485	0.193942	-0.234978	-0.263545	-0.35815	-0.278009	-0.497888	-0.514224	-0.30768	-0.135353	-0.237746	-0.237464	-0.308967	0.239807	-0.311125	-0.125191
109400649	-0.23397	-0.140701	-0.110355	-0.191479	0.0711368	-0.135963	-0.0561114	-0.0337912	-0.121159	-0.0787186	0.107026	-0.255756	-0.106133	0.222272	-0.0400261	-0.00718798	-0.017652	-0.0901506	-0.0545702	-0.130548	-0.14603	-0.149719	0.0142567	0.188483	-0.0574124	-0.0733978	0.0521277	0.0136544	-0.133634	-0.124839	-0.21736	-0.381951	-0.24694	-0.0797026	-0.132084	0.015213	-0.0482526	-0.230584	-0.0336786	-0.0590184	-0.114581	-0.0365774	0.165761	-0.202128	-0.0902603	0.0286013	0.12307	-0.156151	-0.261781
109405167	-0.626657	-0.594979	-0.456414	-0.482478	-0.632517	-0.651875	0.118261	-0.394858	-0.324113	-0.215168	0.664057	-0.614179	-0.452174	-0.352251	-0.250054	-0.486828	-0.502081	-0.596931	-0.396579	-0.415299	-0.472298	-0.585031	-0.662025	-0.53222	-0.420989	0.352156	-0.33702	-0.312153	-0.533853	-0.582781	-0.58026	-0.502196	-0.582294	-0.631476	-0.03878	-0.449138	-0.57342	-0.65578	-0.540838	-0.616909	-0.709489	-0.54752	-0.272407	-0.563423	-0.56571	-0.643831	-0.0883673	-0.579041	-0.411254
109412354	-0.457225	-0.407549	-0.353775	-0.423644	-0.488088	-0.517477	0.176125	-0.301657	-0.166885	-0.269383	0.345368	-0.519074	-0.480539	-0.108492	-0.045672	-0.428136	-0.419311	-0.439674	-0.307002	-0.119688	-0.371736	-0.37586	-0.537887	-0.660675	-0.457427	0.353813	-0.139938	-0.225468	-0.410294	-0.476184	-0.458992	-0.40533	-0.52214	-0.497525	0.112443	-0.424768	-0.439092	-0.470672	-0.400068	-0.494915	-0.627153	-0.383979	-0.106081	-0.492662	-0.427479	-0.54168	-0.213988	-0.394624	-0.4301
109433266	0.18718	0.374682	0.46232	0.250376	0.398837	0.241195	0.0995869	0.352224	0.519391	0.303146	-0.452588	0.293841	0.400522	0.629125	0.46629	0.444905	0.304486	0.316373	0.271003	0.138914	0.131584	0.40983	0.449114	0.513131	0.348167	-0.0121927	0.712331	0.542313	0.289779	0.370366	0.41203	0.088261	0.344843	0.370209	0.42602	0.273994	0.499842	0.295485	0.277345	0.388339	0.278838	0.328673	0.617121	0.44071	0.377814	0.372201	0.449841	0.299577	0.246457
109622201	-0.499339	-0.479313	-0.431405	-0.401843	-0.669232	-0.648622	0.172174	-0.303335	-0.196472	-0.199625	0.580561	-0.520315	-0.364348	-0.205152	-0.101326	-0.293926	-0.445351	-0.551646	-0.428324	-0.447245	-0.44952	-0.529815	-0.579022	-0.506016	-0.396616	0.414912	-0.251434	-0.195921	-0.488726	-0.52491	-0.46908	-0.518728	-0.491006	-0.603039	0.108061	-0.535528	-0.531441	-0.575294	-0.46155	-0.57255	-0.66442	-0.548422	-0.185272	-0.477149	-0.461967	-0.667539	-0.0581364	-0.507105	-0.336242
109405671	-0.548564	-0.440292	-0.304706	-0.382072	-0.530504	-0.574996	0.0317529	-0.27142	-0.189366	-0.174201	0.606483	-0.445598	-0.329274	-0.274674	-0.13313	-0.353082	-0.386556	-0.510243	-0.311318	-0.312287	-0.356005	-0.472394	-0.541006	-0.377869	-0.268885	0.293591	-0.195423	-0.233005	-0.405869	-0.483073	-0.447349	-0.400054	-0.458413	-0.501246	-0.0241936	-0.409648	-0.425784	-0.558387	-0.453774	-0.422508	-0.61962	-0.493118	-0.163119	-0.446091	-0.436443	-0.541797	-0.0207056	-0.468232	-0.287086
115269322	-0.520674	-0.368429	-0.155582	-0.250594	-0.364989	-0.449785	0.182808	-0.157941	-0.00479721	0.0726921	0.528516	-0.376318	-0.184549	-0.176973	-0.026121	-0.314734	-0.310341	-0.442805	-0.208352	-0.230913	-0.270145	-0.397026	-0.619697	-0.366809	-0.254865	0.550956	-0.0776877	-0.11151	-0.326172	-0.369783	-0.360064	-0.234375	-0.334496	-0.449609	0.152672	-0.281072	-0.332177	-0.475889	-0.35563	-0.495804	-0.584675	-0.327378	-0.0480205	-0.349438	-0.352401	-0.403472	0.161562	-0.386966	-0.19952
109424328	-0.155761	-0.0933215	-0.0142908	-0.0868371	0.110144	0.0748053	0.178261	0.0257137	0.190808	0.00339994	0.0195695	-0.106951	0.04	0.403757	0.00347902	0.18071	0.0339485	-0.257069	-0.134131	0.10396	-0.118074	-0.181864	-0.0125005	0.0998478	-0.121422	-0.00722372	0.223941	0.201204	-0.194949	-0.17723	-0.0916899	-0.120634	-0.202075	0.0157982	-0.0143791	0.0564178	0.015184	-0.190697	-0.0305633	0.143137	-0.0525031	0.00722202	0.316855	-0.0660261	-0.0571917	0.132485	0.0762749	-0.118117	-0.173573
109428513	-0.439839	-0.320342	-0.252378	-0.293361	-0.510865	-0.535369	0.146119	-0.155624	-0.0810459	-0.0910897	0.485863	-0.389531	-0.202218	-0.148877	0.0347977	-0.178572	-0.316326	-0.409249	-0.250879	-0.376396	-0.268747	-0.362491	-0.459367	-0.293282	-0.198351	0.457225	-0.078729	-0.0937984	-0.321375	-0.355895	-0.33051	-0.396392	-0.327556	-0.4745	0.168882	-0.360182	-0.360029	-0.476161	-0.359751	-0.44277	-0.562323	-0.38127	-0.0671262	-0.34253	-0.340121	-0.527033	0.113972	-0.376636	-0.198038
115271083	0.0480933	0.0571883	0.0906772	-0.00243728	0.101801	0.0480996	0.554903	0.125327	0.389543	0.209385	-0.162679	-0.0101558	0.238313	0.611006	0.0900391	0.152875	0.0683586	-0.0700002	0.085415	-0.235044	-0.15088	0.0431746	0.114029	0.30119	0.0870972	0.22579	0.503865	0.409102	-0.0706392	0.0327857	0.0808553	-0.0790997	-0.0250432	0.0485335	0.337765	0.25614	0.196542	-0.0676963	-0.00863933	0.140882	0.124315	-0.0250568	0.328808	0.210889	0.0596431	0.17529	0.373549	0.0166555	-0.0593241
109433089	-0.566077	-0.464062	-0.327563	-0.369742	-0.516668	-0.553967	0.288449	-0.145879	-0.137315	-0.208018	0.468886	-0.54391	-0.346313	-0.157896	-0.0158834	-0.373638	-0.372337	-0.522712	-0.284095	-0.226478	-0.382364	-0.39181	-0.517357	-0.42836	-0.303088	0.413602	-0.168842	-0.226007	-0.424923	-0.5248	-0.473597	-0.471452	-0.480463	-0.456639	0.0778287	-0.304546	-0.453584	-0.571093	-0.409106	-0.394228	-0.672525	-0.409666	-0.0451373	-0.440021	-0.4636	-0.519122	-0.0416528	-0.457003	-0.289331
109414117	0.44155	0.381172	0.352805	0.380134	0.629264	0.596119	-0.08	0.315102	0.24352	0.199625	-0.51359	0.442245	0.325217	0.358362	0.0856708	0.3366	0.435077	0.461535	0.28391	0.348158	0.335629	0.413247	0.505019	0.385385	0.27608	-0.340869	0.264738	0.164662	0.409754	0.465682	0.397766	0.461091	0.420546	0.50825	-0.067974	0.358782	0.486782	0.49938	0.444275	0.439016	0.580322	0.445057	0.110899	0.424328	0.467731	0.666609	0.035812	0.394316	0.301353
109414315	-0.51898	-0.44128	-0.378191	-0.386735	-0.523978	-0.56529	0.0588237	-0.298318	-0.218948	-0.210769	0.579648	-0.468988	-0.403051	-0.294401	-0.104162	-0.335152	-0.421477	-0.531533	-0.379073	-0.237134	-0.376193	-0.465532	-0.532429	-0.412035	-0.314654	0.307904	-0.265982	-0.158844	-0.449994	-0.565475	-0.450127	-0.411499	-0.495408	-0.490812	-0.0451965	-0.396669	-0.503061	-0.530489	-0.469216	-0.406746	-0.650502	-0.472491	-0.141352	-0.46275	-0.465196	-0.542743	-0.00722464	-0.507988	-0.274476
109429036	-0.391887	-0.246667	-0.140229	-0.288866	-0.0966668	-0.0455336	0.093913	-0.136849	0.0405141	-0.108312	0.320504	-0.313633	0.0130435	0.188129	-0.176125	-0.0905727	-0.196097	-0.410761	-0.392108	-0.0833847	-0.21523	-0.317275	-0.221008	0.0149094	-0.21271	0.0604986	0.178709	0.0920169	-0.360114	-0.267654	-0.272855	-0.243056	-0.287159	-0.275791	-0.137691	-0.152945	-0.158092	-0.410205	-0.240077	-0.200301	-0.259263	-0.155725	0.11706	-0.255301	-0.278422	-0.0436968	0.0660429	-0.3246	-0.266028
109414230	-0.500008	-0.287538	-0.171118	-0.242009	-0.334297	-0.409981	0.0865594	-0.124264	-0.0777948	-0.0267254	0.550359	-0.314221	-0.194432	-0.239739	-0.0543833	-0.324984	-0.270589	-0.403389	-0.165947	-0.216136	-0.176026	-0.335389	-0.547509	-0.25131	-0.115047	0.389573	-0.149285	-0.116282	-0.274492	-0.358686	-0.328809	-0.282497	-0.328736	-0.410028	0.0237577	-0.203722	-0.304706	-0.430285	-0.331911	-0.377215	-0.514568	-0.333938	-0.108966	-0.328953	-0.330881	-0.356703	0.112834	-0.346732	-0.126091
109433652	-0.399371	-0.328373	-0.351695	-0.300582	-0.572474	-0.533742	0.0978899	-0.187964	-0.265039	-0.156985	0.524369	-0.422665	-0.214923	-0.314481	-0.133159	-0.350981	-0.346412	-0.361596	-0.275818	-0.561047	-0.294681	-0.352563	-0.472076	-0.294766	-0.182696	0.414505	-0.270901	-0.195388	-0.32603	-0.33931	-0.349713	-0.41959	-0.30841	-0.51626	0.0405494	-0.384156	-0.408896	-0.434726	-0.339075	-0.537917	-0.481205	-0.424797	-0.286016	-0.360738	-0.384633	-0.552149	-0.0121003	-0.347252	-0.225181
109409313	0.30766	0.197506	0.231931	0.117927	0.393198	0.424251	-0.113987	0.0800263	0.076286	0.00364517	-0.398172	0.191238	0.189689	0.228872	-0.0226284	0.277778	0.213881	0.292023	0.0724778	0.140329	0.114663	0.240304	0.408532	0.199826	0.077823	-0.385366	0.255148	0.105294	0.186045	0.296331	0.220066	0.180623	0.165845	0.298329	-0.11598	0.0926208	0.350354	0.27914	0.234028	0.224227	0.415882	0.326784	0.0900543	0.184994	0.210062	0.403064	-0.0972675	0.241499	0.0829154
109431517	-0.549485	-0.380283	-0.350838	-0.344939	-0.412956	-0.521843	0.208345	-0.228547	-0.112473	-0.0263487	0.619054	-0.425691	-0.38	-0.142732	-0.166013	-0.376642	-0.415986	-0.505013	-0.342258	-0.411769	-0.364491	-0.45829	-0.641459	-0.483833	-0.301834	0.567401	-0.200023	-0.14441	-0.420251	-0.44375	-0.404489	-0.357507	-0.423592	-0.602637	0.0571243	-0.382571	-0.414545	-0.446087	-0.406269	-0.637202	-0.613796	-0.501517	-0.245807	-0.369677	-0.394611	-0.411424	0.0345749	-0.446091	-0.264622
109405149	-0.525104	-0.438726	-0.379468	-0.354653	-0.57227	-0.645861	0.192142	-0.231999	-0.0721945	-0.0590276	0.573056	-0.474548	-0.268125	-0.0916265	0.00393102	-0.265035	-0.391219	-0.529252	-0.344877	-0.379592	-0.397327	-0.486359	-0.563476	-0.420652	-0.366751	0.525104	-0.104666	-0.157423	-0.428317	-0.479981	-0.434653	-0.433492	-0.41571	-0.546289	0.179869	-0.450219	-0.481735	-0.559439	-0.446664	-0.508915	-0.674794	-0.507301	-0.148955	-0.410269	-0.389626	-0.576614	0.108373	-0.506648	-0.309681
109400993	0.0113739	-0.168212	-0.310068	-0.187065	-0.448418	-0.31955	0.184452	-0.20905	-0.240127	-0.292443	0.0451371	-0.205544	-0.343055	-0.348144	-0.0648572	-0.412908	-0.309239	-0.127219	-0.104301	-0.0649295	-0.0686261	-0.127843	-0.113118	-0.308223	-0.13419	0.137852	-0.357265	-0.159274	-0.180079	-0.2319	-0.222731	-0.251005	-0.221716	-0.278141	0.114821	-0.117035	-0.378022	-0.165437	-0.257547	-0.140322	-0.240423	-0.260174	-0.0964533	-0.256379	-0.271629	-0.479446	-0.142242	-0.126857	-0.108988
109412595	-0.695894	-0.663018	-0.577804	-0.630054	-0.691651	-0.734784	-0.0213508	-0.529373	-0.43986	-0.348037	0.778385	-0.7019	-0.584315	-0.412949	-0.387449	-0.52062	-0.628299	-0.689686	-0.552927	-0.488919	-0.583041	-0.685123	-0.648686	-0.61126	-0.495852	0.302927	-0.347754	-0.36887	-0.648081	-0.695063	-0.662761	-0.532396	-0.676606	-0.730563	-0.217686	-0.609139	-0.648966	-0.711061	-0.652107	-0.665689	-0.782745	-0.670625	-0.36187	-0.663025	-0.674024	-0.696947	-0.191336	-0.667305	-0.541084
109422736	0.124636	0.0219112	0.00134006	-0.0491888	0.16595	0.159402	0.0226136	-0.0836968	-0.00784315	-0.00170034	-0.130057	0.0622889	0.0456621	0.224188	-0.242279	0.0516115	0.0451256	0.0471243	0.00648439	-0.0682387	-0.0576552	-0.0298058	0.203552	0.165395	-0.00886486	-0.348394	0.102902	-0.0154129	-0.0270821	0.0940611	-0.00398739	-0.105466	-0.0576216	0.0765249	-0.155154	0.0559892	0.134452	0.0443685	0.0358865	0.140195	0.29185	-0.0194134	-0.0182671	0.0308189	0.0483353	0.195749	-0.106994	0.07284	-0.109924
115254269	-0.468187	-0.270764	-0.107181	-0.213991	-0.355065	-0.394935	0.105217	-0.0910876	-0.0675235	-0.0349708	0.437052	-0.317243	-0.211304	-0.192494	-0.0334855	-0.341825	-0.246574	-0.33483	-0.144414	-0.25611	-0.169674	-0.294488	-0.492518	-0.250297	-0.101924	0.434326	-0.106427	-0.0752866	-0.239625	-0.270819	-0.283929	-0.248417	-0.282284	-0.40985	0.129848	-0.227875	-0.24741	-0.398315	-0.274184	-0.417522	-0.485073	-0.279402	-0.00836145	-0.299319	-0.295269	-0.388158	0.0962739	-0.28064	-0.155692
109403313	-0.505318	-0.344882	-0.303746	-0.304439	-0.519697	-0.519103	0.0700152	-0.179599	-0.162745	-0.141128	0.532405	-0.422933	-0.207002	-0.212182	-0.0987386	-0.370645	-0.320124	-0.427321	-0.249537	-0.459799	-0.283394	-0.395366	-0.546139	-0.389536	-0.200346	0.419067	-0.156571	-0.14312	-0.342589	-0.373983	-0.352219	-0.382092	-0.353043	-0.518744	0.107649	-0.396333	-0.357349	-0.448488	-0.349561	-0.500632	-0.523286	-0.414002	-0.223607	-0.384356	-0.374266	-0.515874	-0.0560557	-0.350654	-0.259107
109427305	-0.381443	-0.24261	-0.290856	-0.248436	-0.532364	-0.522703	0.0317529	-0.132331	-0.114622	-0.158166	0.419404	-0.308126	-0.177468	-0.185809	0.0271916	-0.312568	-0.282432	-0.334289	-0.188535	-0.360498	-0.163004	-0.297904	-0.365172	-0.276396	-0.127903	0.375571	-0.114681	-0.118485	-0.246727	-0.29016	-0.267434	-0.341722	-0.243172	-0.447734	0.181561	-0.342182	-0.341342	-0.371038	-0.325486	-0.337869	-0.473431	-0.395804	-0.166641	-0.297687	-0.278765	-0.532961	0.0132609	-0.293645	-0.184992
109421286	-0.572277	-0.420129	-0.323918	-0.365894	-0.4596	-0.479938	0.141801	-0.255941	-0.193942	-0.158652	0.630411	-0.448081	-0.397564	-0.292142	-0.282793	-0.509258	-0.425882	-0.538386	-0.355601	-0.345872	-0.366004	-0.471078	-0.646305	-0.469398	-0.272875	0.459131	-0.27306	-0.175745	-0.449887	-0.502296	-0.435827	-0.263947	-0.454201	-0.569208	-0.0789016	-0.356954	-0.425338	-0.487931	-0.422976	-0.549008	-0.596611	-0.49673	-0.205385	-0.423632	-0.472591	-0.450645	-0.0914302	-0.434692	-0.313046
109404966	-0.544723	-0.476675	-0.374167	-0.377208	-0.555822	-0.628966	0.114873	-0.271454	-0.189497	-0.0961239	0.597647	-0.492106	-0.341126	-0.221662	-0.101355	-0.263781	-0.411948	-0.507311	-0.361571	-0.429719	-0.398582	-0.507157	-0.543005	-0.429141	-0.355924	0.456732	-0.201137	-0.234417	-0.434078	-0.462145	-0.458332	-0.439646	-0.434276	-0.568855	0.0601884	-0.481313	-0.481841	-0.554049	-0.450545	-0.569209	-0.655104	-0.489047	-0.200492	-0.451926	-0.425565	-0.577441	0.0415834	-0.51189	-0.307558
109405987	-0.517059	-0.44543	-0.452243	-0.428927	-0.618281	-0.596741	0.206221	-0.33864	-0.227332	-0.296474	0.56832	-0.484755	-0.435066	-0.264251	-0.185161	-0.392375	-0.460616	-0.574206	-0.381179	-0.340258	-0.41353	-0.488283	-0.593409	-0.513354	-0.411508	0.399371	-0.314387	-0.150671	-0.51772	-0.599222	-0.473154	-0.396565	-0.539218	-0.588753	-0.0218008	-0.374453	-0.55011	-0.538832	-0.479138	-0.503138	-0.633005	-0.541779	-0.151705	-0.485389	-0.497094	-0.646345	-0.157303	-0.510546	-0.435087
109621930	-0.589852	-0.499562	-0.419031	-0.4413	-0.571229	-0.628265	0.156804	-0.32071	-0.275056	-0.165655	0.622549	-0.562148	-0.473471	-0.242271	-0.217564	-0.405951	-0.479932	-0.533504	-0.412326	-0.498256	-0.4712	-0.523666	-0.620111	-0.506754	-0.365273	0.434508	-0.290679	-0.233532	-0.496186	-0.505294	-0.503275	-0.536148	-0.52821	-0.646168	0.0113811	-0.493489	-0.502479	-0.56048	-0.464784	-0.680386	-0.667474	-0.54006	-0.235418	-0.492166	-0.495268	-0.582578	-0.0593381	-0.51122	-0.360132
109422830	-0.496513	-0.469776	-0.449366	-0.38066	-0.58524	-0.554423	-0.208741	-0.288144	-0.449238	-0.321121	0.584602	-0.509144	-0.437921	-0.38529	-0.269682	-0.491507	-0.367707	-0.401472	-0.382355	-0.360961	-0.321056	-0.469003	-0.479122	-0.462744	-0.294756	0.145409	-0.408503	-0.480001	-0.344846	-0.398855	-0.482917	-0.375835	-0.387837	-0.516487	-0.193071	-0.552838	-0.484208	-0.497888	-0.359308	-0.517099	-0.570224	-0.484658	-0.456458	-0.493983	-0.404864	-0.541912	-0.269346	-0.422827	-0.333698
109431868	-0.395047	-0.329911	-0.28671	-0.260511	-0.540033	-0.533394	-0.0869565	-0.173459	-0.20562	-0.163197	0.509241	-0.374555	-0.22	-0.229159	-0.0395738	-0.252123	-0.259081	-0.352669	-0.262449	-0.305924	-0.291002	-0.362851	-0.464017	-0.323941	-0.214483	0.26186	-0.203099	-0.261082	-0.265347	-0.353557	-0.342841	-0.309628	-0.280512	-0.38367	0.00392158	-0.450461	-0.376028	-0.442674	-0.283486	-0.377279	-0.518526	-0.408496	-0.217838	-0.356541	-0.293052	-0.522038	-0.0641826	-0.337922	-0.237245
115268032	-0.482634	-0.289603	-0.117006	-0.169687	-0.269087	-0.402833	0.34	-0.0488125	0.046613	0.174854	0.471407	-0.298741	-0.173913	-0.141861	0.00173951	-0.364033	-0.259974	-0.387433	-0.0710892	-0.218749	-0.16642	-0.323411	-0.581022	-0.225448	-0.135603	0.652843	-0.123278	-0.0559146	-0.262188	-0.306989	-0.314049	-0.242162	-0.288045	-0.411204	0.213508	-0.0608254	-0.295642	-0.413864	-0.297217	-0.432156	-0.517132	-0.286624	0.0264046	-0.261464	-0.299259	-0.31471	0.293473	-0.316164	-0.115134
109398061	-0.562481	-0.490361	-0.439028	-0.454173	-0.54411	-0.600954	0.0269859	-0.435864	-0.243349	-0.154866	0.670005	-0.515009	-0.408705	-0.307408	-0.19286	-0.36857	-0.506205	-0.557055	-0.437518	-0.323332	-0.426741	-0.542675	-0.649731	-0.52104	-0.413684	0.361127	-0.246825	-0.164841	-0.507781	-0.564406	-0.498857	-0.409709	-0.515053	-0.615444	-0.0348964	-0.46816	-0.552138	-0.554403	-0.536992	-0.609111	-0.681888	-0.520552	-0.257725	-0.515124	-0.501527	-0.579613	0.000465597	-0.571448	-0.352762
115253498	-0.523268	-0.448644	-0.396571	-0.425325	-0.545145	-0.577534	0.00956522	-0.338637	-0.32542	-0.218568	0.635356	-0.477444	-0.388696	-0.392845	-0.23179	-0.330503	-0.452945	-0.495384	-0.39345	-0.387143	-0.380255	-0.472407	-0.496519	-0.33388	-0.313748	0.314683	-0.309526	-0.245672	-0.453978	-0.504564	-0.471738	-0.39988	-0.453339	-0.54436	-0.174728	-0.412555	-0.513577	-0.542825	-0.475282	-0.507155	-0.602624	-0.487035	-0.218718	-0.48067	-0.491228	-0.572243	-0.0260451	-0.512878	-0.339295
109428712	0.4641	0.371476	0.290856	0.357916	0.402644	0.526421	-0.180948	0.301941	0.0939204	-0.0262395	-0.628671	0.436569	0.331014	0.222709	0.103111	0.410368	0.446215	0.476379	0.321159	0.23347	0.397396	0.418688	0.691577	0.402051	0.312333	-0.552177	0.161041	0.0944795	0.406546	0.503653	0.432725	0.281379	0.429374	0.501697	-0.0276809	0.304039	0.453038	0.501428	0.446906	0.554498	0.651926	0.461507	0.136263	0.389724	0.434447	0.423672	-0.216129	0.462679	0.256982
109426460	-0.363522	-0.326477	-0.204582	-0.34964	-0.329343	-0.400597	0.056534	-0.301221	-0.0875818	-0.0779728	0.313615	-0.341686	-0.346162	-0.241434	-0.0574163	-0.30662	-0.404344	-0.348171	-0.192966	-0.122938	-0.162504	-0.342767	-0.345588	-0.502511	-0.248438	0.355394	0.0070967	-0.186276	-0.288876	-0.285349	-0.326966	-0.240874	-0.355481	-0.449669	0.149052	-0.350924	-0.290793	-0.356092	-0.449688	-0.373702	-0.495402	-0.278786	-0.139535	-0.378192	-0.375153	-0.398472	0.0125602	-0.302686	-0.179717
109408341	-0.636277	-0.532223	-0.441326	-0.453778	-0.596397	-0.617162	0.1222	-0.349173	-0.222658	-0.211328	0.658547	-0.552927	-0.437052	-0.233793	-0.218791	-0.415723	-0.480744	-0.614904	-0.464193	-0.388852	-0.452407	-0.567407	-0.638663	-0.538211	-0.409113	0.405293	-0.22776	-0.211377	-0.533518	-0.574315	-0.520575	-0.428345	-0.543416	-0.640642	-0.0183047	-0.522198	-0.534236	-0.60515	-0.527664	-0.59463	-0.702672	-0.56344	-0.251778	-0.525682	-0.50996	-0.596545	-0.0851302	-0.583164	-0.383644
109429105	-0.442904	-0.312386	-0.265274	-0.26184	-0.490305	-0.576605	0.297391	-0.148617	-0.0383359	0.0145712	0.489237	-0.342514	-0.235652	-0.191621	0.0330507	-0.272154	-0.337699	-0.455131	-0.17437	-0.384977	-0.293327	-0.358469	-0.502519	-0.270176	-0.199859	0.584669	-0.139686	-0.0352218	-0.349735	-0.432677	-0.318921	-0.374413	-0.372686	-0.448217	0.204794	-0.239335	-0.393891	-0.449534	-0.40884	-0.36859	-0.555232	-0.425197	-0.0545695	-0.30372	-0.366204	-0.524362	0.207431	-0.392096	-0.190145
109413226	0.395584	0.56772	0.45562	0.483469	0.648924	0.523751	-0.26484	0.340672	0.182571	0.339582	-0.470639	0.553378	0.408785	0.215457	0.213789	0.361499	0.556252	0.635949	0.635023	0.205258	0.566322	0.553819	0.417606	0.590179	0.675945	-0.355168	0.290521	0.397212	0.602577	0.598283	0.547601	0.345447	0.495989	0.549896	0.101112	0.562537	0.608386	0.613383	0.48336	0.496745	0.681759	0.565246	0.0642651	0.481655	0.558738	0.605844	0.258182	0.536085	0.514942
109621448	-0.554541	-0.317274	-0.230043	-0.272533	-0.333527	-0.47263	0.271363	-0.149521	-0.0331155	0.0597548	0.564158	-0.353422	-0.290063	-0.161538	-0.0709004	-0.317073	-0.337772	-0.470557	-0.174631	-0.291368	-0.250846	-0.375641	-0.616407	-0.333501	-0.160897	0.576894	-0.127962	-0.0493212	-0.350262	-0.415135	-0.349561	-0.327571	-0.386951	-0.488044	0.108303	-0.18472	-0.348862	-0.431107	-0.38589	-0.467013	-0.566506	-0.385559	-0.0961776	-0.32536	-0.367614	-0.371736	0.171191	-0.390627	-0.160088
109428862	-0.105015	0.104758	-0.020552	-0.0806695	0.0534689	0.0920366	0.092649	0.0976675	0.115276	-0.185377	-0.0931042	0.00586907	0.14876	0.317469	0.0254514	0.0455239	0.0460292	-0.0201352	-0.0299689	-0.0628366	0.0313917	0.160899	0.236612	0.24227	0.0924362	-0.120372	0.342268	0.194245	-0.0230248	0.0429699	0.0762199	-0.0297247	0.0434472	0.00903146	-0.0394508	0.143752	0.122865	0.00915014	-0.0181687	0.15784	0.0938959	0.00880567	0.0737448	0.112293	0.0416927	0.111847	-0.0395499	-0.0373164	-0.0990405
109621876	-0.547993	-0.503301	-0.392637	-0.398164	-0.565949	-0.619253	0.308763	-0.316479	-0.0923749	-0.0682565	0.616355	-0.527424	-0.389215	-0.152151	-0.0904741	-0.327309	-0.467341	-0.603466	-0.402926	-0.313031	-0.463799	-0.539792	-0.693677	-0.52262	-0.411551	0.545735	-0.1803	-0.118019	-0.514786	-0.585395	-0.499531	-0.422089	-0.529897	-0.589852	0.133798	-0.420801	-0.54049	-0.60698	-0.511936	-0.57702	-0.726605	-0.530708	-0.12699	-0.471089	-0.480914	-0.578179	0.103505	-0.566953	-0.307744
109427207	-0.576091	-0.521812	-0.471598	-0.460768	-0.616251	-0.642582	0.0295652	-0.398781	-0.32237	-0.255967	0.678843	-0.552807	-0.434783	-0.333045	-0.279191	-0.458089	-0.485553	-0.551189	-0.437713	-0.471611	-0.474157	-0.55085	-0.626023	-0.5146	-0.375788	0.330485	-0.309969	-0.232464	-0.512644	-0.572382	-0.521348	-0.426688	-0.532662	-0.632378	-0.0893248	-0.518338	-0.542159	-0.571635	-0.515147	-0.609592	-0.653733	-0.587241	-0.326977	-0.534372	-0.514726	-0.620123	-0.115343	-0.560391	-0.399042
109409965	-0.343727	-0.32348	-0.155927	-0.431715	-0.140879	-0.0873883	-0.172249	-0.244387	-0.179124	-0.425906	0.102023	-0.366591	-0.217051	0.0724895	-0.340439	-0.146156	-0.255619	-0.311637	-0.315344	0.0243763	-0.254389	-0.287163	0.104049	-0.171985	-0.249822	-0.281847	0.187882	-0.270225	-0.330925	-0.206256	-0.322162	-0.183936	-0.284845	-0.205466	-0.336095	-0.25818	-0.0978455	-0.342215	-0.238187	-0.0219603	-0.19244	-0.159631	0.121294	-0.321467	-0.327554	-0.124869	-0.425046	-0.180807	-0.488003
109400747	0.0221323	0.102567	0.133141	0.00265943	-0.078111	0.0074373	-0.228795	-0.0178766	-0.00762694	-0.171772	0.000435066	0	-0.0882993	-0.243233	0.185556	-0.0958397	-0.0431245	0.070473	-0.0111824	0.353726	0.194629	0.0670777	-0.196093	-0.280238	0.025492	0.0776887	-0.0288366	0.012333	0.0902934	-0.0090463	-0.00265884	0.0978904	-0.00199503	-0.0501246	0.0789016	-0.1755	-0.0294877	0.00617634	0.0230432	-0.0921877	-0.176171	0.124634	0.140005	-0.185394	-0.0430233	-0.180212	-0.113299	0.104619	0.0813703
115258405	0.0198652	0.237904	0.239372	0.189624	-0.0492629	0.0641188	-0.131304	0.179996	0.129819	-0.0655703	-0.140465	0.155688	0.0321739	-0.0436494	0.331811	-0.0905727	0.159022	0.216816	0.228916	0.206296	0.343996	0.248036	-0.158506	-0.212798	0.253923	0.0519205	0.0700646	0.133843	0.285203	0.221538	0.207742	0.108124	0.159533	0.00361101	0.394772	-0.0246828	0.179529	0.176978	0.162118	-0.0576208	-0.0306655	0.177391	0.0321256	0.0677868	0.190639	-0.0957611	-0.105576	0.230906	0.277367
109407530	-0.161666	-0.0911506	-0.0308213	-0.021714	-0.190122	-0.141975	-0.241792	-0.103313	-0.139216	-0.196025	0.129622	-0.00812464	-0.183953	-0.312816	-0.0113093	-0.321429	-0.0212225	-0.00960787	0.13729	0.171138	0.199236	-0.0909516	-0.27332	-0.363778	-0.0243784	-0.078575	-0.257477	-0.241322	0.0645457	-0.0266808	-0.113862	0.0650226	-0.0828864	-0.170432	0.0638485	-0.0681128	-0.105865	-0.0672389	-0.0673425	-0.136307	-0.175436	-0.0801367	-0.190374	-0.201644	-0.0195115	-0.267818	-0.29028	-0.0375304	-0.0366414
109423949	-0.623051	-0.554458	-0.421631	-0.478804	-0.636219	-0.669194	0.121399	-0.367258	-0.294904	-0.23172	0.621975	-0.581061	-0.409611	-0.342394	-0.21708	-0.50864	-0.491716	-0.571059	-0.370922	-0.432888	-0.471096	-0.533014	-0.604657	-0.477374	-0.429508	0.37637	-0.284157	-0.285218	-0.520326	-0.566713	-0.551212	-0.479713	-0.559473	-0.610212	-0.030197	-0.444021	-0.546326	-0.634766	-0.535641	-0.574137	-0.684127	-0.544929	-0.212603	-0.547321	-0.551711	-0.669993	-0.0892212	-0.562843	-0.463426
115263969	-0.662776	-0.524879	-0.428725	-0.50463	-0.540498	-0.629572	0.134783	-0.433211	-0.243956	-0.169026	0.696673	-0.557771	-0.461739	-0.27761	-0.305719	-0.492054	-0.54943	-0.590984	-0.430559	-0.453201	-0.522503	-0.542962	-0.705026	-0.58237	-0.432511	0.430714	-0.221723	-0.191518	-0.560027	-0.580068	-0.529764	-0.417752	-0.56191	-0.686544	-0.0592594	-0.468532	-0.518043	-0.562489	-0.558555	-0.709285	-0.687186	-0.592657	-0.275928	-0.517645	-0.546647	-0.575961	-0.0930182	-0.580817	-0.449631
109425363	-0.532188	-0.530251	-0.54049	-0.490559	-0.650086	-0.649693	0.103936	-0.360071	-0.360567	-0.341526	0.676816	-0.54751	-0.490107	-0.404936	-0.31405	-0.502396	-0.529668	-0.609642	-0.435348	-0.369084	-0.414978	-0.590857	-0.552141	-0.502963	-0.4182	0.367586	-0.454188	-0.399854	-0.542997	-0.618633	-0.58969	-0.449572	-0.548956	-0.638837	-0.192635	-0.435569	-0.634741	-0.61407	-0.515702	-0.512296	-0.677112	-0.628904	-0.263663	-0.569709	-0.573372	-0.650945	-0.20073	-0.52809	-0.457145
109623112	-0.278565	-0.208111	-0.0884246	-0.231713	-0.32811	-0.28807	0.0295652	-0.110264	-0.0318014	-0.290938	0.199609	-0.247296	-0.213043	-0.232651	0.118721	-0.170695	-0.203245	-0.314704	-0.0988095	0.175433	-0.0534589	-0.220866	-0.329012	-0.470776	-0.241072	0.186914	-0.0682908	-0.195921	-0.201718	-0.342254	-0.273741	-0.17559	-0.342109	-0.231105	0.056645	-0.263577	-0.242944	-0.333378	-0.252479	-0.0978639	-0.435822	-0.143989	0.0897755	-0.396157	-0.299259	-0.422093	-0.240452	-0.177176	-0.197995
109428653	-0.536478	-0.488182	-0.389063	-0.43007	-0.624055	-0.635518	0.198304	-0.314081	-0.186057	-0.173678	0.606351	-0.50937	-0.341813	-0.290332	-0.123097	-0.313589	-0.47583	-0.563204	-0.362231	-0.378021	-0.406143	-0.497275	-0.54814	-0.428174	-0.352156	0.450226	-0.200703	-0.220624	-0.482288	-0.52932	-0.483581	-0.422312	-0.466513	-0.579468	0.0383527	-0.397215	-0.527089	-0.603778	-0.52279	-0.510238	-0.681527	-0.520324	-0.146137	-0.461403	-0.50619	-0.640019	0.0239574	-0.528756	-0.330427
109416091	0.308881	0.228972	0.00670029	0.131613	0.0957582	0.31927	-0.0356599	0.227551	0.0570807	-0.14963	-0.376686	0.135411	0.162209	0.274178	0.107438	0.206011	0.177822	0.179804	0.00447199	0.195509	0.278047	0.198779	0.466119	0.234083	0.154249	-0.189438	0.117983	0.0259817	0.174228	0.27947	0.20535	0.0920595	0.288551	0.200003	0.032469	0.140193	0.14428	0.195313	0.265161	0.316069	0.270938	0.240184	0.131831	0.222336	0.193119	0.211557	-0.136069	0.292693	0.100328
109423870	0.338612	0.333854	0.307253	0.158168	0.41827	0.417702	-0.0678261	0.268469	0.241342	0.00485706	-0.455751	0.200364	0.291304	0.486691	0.158295	0.320488	0.280522	0.357244	0.140837	0.260442	0.237079	0.331299	0.513519	0.417915	0.315077	-0.271341	0.49533	0.229382	0.283849	0.386561	0.256909	0.132698	0.296908	0.343949	0.0366014	0.186884	0.424259	0.254721	0.333096	0.378651	0.385177	0.356587	0.378025	0.241216	0.296599	0.451379	0.106041	0.369005	0.166595
109408573	-0.39567	-0.205791	-0.160395	-0.146712	-0.358474	-0.449957	0.187038	-0.0228908	0.0217913	0.101314	0.434631	-0.284424	-0.145716	-0.0711795	0.12791	-0.225223	-0.201099	-0.323078	-0.084539	-0.184989	-0.159284	-0.249897	-0.505989	-0.184867	-0.0618458	0.539756	-0.057895	-0.0383204	-0.189616	-0.28722	-0.247715	-0.269757	-0.209256	-0.320165	0.227768	-0.154996	-0.292196	-0.375842	-0.239517	-0.309961	-0.506666	-0.283588	-0.0176107	-0.215779	-0.222657	-0.364144	0.264287	-0.261659	-0.0702446
115268243	-0.639841	-0.580284	-0.478206	-0.510838	-0.630912	-0.726254	0.221012	-0.356565	-0.224066	-0.174825	0.688033	-0.589093	-0.45423	-0.281619	-0.2058	-0.36193	-0.548854	-0.675771	-0.423618	-0.465788	-0.493576	-0.628304	-0.582794	-0.510059	-0.429867	0.521243	-0.238088	-0.284499	-0.585926	-0.630544	-0.578671	-0.526134	-0.590928	-0.66775	-0.0126693	-0.486994	-0.587459	-0.66896	-0.5991	-0.55548	-0.753273	-0.617516	-0.182889	-0.556955	-0.588528	-0.659266	-0.0076941	-0.600147	-0.42195
109417779	-0.517172	-0.391858	-0.306493	-0.331543	-0.441234	-0.529908	0.0983036	-0.28559	-0.194814	-0.0391163	0.611486	-0.410384	-0.331448	-0.327731	-0.132695	-0.297321	-0.385215	-0.471117	-0.284928	-0.289536	-0.323218	-0.433594	-0.615791	-0.362275	-0.290166	0.446259	-0.245777	-0.147555	-0.395485	-0.479454	-0.417437	-0.321385	-0.428266	-0.487021	-0.0470794	-0.328292	-0.45974	-0.491363	-0.432504	-0.503029	-0.59173	-0.405061	-0.181831	-0.434641	-0.425355	-0.496919	0.0960831	-0.473341	-0.255673
115262432	0.31062	0.426299	0.501966	0.37526	0.417805	0.417237	-0.126087	0.371324	0.341103	0.192825	-0.343988	0.392154	0.414783	0.39721	0.328332	0.567821	0.429717	0.421739	0.190465	0.151608	0.172463	0.458384	0.338013	0.467161	0.40282	-0.272695	0.405754	0.428385	0.389447	0.413688	0.477496	0.268076	0.432068	0.450474	0.122876	0.188647	0.528761	0.396486	0.447376	0.290391	0.389359	0.378253	0.358662	0.474508	0.461967	0.452309	0.209291	0.343251	0.405148
109421921	-0.384069	-0.248035	-0.261758	-0.195648	-0.481348	-0.471469	0.0895847	-0.0560158	-0.0403051	-0.118781	0.474989	-0.271273	-0.148293	-0.132941	0.0391475	-0.24608	-0.21848	-0.398727	-0.182904	-0.230712	-0.15088	-0.335316	-0.43261	-0.264586	-0.143389	0.403261	-0.152579	-0.161615	-0.243513	-0.34165	-0.283547	-0.250035	-0.242675	-0.383076	0.114622	-0.277742	-0.344395	-0.408007	-0.273579	-0.259807	-0.497029	-0.399781	-0.120387	-0.274288	-0.250102	-0.454267	0.014421	-0.298244	-0.164886
109407054	-0.515128	-0.354237	-0.209021	-0.279006	-0.439238	-0.523129	0.201749	-0.159335	-0.0533802	0.0185376	0.514964	-0.395683	-0.213976	-0.181061	0.0157241	-0.303522	-0.322577	-0.446097	-0.215548	-0.324122	-0.306283	-0.373682	-0.573018	-0.318552	-0.244352	0.50742	-0.105111	-0.0928618	-0.343107	-0.402784	-0.358577	-0.385027	-0.386335	-0.451538	0.164552	-0.308557	-0.360629	-0.488705	-0.383491	-0.45885	-0.582861	-0.368122	-0.0698363	-0.358102	-0.370479	-0.476232	0.161626	-0.407192	-0.206746
109418539	-0.681499	-0.633704	-0.548681	-0.604661	-0.618453	-0.705298	-0.0483239	-0.524329	-0.423119	-0.302747	0.769868	-0.636671	-0.58903	-0.403848	-0.426519	-0.58862	-0.631776	-0.648321	-0.562294	-0.385751	-0.549717	-0.676408	-0.608317	-0.517535	-0.513834	0.273278	-0.386081	-0.39015	-0.632605	-0.655523	-0.675267	-0.51359	-0.636081	-0.717723	-0.277487	-0.570653	-0.662262	-0.683653	-0.621822	-0.64931	-0.747635	-0.682243	-0.280254	-0.662887	-0.63437	-0.653982	-0.147627	-0.660498	-0.562665
109429671	-0.567174	-0.512546	-0.471522	-0.476906	-0.608812	-0.6341	0.0685746	-0.360334	-0.344421	-0.323015	0.657062	-0.534267	-0.477839	-0.382592	-0.291396	-0.479005	-0.502145	-0.576698	-0.411877	-0.385115	-0.428937	-0.563287	-0.571637	-0.494499	-0.39332	0.306605	-0.415638	-0.327299	-0.528827	-0.594771	-0.560011	-0.499792	-0.566051	-0.626896	-0.157584	-0.448768	-0.574261	-0.587126	-0.493708	-0.538429	-0.653704	-0.592434	-0.21265	-0.568224	-0.550718	-0.638852	-0.199974	-0.515904	-0.439212
109419953	-0.509097	-0.361589	-0.309618	-0.36029	-0.468556	-0.575892	0.239657	-0.224421	-0.0487277	-0.00978889	0.587878	-0.418364	-0.289603	-0.113262	-0.076251	-0.279514	-0.414794	-0.505419	-0.288573	-0.42286	-0.349923	-0.448664	-0.563072	-0.371279	-0.252528	0.593037	-0.071721	-0.0907287	-0.410179	-0.432363	-0.390561	-0.389226	-0.402348	-0.569473	0.141824	-0.348441	-0.398723	-0.500459	-0.442785	-0.529261	-0.61569	-0.492376	-0.112861	-0.359285	-0.403423	-0.482257	0.157473	-0.429569	-0.263242
109425542	-0.540069	-0.414964	-0.365114	-0.31505	-0.440172	-0.509595	0.0384283	-0.255636	-0.21177	-0.0712234	0.610182	-0.403842	-0.30568	-0.284963	-0.204413	-0.459219	-0.375965	-0.441962	-0.312096	-0.412222	-0.32776	-0.434862	-0.589591	-0.458769	-0.346722	0.442122	-0.289502	-0.25736	-0.370755	-0.397789	-0.396837	-0.241427	-0.347167	-0.558076	-0.025383	-0.375404	-0.429704	-0.419809	-0.387495	-0.621905	-0.564662	-0.468766	-0.372166	-0.363407	-0.366471	-0.437013	-0.0527853	-0.462941	-0.310119
109420090	-0.444033	-0.301718	-0.230602	-0.298428	-0.468048	-0.542847	0.228	-0.152584	-0.0494531	-0.0265927	0.492359	-0.38693	-0.246781	-0.140978	0.049367	-0.228348	-0.353386	-0.424138	-0.229519	-0.348127	-0.30168	-0.349991	-0.502568	-0.284354	-0.177851	0.500954	-0.0980068	-0.0508641	-0.339329	-0.38902	-0.335294	-0.469943	-0.36928	-0.470682	0.198731	-0.296005	-0.362502	-0.466761	-0.371783	-0.441493	-0.582056	-0.398584	0.0013263	-0.324131	-0.366774	-0.49525	0.186191	-0.359996	-0.165608
109424071	-0.480091	-0.414175	-0.425312	-0.345162	-0.639393	-0.614963	-0.038	-0.255255	-0.317288	-0.30057	0.536484	-0.409144	-0.363839	-0.326025	-0.162518	-0.360675	-0.354957	-0.438383	-0.31149	-0.442774	-0.298177	-0.455649	-0.41843	-0.387384	-0.271339	0.211131	-0.362625	-0.303415	-0.373783	-0.421722	-0.410941	-0.45962	-0.401778	-0.536433	-0.0240754	-0.467586	-0.475112	-0.472733	-0.393587	-0.430467	-0.534679	-0.525777	-0.287807	-0.43866	-0.3788	-0.644222	-0.196937	-0.429809	-0.315444
109426530	-0.225741	-0.169118	-0.0634156	-0.141332	-0.259792	-0.207689	-0.382609	-0.156897	-0.138097	-0.290938	0.140465	-0.196754	-0.175652	-0.223485	0.0526201	-0.389288	-0.11882	-0.0494012	-0.074666	0.223623	0.0413725	-0.113062	-0.252009	-0.414752	-0.124081	-0.0586927	-0.0536571	-0.214413	-0.0121843	-0.0981097	-0.187366	0.0527217	-0.0912882	-0.194995	0.0688455	-0.29399	-0.15184	-0.172405	-0.124911	-0.191612	-0.334998	-0.0893725	-0.102978	-0.290515	-0.1033	-0.310062	-0.251149	-0.113233	-0.148714
109405034	-0.492002	-0.372719	-0.279891	-0.287016	-0.517657	-0.552995	0.0681229	-0.151018	-0.167579	-0.120007	0.500987	-0.412907	-0.213976	-0.20868	-0.0515401	-0.400614	-0.293415	-0.388669	-0.198933	-0.382855	-0.277335	-0.375883	-0.487141	-0.304031	-0.228774	0.381358	-0.194189	-0.236577	-0.302315	-0.347384	-0.380822	-0.376052	-0.328473	-0.464232	0.102845	-0.328921	-0.374982	-0.483193	-0.32966	-0.446449	-0.543662	-0.414817	-0.162215	-0.364291	-0.336637	-0.522455	0.00233563	-0.37062	-0.286027
109401934	0.354722	0.44443	0.384401	0.272267	0.329791	0.544554	-0.208877	0.195202	0.23523	0.0466684	-0.488357	0.268062	0.399913	0.352557	0.260501	0.349314	0.33464	0.420046	0.183695	0.273675	0.338015	0.445186	0.296769	0.288499	0.406054	-0.337325	0.469132	0.520635	0.355008	0.46111	0.463725	0.241702	0.402284	0.359157	0.259486	0.227412	0.478713	0.39912	0.388359	0.254942	0.440387	0.53738	0.28806	0.362138	0.342562	0.375003	0.0519028	0.459992	0.330424
109422638	-0.361579	-0.264918	-0.316976	-0.198479	-0.486885	-0.436994	0.127965	-0.0866057	-0.248801	-0.197168	0.439704	-0.295904	-0.299456	-0.261963	-0.10579	-0.326722	-0.226719	-0.31871	-0.187987	-0.413583	-0.186844	-0.306653	-0.466024	-0.348039	-0.208284	0.315478	-0.445262	-0.265333	-0.249599	-0.294423	-0.298871	-0.380859	-0.309875	-0.453901	0.0174482	-0.279307	-0.364813	-0.33603	-0.202425	-0.480925	-0.414203	-0.388832	-0.274466	-0.296119	-0.261859	-0.474906	-0.192292	-0.279834	-0.209562
109418715	-0.266942	-0.169849	-0.201946	-0.143831	-0.496098	-0.379302	0.00652458	-0.0813169	-0.115712	-0.287177	0.172721	-0.249887	-0.191388	-0.118996	0.0972373	-0.366805	-0.14993	-0.15559	-0.0946032	-0.0774623	-0.0778979	-0.117057	-0.328905	-0.354139	-0.118593	0.139795	-0.129099	-0.115842	-0.116253	-0.190199	-0.199191	-0.225282	-0.168691	-0.294877	0.231038	-0.273172	-0.26941	-0.250028	-0.164183	-0.249341	-0.364428	-0.245881	-0.104343	-0.262458	-0.14659	-0.509941	-0.206823	-0.178364	-0.167104
109410812	-0.670065	-0.685094	-0.57501	-0.595492	-0.662549	-0.732806	0.0413223	-0.533029	-0.371541	-0.253892	0.776376	-0.668848	-0.587647	-0.371181	-0.410268	-0.599434	-0.646643	-0.67796	-0.562252	-0.436606	-0.573422	-0.71703	-0.673568	-0.644095	-0.544642	0.393186	-0.350476	-0.402144	-0.639955	-0.659249	-0.682213	-0.446094	-0.63065	-0.762932	-0.156277	-0.608298	-0.672409	-0.700901	-0.654073	-0.71943	-0.795094	-0.711905	-0.364762	-0.647338	-0.634927	-0.668062	-0.123768	-0.683912	-0.534688
109430832	-0.321907	-0.196282	-0.187567	-0.175003	-0.395498	-0.374491	0.0965217	-0.159512	-0.118929	0.0451707	0.461405	-0.280239	-0.206957	-0.238762	-0.0978474	-0.324843	-0.274268	-0.283142	-0.149779	-0.321085	-0.186409	-0.278273	-0.591022	-0.337946	-0.0899587	0.494825	-0.198664	-0.0656006	-0.216159	-0.240075	-0.226789	-0.18676	-0.198086	-0.416169	0.137255	-0.239776	-0.288496	-0.293134	-0.22546	-0.510813	-0.414449	-0.298811	-0.181751	-0.231532	-0.273545	-0.390017	0.0646477	-0.187389	-0.115134
109419671	0.122803	0.236152	0.163452	0.204687	-0.107821	0.0683005	-0.278261	0.139464	0.106295	-0.173397	-0.154381	0.173288	0.0947826	-0.07595	0.364427	-0.0596561	0.162596	0.237857	0.115352	0.301593	0.334234	0.242339	-0.0915034	-0.241713	0.139148	-0.0216711	0.0257199	0.115351	0.282495	0.18356	0.213057	0.241715	0.229107	0.0388184	0.328105	-0.119888	0.100036	0.201673	0.182937	-0.0164631	-0.0367057	0.164301	0.00264046	0.0528209	0.22256	-0.140388	-0.174409	0.193162	0.220237
115262623	-0.626226	-0.497692	-0.418042	-0.434751	-0.540996	-0.598728	0.175548	-0.356315	-0.220959	-0.170741	0.659102	-0.504462	-0.434939	-0.301622	-0.258574	-0.443474	-0.493511	-0.593111	-0.395621	-0.418748	-0.450553	-0.525091	-0.654878	-0.530012	-0.377433	0.448017	-0.26946	-0.164498	-0.530751	-0.58079	-0.487149	-0.383232	-0.532768	-0.633786	-0.039825	-0.415689	-0.515825	-0.536473	-0.527634	-0.602155	-0.657527	-0.557169	-0.244869	-0.484542	-0.519205	-0.56821	-0.0770759	-0.556154	-0.371441
115263300	-0.591893	-0.541966	-0.409969	-0.478933	-0.608815	-0.642117	0.206087	-0.314666	-0.236986	-0.22051	0.630137	-0.540622	-0.367826	-0.371893	-0.191346	-0.448074	-0.519949	-0.596473	-0.367518	-0.328666	-0.412331	-0.507904	-0.510519	-0.399391	-0.397502	0.420781	-0.260303	-0.353979	-0.513095	-0.563792	-0.558112	-0.428475	-0.49721	-0.58363	-0.0832246	-0.347322	-0.569847	-0.652579	-0.564757	-0.47743	-0.706236	-0.548874	-0.153587	-0.50444	-0.568814	-0.628955	-0.0199989	-0.567496	-0.395117
109408297	-0.55996	-0.487963	-0.392637	-0.389966	-0.664264	-0.664564	0.214829	-0.216217	-0.224837	-0.237076	0.510222	-0.513658	-0.387476	-0.230956	-0.108308	-0.401133	-0.407024	-0.522485	-0.303201	-0.456549	-0.369179	-0.484564	-0.464618	-0.387729	-0.304508	0.407551	-0.263465	-0.258496	-0.445501	-0.470758	-0.47472	-0.538057	-0.477373	-0.577436	0.115276	-0.407354	-0.493588	-0.589598	-0.451239	-0.466556	-0.63668	-0.522808	-0.112024	-0.463604	-0.458298	-0.677448	-0.0658247	-0.47346	-0.3542
115254054	-0.389968	-0.242058	-0.225277	-0.191119	-0.420495	-0.3418	0.106179	-0.140458	-0.206235	-0.214869	0.368662	-0.237123	-0.34987	-0.303627	-0.183678	-0.445413	-0.227117	-0.322761	-0.102028	-0.249288	-0.116781	-0.283779	-0.50646	-0.444054	-0.159228	0.258473	-0.380809	-0.19477	-0.23893	-0.289155	-0.260236	-0.217778	-0.329544	-0.42376	0.0305277	-0.19984	-0.288748	-0.275997	-0.227429	-0.39317	-0.359471	-0.332954	-0.219349	-0.297817	-0.276889	-0.441071	-0.299314	-0.211552	-0.217809
109415581	-0.273884	0.0352771	-0.0759366	-0.0970483	0.078094	-0.143137	0.261796	0.0394508	0.0496733	0.106879	0.161809	-0.0349811	0.0343553	0.192317	-0.0404524	-0.00871081	0.0245734	-0.140915	0.171277	-0.245334	-0.0604449	-0.00416405	-0.11603	0.256678	0.0762378	0.142022	0.137277	0.162055	-0.102461	-0.142448	-0.0719944	-0.26657	-0.200789	-0.0469534	-0.077359	0.25129	0.0062536	-0.112065	-0.106995	0.0699833	0.0213776	-0.102033	0	-0.0422659	-0.0554304	0.0251079	0.175145	-0.126138	-0.165759
109432623	-0.67928	-0.626186	-0.496986	-0.569581	-0.654423	-0.742927	0.133626	-0.40753	-0.290528	-0.266356	0.701906	-0.656753	-0.548477	-0.265673	-0.252896	-0.479337	-0.567089	-0.689589	-0.478247	-0.400258	-0.531793	-0.668578	-0.615706	-0.532281	-0.470456	0.41038	-0.267233	-0.32767	-0.611882	-0.668431	-0.652201	-0.576194	-0.674305	-0.683201	-0.0743984	-0.546726	-0.611813	-0.737651	-0.609937	-0.56541	-0.795193	-0.648293	-0.167519	-0.640162	-0.616277	-0.680265	-0.0677333	-0.631526	-0.506352
109402938	-0.614827	-0.546904	-0.449366	-0.460868	-0.588262	-0.66224	0.112633	-0.36225	-0.250327	-0.127768	0.654632	-0.573238	-0.398782	-0.299718	-0.173554	-0.410061	-0.516264	-0.587224	-0.442056	-0.422159	-0.458684	-0.575954	-0.609655	-0.496636	-0.46474	0.479127	-0.269231	-0.262019	-0.532615	-0.552157	-0.542284	-0.49873	-0.521475	-0.645157	0.00784486	-0.504344	-0.577565	-0.61224	-0.532094	-0.643572	-0.720332	-0.530483	-0.217005	-0.539771	-0.533906	-0.624908	0.0113972	-0.580055	-0.406109
109401541	-0.618653	-0.503964	-0.375064	-0.443303	-0.579399	-0.666073	0.152437	-0.29247	-0.169585	-0.133695	0.630412	-0.540387	-0.366459	-0.209165	-0.124728	-0.327867	-0.459066	-0.588646	-0.363817	-0.437334	-0.439911	-0.543697	-0.57013	-0.439353	-0.339675	0.469432	-0.140551	-0.203899	-0.495053	-0.535952	-0.49749	-0.496874	-0.516413	-0.596288	0.0604073	-0.472014	-0.481841	-0.616528	-0.51796	-0.522809	-0.697813	-0.533712	-0.139703	-0.493493	-0.501949	-0.602893	0.0345749	-0.527726	-0.354436
115265335	-0.584924	-0.422978	-0.298451	-0.357251	-0.360101	-0.502483	0.338843	-0.167866	-0.047287	-0.0289121	0.573853	-0.46772	-0.347542	-0.128603	-0.113552	-0.457417	-0.400856	-0.550971	-0.256077	-0.278431	-0.321125	-0.466475	-0.63555	-0.438889	-0.323638	0.650191	-0.164812	-0.163412	-0.433408	-0.493928	-0.4715	-0.336359	-0.48457	-0.55995	0.0802094	-0.229738	-0.416849	-0.535969	-0.423641	-0.533453	-0.659131	-0.441187	-0.0748455	-0.420549	-0.446644	-0.386932	0.10283	-0.453794	-0.317191
109404476	0.122378	0.310263	0.314914	0.149339	0.281929	0.26722	0.120026	0.231474	0.54902	0.218129	-0.165942	0.196797	0.487497	0.679769	0.293171	0.354094	0.251989	0.0869283	0.107328	0.063906	0.101129	0.186286	0.101526	0.334631	0.240238	0.087155	0.708561	0.569176	0.145792	0.207568	0.288864	0.183449	0.216967	0.18375	0.343213	0.186704	0.403357	0.109778	0.191838	0.221843	0.194722	0.179235	0.404958	0.308629	0.271387	0.346163	0.356802	0.197645	0.112978
115270022	-0.533445	-0.379038	-0.263385	-0.378856	-0.450926	-0.508038	0.151502	-0.313332	-0.111887	-0.0376914	0.612236	-0.42023	-0.319112	-0.25459	-0.167429	-0.413342	-0.452195	-0.495802	-0.328602	-0.276505	-0.345842	-0.433533	-0.644866	-0.383627	-0.295743	0.501348	-0.130544	-0.0978682	-0.425201	-0.453162	-0.420462	-0.28744	-0.417546	-0.554111	0.0207243	-0.331005	-0.428391	-0.515144	-0.467476	-0.561392	-0.615508	-0.450158	-0.104655	-0.413423	-0.451917	-0.489439	0.116425	-0.455301	-0.298909
115258207	-0.344932	-0.339112	-0.402823	-0.336715	-0.414087	-0.457195	0.225217	-0.336458	-0.294054	-0.0670274	0.520548	-0.325817	-0.514783	-0.465303	-0.254838	-0.575659	-0.486	-0.394294	-0.254848	-0.149984	-0.234754	-0.344445	-0.53752	-0.388096	-0.319952	0.404528	-0.497991	-0.324481	-0.356504	-0.4268	-0.431873	-0.273885	-0.403706	-0.497417	-0.135077	-0.142808	-0.549304	-0.389169	-0.453134	-0.489777	-0.522243	-0.467175	-0.334018	-0.356541	-0.432263	-0.436968	0.0348818	-0.420959	-0.222417
109428470	-0.588886	-0.37893	-0.247502	-0.338338	-0.395196	-0.537817	0.182571	-0.189124	-0.0390744	0.0644964	0.587057	-0.454064	-0.25011	-0.10958	-0.0252779	-0.329697	-0.382083	-0.490046	-0.261005	-0.333995	-0.351502	-0.415027	-0.621626	-0.370831	-0.254477	0.572597	-0.0344421	-0.110749	-0.379894	-0.415044	-0.394638	-0.395379	-0.388377	-0.512073	0.148253	-0.327318	-0.366554	-0.50574	-0.411951	-0.541259	-0.64538	-0.405089	-0.106069	-0.358201	-0.398549	-0.412997	0.18854	-0.425883	-0.236888
115254232	-0.498436	-0.320272	-0.141122	-0.216207	-0.334616	-0.438145	0.284348	-0.0945743	-0.00566326	0.13794	0.527506	-0.355601	-0.22087	-0.170669	-0.0104371	-0.328762	-0.293923	-0.420367	-0.152462	-0.227954	-0.231965	-0.350581	-0.627024	-0.267014	-0.146238	0.593248	-0.120618	-0.0950988	-0.290618	-0.34994	-0.34727	-0.303373	-0.331917	-0.419329	0.160349	-0.179391	-0.32601	-0.468741	-0.332653	-0.457308	-0.567312	-0.319123	-0.0343259	-0.306361	-0.34182	-0.357477	0.266962	-0.350355	-0.100742
109421981	-0.470875	-0.312522	-0.216243	-0.278576	-0.466341	-0.507828	0.160505	-0.142359	-0.0645021	-0.118078	0.510333	-0.309706	-0.200957	-0.235373	-0.0491625	-0.259203	-0.32578	-0.444117	-0.228345	-0.336392	-0.259505	-0.369585	-0.448962	-0.287244	-0.205044	0.41306	-0.159045	-0.124651	-0.346952	-0.39555	-0.330139	-0.352227	-0.345583	-0.467604	0.0706191	-0.306023	-0.351172	-0.439435	-0.368913	-0.375613	-0.519914	-0.430575	-0.0266362	-0.342605	-0.360154	-0.508778	0.0167506	-0.367833	-0.219023
109410025	-0.289852	-0.0153345	0.080386	0.0651278	-0.0813303	-0.0919965	0	0.087601	0.158571	0.122398	0.228745	-0.0564088	0.00521739	-0.0248802	0.154816	-0.168082	0.0308217	-0.161011	0.102386	0.117497	0.0743776	-0.0863305	-0.53402	-0.365506	0.0505187	0.352608	0.0332585	0.0567951	0.0130869	-0.108056	-0.0186037	0.0898056	-0.0460872	-0.116455	0.261874	-0.0661146	-0.0080386	-0.0759131	0.000885893	-0.175149	-0.265768	-0.00631927	-0.0374065	-0.0809921	-0.0288175	-0.0976206	-0.0372073	0.018206	0.0737029
115269210	-0.51367	-0.419563	-0.382976	-0.391244	-0.464815	-0.539554	0.181423	-0.303315	-0.176548	-0.196596	0.608355	-0.418375	-0.439852	-0.310331	-0.219321	-0.429848	-0.452794	-0.546285	-0.348967	-0.211307	-0.350501	-0.466138	-0.589907	-0.484872	-0.332577	0.432351	-0.269348	-0.198692	-0.463532	-0.58203	-0.477365	-0.272275	-0.503078	-0.537263	-0.117942	-0.3524	-0.505869	-0.499706	-0.494651	-0.435641	-0.623707	-0.530036	-0.197063	-0.483627	-0.476909	-0.501446	-0.0577089	-0.503659	-0.314642
109416352	0.403487	0.33064	0.333228	0.272311	0.36839	0.378523	-0.10698	0.211204	0.246623	0.176835	-0.533928	0.322503	0.393564	0.365643	0.261418	0.47561	0.352069	0.382942	0.258928	0.206882	0.201328	0.3706	0.556642	0.463648	0.286113	-0.38565	0.449088	0.306716	0.321149	0.385515	0.391871	0.161998	0.340854	0.503168	0.148834	0.229468	0.431052	0.354033	0.301934	0.534709	0.491917	0.414228	0.286112	0.367185	0.356307	0.379641	0.169795	0.351986	0.259107
109402835	-0.143151	-0.0339624	0.0897839	-0.0533987	0.165253	-0.0392697	0.165688	0.0616828	0.187364	0.321607	0.118747	-0.0656742	0.171776	0.368918	-0.00500218	0.175523	0.0259137	-0.101569	-0.00536639	-0.231795	-0.219229	-0.0624607	0.0230059	0.378917	0.0611675	0.123959	0.350621	0.166459	-0.0787639	-0.00474828	-0.0192724	-0.149932	-0.0285892	0.0544027	0.0067553	0.103602	0.126412	-0.143169	-0.0321206	0.0388796	0.00720332	-0.0476306	0.184652	0.11491	0.00332582	0.21179	0.43007	-0.0823892	-0.0588879
109621710	0.605927	0.531463	0.465101	0.5392	0.557703	0.668195	-0.128752	0.473949	0.256701	0.137758	-0.758756	0.561625	0.452806	0.401749	0.273004	0.456328	0.608658	0.659197	0.43343	0.38677	0.513196	0.594273	0.700331	0.545786	0.442231	-0.479909	0.26818	0.225077	0.593453	0.675985	0.568326	0.439166	0.607596	0.652748	0.119878	0.434782	0.595115	0.618092	0.635683	0.597962	0.734666	0.60714	0.256896	0.555742	0.632044	0.599465	-0.0165179	0.594175	0.419068
115258888	0.0568868	-0.111723	-0.13487	-0.00708874	-0.334151	-0.222093	-0.0113043	-0.104162	-0.0396429	-0.0893699	-0.0113068	-0.0780698	-0.149565	-0.199478	0.191346	0.0404965	-0.110779	-0.0626663	-0.0402392	0.085009	0.0674047	-0.137603	-0.106004	-0.372283	-0.105912	0.16434	-0.151215	-0.0827712	-0.0288813	-0.0822856	-0.0611266	-0.0549556	-0.036338	-0.146246	0.313726	-0.231401	-0.225081	-0.0745412	-0.112508	-0.0937481	-0.231385	-0.0519083	-0.0272847	-0.154061	-0.066502	-0.382115	-0.0544157	-0.0461812	0.0754474
109428215	-0.380148	-0.262877	-0.217935	-0.166585	-0.415946	-0.381925	-0.0973913	-0.210504	-0.307994	-0.0835414	0.477495	-0.234661	-0.293913	-0.46312	-0.156121	-0.338777	-0.23764	-0.262558	-0.179288	-0.239866	-0.16549	-0.283532	-0.53402	-0.319874	-0.200302	0.182399	-0.461185	-0.243471	-0.213902	-0.275792	-0.27064	-0.246183	-0.263672	-0.36742	-0.0945536	-0.291786	-0.363523	-0.290848	-0.232547	-0.46554	-0.384713	-0.293846	-0.295731	-0.316925	-0.266008	-0.461141	-0.130226	-0.293517	-0.149586
109423413	-0.460159	-0.267842	-0.221544	-0.241543	-0.327894	-0.442826	0.343792	-0.115309	0.0285964	0.0525706	0.523427	-0.322458	-0.299347	-0.0839896	-0.00305078	-0.301986	-0.317619	-0.45131	-0.201187	-0.214343	-0.249475	-0.330264	-0.608597	-0.306989	-0.170317	0.617844	-0.117992	0.0136782	-0.327433	-0.425465	-0.321837	-0.261944	-0.372833	-0.44829	0.141266	-0.153279	-0.350889	-0.420495	-0.355574	-0.429661	-0.575534	-0.389709	-0.0434421	-0.273944	-0.324793	-0.339622	0.238879	-0.386498	-0.13549
109430279	-0.0946061	-0.0462327	0.101844	-0.0724538	0.1871	-0.0332282	0.158295	0.032912	0.306101	0.30849	0.0804698	-0.0462653	0.242227	0.432223	0.0454545	0.183798	-0.0227862	-0.101569	-0.0740114	-0.155974	-0.226204	-0.0707888	0.107527	0.323333	0.0062054	0.136377	0.497434	0.197725	-0.0923049	0.000678325	-0.0166141	-0.0692681	0.0161784	0.0307003	0.0828069	0.0308602	0.134452	-0.128989	-0.0870579	0.0580908	-0.0220747	-0.0796853	0.235052	0.117112	0.0148553	0.230388	0.474729	-0.114812	-0.0444931
115258624	-0.561089	-0.436471	-0.346628	-0.342549	-0.487391	-0.573477	0.427919	-0.212293	0.045316	-0.0119024	0.555459	-0.439182	-0.324853	-0.0521724	0.000869943	-0.326873	-0.411939	-0.601407	-0.300294	-0.213652	-0.35802	-0.466812	-0.647665	-0.476753	-0.367227	0.615956	-0.086491	-0.0863122	-0.46175	-0.545374	-0.446587	-0.360641	-0.480032	-0.545833	0.214426	-0.28215	-0.486441	-0.562154	-0.49798	-0.463582	-0.701742	-0.500234	-0.0836327	-0.390519	-0.41595	-0.500995	0.151653	-0.53986	-0.257362
109417578	-0.11179	0.00153412	-0.00625496	-0.0383402	-0.177377	-0.101333	-0.264028	0.0420755	-0.0886905	-0.3071	0.00435066	-0.044921	-0.117442	-0.216159	0.143137	-0.175343	-0.0172051	0.0109828	0.0107351	0.157091	0.193931	-0.00131525	-0.0947948	-0.394819	-0.0556391	0.00654934	-0.100706	-0.242255	0.072009	0.00429699	-0.0542845	-0.020338	-0.0352455	-0.135923	0.0725808	-0.278904	-0.0460187	-0.0141827	0.00420982	-0.0963052	-0.185468	0.0117409	-0.0928965	-0.214018	-0.0312695	-0.24532	-0.391079	0.0568631	-0.0335952
109407707	-0.581762	-0.460893	-0.402105	-0.40645	-0.527249	-0.533161	-0.0891692	-0.313931	-0.378296	-0.300054	0.641723	-0.447855	-0.463245	-0.41092	-0.381988	-0.528861	-0.413816	-0.494913	-0.369467	-0.361852	-0.332054	-0.522373	-0.570269	-0.51844	-0.356001	0.245939	-0.422345	-0.432536	-0.429797	-0.463171	-0.501412	-0.332112	-0.466836	-0.589754	-0.252616	-0.50291	-0.47493	-0.49365	-0.401484	-0.555413	-0.554079	-0.534662	-0.358598	-0.535044	-0.459951	-0.546681	-0.34455	-0.434026	-0.430848
115259466	-0.554814	-0.412031	-0.259417	-0.343663	-0.414719	-0.498842	0.24864	-0.251855	-0.0905323	0.0374564	0.61433	-0.453993	-0.270412	-0.250274	-0.148519	-0.459442	-0.429254	-0.512173	-0.269342	-0.357908	-0.373619	-0.446136	-0.709106	-0.442082	-0.295808	0.571544	-0.178538	-0.127433	-0.425067	-0.460279	-0.425655	-0.350373	-0.436499	-0.551293	0.0966616	-0.282519	-0.406568	-0.504264	-0.436302	-0.607315	-0.615176	-0.432174	-0.150515	-0.390589	-0.465558	-0.435773	0.115053	-0.427383	-0.255951
115270470	-0.463547	-0.271042	-0.178228	-0.184126	-0.340499	-0.440796	0.268754	-0.0821711	0.0209151	0.144529	0.525881	-0.287748	-0.17569	-0.17791	0.022401	-0.258711	-0.27969	-0.424576	-0.130582	-0.209049	-0.189472	-0.328083	-0.578147	-0.243799	-0.114135	0.585022	-0.11887	-0.0651745	-0.276012	-0.358834	-0.295731	-0.270369	-0.279465	-0.388494	0.159512	-0.145925	-0.339481	-0.410295	-0.335162	-0.36524	-0.533278	-0.331608	-0.0684467	-0.256237	-0.311962	-0.357787	0.262601	-0.335109	-0.0577974
109433137	-0.484061	-0.324868	-0.241771	-0.265759	-0.361235	-0.468178	0.160864	-0.190908	-0.0678537	0.0612076	0.578492	-0.348715	-0.236694	-0.169418	-0.098644	-0.280954	-0.337971	-0.406727	-0.245429	-0.376648	-0.277672	-0.389441	-0.593062	-0.351857	-0.207071	0.524342	-0.134788	-0.101643	-0.323921	-0.340938	-0.338264	-0.296609	-0.317642	-0.516483	0.100156	-0.308603	-0.342621	-0.410318	-0.356796	-0.577442	-0.53844	-0.403403	-0.194988	-0.314624	-0.324043	-0.378431	0.154026	-0.392826	-0.162236
115259553	-0.0347717	0.0381255	0.196095	0.108127	-0.0378849	0.0311369	-0.453142	0.0170009	-0.0444445	-0.120967	-0.0217486	0.0577752	-0.0326158	-0.217858	0.228795	-0.0213415	0.121973	0.173628	0.0959242	0.346067	0.256426	0.0657482	-0.171794	-0.299157	0.0288108	-0.172278	-0.079616	-0.128587	0.223428	0.142448	0.0460764	0.144793	0.089535	0.0153501	0.13053	-0.195301	0.0674496	0.053288	0.125381	-0.120756	-0.127801	0.184653	-0.0195877	-0.109627	0.129485	-0.125772	-0.204685	0.090828	0.142203
109398962	-0.623958	-0.523215	-0.421631	-0.44721	-0.554066	-0.664527	0.254151	-0.300285	-0.121637	-0.110738	0.652113	-0.543442	-0.38079	-0.161771	-0.123609	-0.330638	-0.492613	-0.628486	-0.414481	-0.426362	-0.471096	-0.571306	-0.612693	-0.50097	-0.419716	0.541429	-0.170138	-0.180417	-0.542535	-0.58079	-0.521405	-0.503048	-0.542115	-0.64648	0.0818383	-0.460843	-0.529281	-0.6118	-0.535197	-0.592509	-0.731727	-0.572583	-0.143209	-0.496037	-0.506291	-0.58035	0.0513839	-0.582467	-0.364871
109407529	0.543585	0.641421	0.605574	0.515263	0.611139	0.678358	-0.170435	0.392679	0.490526	0.207396	-0.69102	0.636292	0.503478	0.508079	0.435312	0.56216	0.584272	0.58458	0.423853	0.653541	0.528546	0.624033	0.516519	0.506016	0.471508	-0.434777	0.55963	0.541095	0.57176	0.573738	0.627212	0.533919	0.55349	0.677967	0.225273	0.428863	0.646661	0.599074	0.54571	0.678645	0.63933	0.628767	0.471762	0.539654	0.633099	0.588513	0.15069	0.561723	0.458354
109401364	-0.573733	-0.57495	-0.525303	-0.522022	-0.648692	-0.672	-0.0160905	-0.454665	-0.511112	-0.34104	0.677251	-0.598966	-0.580126	-0.488761	-0.420618	-0.588415	-0.522742	-0.53438	-0.398454	-0.48417	-0.494951	-0.568064	-0.611156	-0.539115	-0.456983	0.291721	-0.504752	-0.445873	-0.523588	-0.58336	-0.59988	-0.403766	-0.582643	-0.636128	-0.272609	-0.470838	-0.601239	-0.599661	-0.50817	-0.64037	-0.644581	-0.600461	-0.392193	-0.589081	-0.576033	-0.669544	-0.269812	-0.545856	-0.561834
109432916	-0.419427	-0.335169	-0.348339	-0.238359	-0.526091	-0.458589	0.0304348	-0.262367	-0.297539	-0.232653	0.464884	-0.268957	-0.333913	-0.475778	-0.172211	-0.31744	-0.289009	-0.399783	-0.199407	-0.236618	-0.169209	-0.369424	-0.504519	-0.438698	-0.307544	0.216711	-0.468723	-0.247433	-0.328525	-0.423183	-0.337525	-0.263162	-0.382879	-0.432419	-0.0910678	-0.302805	-0.468025	-0.355786	-0.351699	-0.371334	-0.424206	-0.368323	-0.298812	-0.421687	-0.351574	-0.598275	-0.264637	-0.385435	-0.262975
115268656	-0.368661	-0.229264	-0.254773	-0.176214	-0.406097	-0.427929	0.030568	-0.11775	-0.046817	-0.0453683	0.433723	-0.235688	-0.205242	-0.0960105	0.0655171	-0.17013	-0.192918	-0.359726	-0.180072	-0.202304	-0.145671	-0.345073	-0.516269	-0.441525	-0.238566	0.303817	-0.180382	-0.183955	-0.219371	-0.298796	-0.259368	-0.348229	-0.304884	-0.388523	0.165865	-0.391783	-0.308598	-0.327947	-0.246911	-0.364232	-0.454063	-0.349081	-0.258571	-0.301513	-0.19459	-0.413201	-0.0826814	-0.282314	-0.12834
109408854	-0.479561	-0.264583	-0.137639	-0.218564	-0.326231	-0.361485	0.189689	-0.0647624	-0.0647341	-0.0507894	0.487598	-0.317902	-0.227975	-0.196332	-0.0694082	-0.356209	-0.248746	-0.397298	-0.119902	-0.251401	-0.185368	-0.309809	-0.571644	-0.314884	-0.0844745	0.414731	-0.193247	-0.108378	-0.267778	-0.336596	-0.298741	-0.310277	-0.341002	-0.40944	0.0830609	-0.148193	-0.2507	-0.390796	-0.260623	-0.401321	-0.481902	-0.314589	-0.0568069	-0.282336	-0.3294	-0.329801	0.00767901	-0.253052	-0.124809
109400065	-0.437737	-0.378517	-0.333965	-0.293616	-0.589705	-0.604908	0.0687704	-0.176702	-0.169211	-0.141737	0.461036	-0.388064	-0.250272	-0.223728	0.0404876	-0.163034	-0.328452	-0.418077	-0.298094	-0.38106	-0.288294	-0.40909	-0.371668	-0.319318	-0.319413	0.37898	-0.222409	-0.228309	-0.344694	-0.371141	-0.359177	-0.46383	-0.330504	-0.476495	0.129117	-0.447201	-0.450652	-0.47566	-0.362281	-0.426217	-0.573279	-0.414589	-0.106174	-0.378081	-0.336867	-0.624289	0.00861355	-0.419862	-0.262389
109413663	-0.409109	-0.211709	-0.14536	-0.140646	-0.333353	-0.421489	0.315793	-0.0015324	0.142014	0.117593	0.38314	-0.286967	-0.12754	0.0859461	0.214506	-0.0721788	-0.190716	-0.355209	-0.171129	-0.213228	-0.214352	-0.25666	-0.548028	-0.358563	-0.179409	0.564226	0.045885	0.0150381	-0.227579	-0.289778	-0.228721	-0.363791	-0.26711	-0.368202	0.3515	-0.313717	-0.255726	-0.352827	-0.239846	-0.42036	-0.52231	-0.274338	-0.0406731	-0.234365	-0.190179	-0.348847	0.194367	-0.305572	-0.0328587
115258880	-0.323557	-0.263811	-0.390403	-0.354071	-0.526205	-0.445211	-0.0804523	-0.289451	-0.2939	-0.390835	0.38669	-0.404878	-0.428354	-0.246018	-0.100913	-0.427918	-0.367037	-0.314543	-0.335846	-0.107503	-0.23992	-0.280964	-0.457117	-0.525106	-0.24334	0.10567	-0.261691	-0.221505	-0.298806	-0.395238	-0.366396	-0.382539	-0.380081	-0.442897	-0.0409676	-0.45144	-0.429712	-0.352661	-0.32032	-0.397487	-0.498655	-0.398426	-0.272466	-0.437188	-0.351207	-0.522616	-0.288652	-0.296912	-0.256053
109425249	-0.522746	-0.429581	-0.34202	-0.383506	-0.569713	-0.606326	0.0661575	-0.304791	-0.229591	-0.112572	0.593575	-0.46111	-0.322901	-0.287444	-0.135411	-0.373855	-0.402641	-0.47131	-0.279562	-0.392305	-0.357886	-0.449989	-0.560552	-0.352612	-0.273516	0.34645	-0.20846	-0.230038	-0.392899	-0.440564	-0.440553	-0.433349	-0.432714	-0.519894	0.0254669	-0.383085	-0.453626	-0.55115	-0.460193	-0.488247	-0.59743	-0.481914	-0.229049	-0.428481	-0.433356	-0.582034	0.0374937	-0.462234	-0.301036
109398655	0.0966172	0.123552	0.100036	-0.019494	0.192404	0.278313	0.00521739	0.0178689	0.0374647	-0.180197	-0.263101	0.0613728	-0.0452174	0.282412	-0.150033	0.040061	0.0750441	0.0960578	-0.0755602	0.113165	-0.0278916	0.127524	0.181007	-0.0094878	-0.0274751	-0.288949	0.172057	0.0964197	0.00541525	0.108508	0.0881463	0.0549556	-0.0141807	0.0952404	-0.140741	-0.0290904	0.20811	0.151369	0.149273	0.0804862	0.24393	0.106976	0.124982	0.0484192	0.0793591	0.208722	-0.331145	0.153197	-0.132142
109402236	0.211565	0.201364	0.214856	0.196977	0.277513	0.252581	0.459665	0.237795	0.37756	0.259423	-0.394519	0.204244	0.322244	0.484832	0.213789	0.440767	0.220267	0.0969937	0.226283	-0.0119147	0.0341746	0.218503	0.35209	0.422299	0.204335	-0.0112895	0.376125	0.465469	0.0728961	0.156693	0.279781	-0.0460298	0.13807	0.29865	0.303335	0.428957	0.286772	0.191654	0.165033	0.389711	0.339021	0.239507	0.454698	0.355298	0.189129	0.291996	0.300979	0.189428	0.177972
109432694	0.41997	0.367889	0.264438	0.254142	0.366531	0.453577	-0.0995869	0.139931	0.160567	0.152302	-0.335363	0.369445	0.382257	0.227899	-0.0574163	0.180749	0.267403	0.367844	0.222258	-0.0119147	0.29339	0.257294	0.373845	0.4345	0.345951	-0.279754	0.202699	0.295047	0.282783	0.44159	0.351111	0.219423	0.351713	0.253277	0.0564394	0.304855	0.401124	0.377361	0.317662	0.247915	0.566971	0.270885	0.12875	0.343851	0.312184	0.409398	0.0969926	0.408171	0.218103
109426810	-0.55032	-0.476072	-0.534059	-0.484968	-0.525956	-0.521633	-0.0915235	-0.418742	-0.530131	-0.33156	0.724064	-0.515683	-0.553935	-0.54102	-0.491719	-0.663902	-0.500375	-0.494051	-0.423973	-0.367447	-0.384663	-0.489794	-0.667373	-0.591467	-0.450207	0.259094	-0.558084	-0.549455	-0.45733	-0.525716	-0.565668	-0.277229	-0.507066	-0.61625	-0.445075	-0.458611	-0.576587	-0.497599	-0.453556	-0.674544	-0.580783	-0.563539	-0.620232	-0.552862	-0.53396	-0.508379	-0.384388	-0.496526	-0.493115
109410267	0.154666	0.349703	0.314467	0.280953	0.0748401	0.203087	-0.17656	0.282041	0.211765	-0.0957049	-0.206177	0.262697	0.129159	-0.0333991	0.432362	0.0320122	0.250648	0.262844	0.22986	0.435157	0.427067	0.329179	-0.100025	-0.182115	0.24467	0.0316106	0.0625396	0.163817	0.352519	0.211185	0.276902	0.268581	0.230043	0.151695	0.301591	0.0238064	0.22245	0.264153	0.278231	0.0962843	0.0218423	0.284203	0.141295	0.109187	0.25764	0.0230156	-0.137232	0.313567	0.331081
109418553	-0.53907	-0.495524	-0.4189	-0.439059	-0.567918	-0.601695	0.21913	-0.381348	-0.259639	-0.190397	0.56534	-0.523023	-0.429565	-0.341338	-0.250924	-0.580014	-0.491807	-0.531062	-0.304029	-0.415299	-0.424417	-0.490813	-0.635524	-0.517311	-0.407252	0.465478	-0.312187	-0.187996	-0.499557	-0.552037	-0.502744	-0.362797	-0.545513	-0.610712	0.0200436	-0.320876	-0.523402	-0.543282	-0.517804	-0.587184	-0.619351	-0.519986	-0.223559	-0.493876	-0.530243	-0.608966	-0.0660429	-0.508881	-0.446579
109402883	-0.636503	-0.574074	-0.398444	-0.476378	-0.530621	-0.614373	0.0517504	-0.365738	-0.276471	-0.154002	0.710309	-0.565565	-0.417917	-0.385726	-0.268378	-0.461455	-0.505541	-0.607812	-0.392864	-0.360419	-0.416838	-0.602253	-0.614657	-0.476301	-0.388502	0.42855	-0.27544	-0.337762	-0.513206	-0.564367	-0.571525	-0.37807	-0.535216	-0.614005	-0.119416	-0.438215	-0.532896	-0.646088	-0.552031	-0.566728	-0.716149	-0.528677	-0.238133	-0.552979	-0.566277	-0.552374	-0.00767567	-0.565398	-0.386915
109423423	-0.512315	-0.505492	-0.399958	-0.401662	-0.610375	-0.654857	0.230585	-0.318361	-0.147995	-0.113729	0.558747	-0.511172	-0.405917	-0.199826	-0.0924717	-0.281046	-0.46151	-0.57123	-0.391917	-0.362472	-0.457488	-0.545289	-0.586655	-0.530307	-0.459843	0.534226	-0.213659	-0.201776	-0.499883	-0.544706	-0.483127	-0.406177	-0.497978	-0.580623	0.114018	-0.484936	-0.539385	-0.58116	-0.488002	-0.557136	-0.698096	-0.519648	-0.114935	-0.476139	-0.469811	-0.644949	0.0118676	-0.528987	-0.384247
115266926	0.383843	0.332612	0.31134	0.258131	0.481812	0.494938	-0.137856	0.250219	0.0437909	0.0449376	-0.529796	0.295421	0.220918	0.244053	0.0187038	0.24608	0.346038	0.469871	0.245512	0.163556	0.218067	0.417939	0.534386	0.38434	0.263951	-0.428098	0.180966	0.0999636	0.344169	0.446112	0.338928	0.215401	0.331767	0.444251	-0.117673	0.275758	0.448919	0.436824	0.42377	0.341683	0.556282	0.427546	0.151859	0.337247	0.341673	0.500066	-0.105599	0.419274	0.167067
109399928	-0.512645	-0.545343	-0.584965	-0.47687	-0.665335	-0.667731	0.0675383	-0.471282	-0.444226	-0.280133	0.658097	-0.533209	-0.600873	-0.431322	-0.33515	-0.452542	-0.53787	-0.560872	-0.485939	-0.447678	-0.522245	-0.566105	-0.635156	-0.628919	-0.570685	0.32374	-0.557962	-0.385196	-0.551299	-0.611238	-0.547344	-0.429858	-0.574016	-0.647781	-0.195415	-0.526978	-0.664631	-0.531634	-0.509612	-0.687229	-0.657021	-0.625615	-0.437728	-0.531126	-0.525623	-0.682039	-0.26265	-0.594545	-0.501748
109401056	-0.552614	-0.450835	-0.423366	-0.384121	-0.526091	-0.591473	0.256522	-0.264546	-0.165977	-0.13794	0.580126	-0.44405	-0.44	-0.238326	-0.147858	-0.320488	-0.432844	-0.60242	-0.321913	-0.342202	-0.343531	-0.540332	-0.587022	-0.526347	-0.396173	0.513335	-0.307752	-0.229382	-0.489629	-0.553845	-0.470409	-0.441432	-0.537537	-0.589046	0.0296297	-0.378175	-0.518936	-0.527276	-0.473953	-0.489777	-0.638865	-0.514118	-0.183072	-0.475388	-0.471278	-0.566664	-0.0804608	-0.487567	-0.347145
[truncated: 27 more rows]
[truncated: 9 more columns]
