# Supplementary material for: Integrated transcriptome-microbiome analysis reveals a host-microbe interplay associated with insecticide resistance in Aedes albopictus
Source: Front Microbiol. 2026 Apr 22;17:1788609. doi: 10.3389/fmicb.2026.1788609 (PMC13143895; doi:10.3389/fmicb.2026.1788609)
Supplement: Supplementary file 5 [file Table_5.xlsx]

## Sheet: Sheet1
gene_id	WP_a_count	WP_b_count	WP_c_count	WP_d_count	HZ_a_count	HZ_b_count	HZ_c_count	HZ_d_count	YX_a_count	Yx_b_count	YX_c_count	YX_d_count	LW_a_count	LW_b_count	LW_c_count	LW_d_count	CP_a_count	CP_b_count	CP_c_count	CP_d_count	SS_a_count	SS_b_count	SS_c_count	SS_d_count	WP_a_fpkm	WP_b_fpkm	WP_c_fpkm	WP_d_fpkm	HZ_a_fpkm	HZ_b_fpkm	HZ_c_fpkm	HZ_d_fpkm	YX_a_fpkm	Yx_b_fpkm	YX_c_fpkm	YX_d_fpkm	LW_a_fpkm	LW_b_fpkm	LW_c_fpkm	LW_d_fpkm	CP_a_fpkm	CP_b_fpkm	CP_c_fpkm	CP_d_fpkm	SS_a_fpkm	SS_b_fpkm	SS_c_fpkm	SS_d_fpkm	LWvsSS_LW
109429175	402	2133	699	785	1202	1233	1103	1327	696	854	740	356	764	500	346	422	291	429	485	701	114	308	204	273	9.73917152834576	59.7645772949826	22.6218062321234	22.1551078839558	29.5909782170284	22.0952249325388	22.1279679083798	32.7194575988676	16.5981808784888	21.3996933733815	21.1652609179102	9.04041469941804	47.1397605530556	12.9677504796377	9.15821754364231	11.0760234973886	7.99031280195057	15.6476140927082	19.3372464382826	24.9208012454707	9.36732819511517	14.3326550197885	11.076504923072	14.2655055680199	455.786866439651
109398841	807	691	1596	1735	427	965	601	561	525	342	202	168	153	264	390	204	371	557	447	678	143	315	263	337	19.8292308185524	19.636650740483	52.3864972678778	49.6638133725646	10.6615193960828	17.538766069567	12.2286035144865	14.0292484278076	12.6983393362284	8.69184869501826	5.85975756109988	4.32697123634564	9.57462594245704	6.94440337745003	10.4697385216629	5.43047672412137	10.3319209233142	20.6054641418862	18.0758	24.4461261824306	11.9174487878169	14.8669834074234	14.4832056589369	17.8603840461676	183.81649500607
109426260	59	552	292	108	487	524	650	367	136	81	265	99	615	252	76	409	447	295	794	757	153	321	201	382	2.31149457422405	25.0113411209406	15.281917782062	4.92915951626539	19.3878084751526	15.1848862336595	21.0874605016351	14.633430255629	5.24487408895311	3.28231005963619	12.2569576600044	4.06554202249747	61.3640527228608	10.5691506155379	3.25306959118922	17.3595966635682	19.8482956532375	17.400340850719	51.1939100278481	43.5195872791593	20.3304607412297	24.156047150877	17.6487332829272	32.2799451796706	323.120763395933
109429036	33	62	123	31	129	106	599	108	179	29	78	60	432	82	57	153	198	84	89	313	679	1144	2030	458	1.31601012676421	2.85952577710857	6.55246248916914	1.44017489437629	5.22749823123917	3.12673118661502	19.7807235084075	4.38337128076847	7.02673562682362	1.19618129628931	3.67228043848935	2.5080658498366	43.8760062886783	3.50072360580907	2.48347070840066	6.61016313719912	8.94922262976971	5.04335396967291	5.8410675626811	18.3162958902426	91.8396011740895	87.6296920155757	181.43369485981	39.3948388436722	193.018329453284
109398287	168	147	209	153	148	178	203	76	121	88	126	146	710	197	96	196	223	722	396	223	578	270	283	882	5.25775236705993	5.32065642278199	8.73758216292343	5.57815435213676	4.70664512352495	4.12050302172617	5.26086239689775	2.4207149324125	3.72761892400432	2.84857223028969	4.65540357982415	4.78945497341702	56.5909841301598	6.60017956831633	3.28247	6.64541906326353	7.90989173939608	34.0191075608554	20.3959042034345	10.2410321782764	61.3526898127569	16.2306001779794	19.849697701158	59.537142927254	318.644702657436
109429787	68	191	134	51	157	104	213	110	108	40	157	69	284	11	60	61	159	173	204	167	766	407	258	506	2.25699195738909	7.33181504996699	5.94128024044993	1.97196646726987	5.29516678784976	2.55325285912338	5.85424321155768	3.71580568642216	3.52858144427534	1.37320320480742	6.15200523636182	2.40056009596566	24.0069777943801	0.390852112245956	2.17576128225294	2.19344318427654	5.98126512983517	8.64494182087889	11.1431556770297	8.13365208800347	86.231271892534	25.9474974269312	19.1918756258892	36.2243143977676	117.972298905232
109426261	353	173	241	202	158	144	166	103	106	53	79	89	152	85	118	121	351	178	326	387	65	299	277	105	14.376131494124	8.14836489795443	13.1110814183975	9.58356187701742	6.53857803115395	4.33779687940147	5.59816220563091	4.26917312524006	4.24940855644501	2.23252802281582	3.79830965648903	3.7992662600296	15.7655443630746	3.70582525056957	5.25034973415357	5.33860952718081	16.2012781463252	10.9139561954899	21.8495180997705	23.127373701126	8.97833097731385	23.3893681063229	25.2827153954601	9.22327566546282	101.70575710507
109429550	40	111	80	33	115	54	124	50	103	33	56	100	100	47	103	77	53	184	190	90	61	46	71	111	0.951385566222392	3.05334993835354	2.54179601586619	0.914363239391401	2.77941438085458	0.950013366149909	2.44223983639725	1.21033552990304	2.41151008988339	0.811828371933026	1.57246337628893	2.4930957598238	6.05751668292703	1.19672152962811	2.67653351998359	1.98409630311453	1.42872047006278	6.58884457352388	7.43715956885155	3.14113858968462	4.92086358120885	2.10152406804003	3.78470062090348	5.69440175678003	69.1182939262572
109410290	36	47	91	9	28	41	71	41	23	23	22	27	70	49	29	37	156	148	116	51	15	63	82	35	1.45752714881527	2.2007415607131	4.92163820586798	0.424487506212186	1.15194322919643	1.22782761742079	2.38035953951769	1.68941840014508	0.916636781226122	0.963153941847857	1.05155690194636	1.14583031850097	7.21788974973861	2.1237769920925	1.28277664734938	1.62289839966695	7.15836074929464	9.02133355084349	7.72910261307339	3.02992829026085	2.05977761802565	4.89930719323181	7.44054281867233	3.05640397198612	41.5714141202904
109622501	0	0	0	0	0	0	1	44	56	80	37	45	45	32	0	0	0	1	0	3	32	210	283	291	0	0	0	0	0	0	0.0293914086998044	1.58943301817976	1.95656221303943	2.93693306187487	1.55041518183355	1.67419195217767	4.0678123336326	1.2159031981072	0	0	0	0.0534373872869469	0	0.156249853793151	3.85225692782653	14.3169203008795	22.5119644534716	22.2777789792486	20.3271321329893
109422421	59	90	27	75	75	53	83	41	69	58	52	153	25	67	68	48	58	0	5	6	0	25	0	0	2.41706105240628	4.26417631094482	1.4775885380489	3.57935787662114	3.12216438264029	1.60601969609051	2.81568300733986	1.70945895056198	2.78253086970065	2.45763464433343	2.51498209547788	6.5700614664225	2.6083968634668	2.93838765524194	3.04357085339115	2.13035657965322	2.69301289435322	0	0.337102943559108	0.360690647071733	0	1.96723203027111	0	0	36.5041193199931
109429037	24	8	16	8	60	57	29	21	40	28	43	24	28	33	34	32	31	30	10	27	82	139	122	32	0.88222150643209	0.340105316551498	0.785670636516808	0.342582075855001	2.24117898845409	1.5498177958337	0.882743352083428	0.78564238377442	1.44737704956083	1.06457962131079	1.86608	0.924740830636933	2.62133473401896	1.29861082317802	1.36547643928086	1.27435912481651	1.29152531552243	1.66028455019263	0.604955362257217	1.45639166542482	10.2233957970851	9.81434156939128	10.0508512437591	2.53714294288248	24.7174650582789
109410284	17	23	85	17	8	24	14	27	10	12	31	25	19	33	51	61	114	84	73	49	0	17	64	6	0.719044743313948	1.12510191866244	4.80264029819665	0.837653034984407	0.343839585164746	0.750857675797601	0.49034876828994	1.16227787175306	0.416353563399389	0.524979032921785	1.54797746245992	1.10838182586165	2.04672100733118	1.49423743830466	2.35676383595414	2.79519612154286	5.46495608195479	5.34910537383557	5.08143981474193	3.04124281661402	0	1.38113421804361	6.06685456300629	0.547377325820136	28.6185448470927
109426259	6	16	7	13	16	13	20	19	16	10	20	13	3	44	76	59	55	26	46	111	6	50	31	15	0.224255169180992	0.691621092857429	0.349496952181601	0.566034386289915	0.607673206248951	0.359396590897982	0.61900088019285	0.722743216427813	0.588662657169871	0.386584939015727	0.882504956080524	0.509303848078291	0.285568643623703	1.76052650559272	3.10344247254686	2.38901391599505	2.32985413581667	1.46305089132595	2.82947574574352	6.08782574286495	0.760601865011203	3.58955974354663	2.59674630126376	1.20923589429692	28.3534551599669
109424170	18	60	40	102	14	28	38	6	48	33	33	24	38	8	3	22	16	39	32	26	0	26	2	2	0.386829700665657	1.49126763332358	1.14831605943924	2.55361681293628	0.305727310051199	0.445086812489234	0.676240165069426	0.131231401823463	1.01541561025195	0.733525075324675	0.83725392410726	0.540630995882638	2.07983534845788	0.184050064056986	0.070438071380964	0.512206921881465	0.389710511330131	1.26184725287976	1.13175967709403	0.819914706753603	0	1.07324932518935	0.0963283048906081	0.0927055769616555	18.0676954936311
115255075	37	5	32	22	15	37	27	17	53	19	45	24	11	15	23	63	12	21	20	15	0	28	24	64	1.18589879720955	0.185341615371306	1.37009292437595	0.821441870747913	0.488535419872996	0.877176558959143	0.716604824085904	0.554541479723927	1.67215705608602	0.629873335439452	1.70276362291546	0.806305346063479	0.897917925380144	0.514678282377453	0.805401873569005	2.18756975229704	0.435915168241894	1.01335140086699	1.05495232081792	0.705480778379283	0	1.72378820761092	1.72398610813038	4.42440054726327	19.0948424107119
115269590	5	10	1	3	11	16	24	13	7	10	7	12	10	33	35	38	131	71	68	63	8	18	16	4	0.195335384920095	0.451822603082766	0.052187327701325	0.136533877375187	0.436679190350278	0.462349390866321	0.776411963753204	0.516884467476238	0.269193302218236	0.404077470192909	0.322853057462038	0.491399327139931	0.994967672354078	1.38014125381872	1.49388737738398	1.60831077188469	5.80038798880693	4.17603509722189	4.37196586800504	3.61159871329802	1.06002431865815	1.3507139740875	1.40090123040007	0.337053986826652	19.5748593871029
109410283	31	3	24	4	2	10	17	10	11	8	41	6	88	44	12	78	67	19	25	24	0	14	27	2	1.30719679813194	0.14630446195061	1.35190029854861	0.196493199185454	0.0856975034453648	0.311902366854264	0.593605972287503	0.429159264815436	0.456590907163811	0.348917688547528	2.0410755650888	0.265199636869169	9.4506135735981	1.98623503195076	0.552839954623732	3.56327499334854	3.20205594050701	1.20622341730621	1.73490709047819	1.48504134545285	0	1.13393271898704	2.55164152680012	0.181902151620733	50.5350291402457
109430774	9	18	41	18	19	18	21	20	43	46	59	19	0	6	27	58	74	20	12	21	0	0	0	0	0.183535674334134	0.424529156200353	1.1169043431986	0.427620717802179	0.393722719549254	0.271512529800151	0.354623356340776	0.415094700778083	0.863180716514368	0.970263138348063	1.42044996119533	0.40613832785367	0	0.13098691449937	0.601562342121572	1.28139029875953	1.71034819111148	0.614048749101852	0.402732019727657	0.62841319999123	0	0	0	0	13.8188071723156
109426255	8	19	3	19	44	32	52	32	19	34	23	26	0	87	43	44	26	7	3	2	0	4	0	0	0.281777020327366	0.77397373191006	0.141153282064165	0.779610064386753	1.57480634072268	0.833690691536619	1.51666263597685	1.14710923123742	0.658755839448895	1.23864889792127	0.95639955770644	0.959911791176626	0	3.28045071465364	1.6547139794309	1.67897302083328	1.0379197210859	0.371200453657721	0.173897673485157	0.103369782587616	0	0.270617293465545	0	0	26.422942122253
109426253	2	11	14	4	9	16	13	2	12	10	2	11	12	7	8	13	12	3	10	5	15	102	23	15	0.076617406664166	0.487356959775576	0.716439675686742	0.178511292438033	0.350347364334877	0.453374222435749	0.412392599715836	0.0779770244889278	0.452516052599801	0.396233481586835	0.0904530870125795	0.441705218812044	1.17078392327588	0.287074205570859	0.3348315199385	0.539530822620162	0.521018961487122	0.1730268812985	0.630455421897566	0.281070637346525	1.94896318155949	7.50546481885264	1.97470353691723	1.2394164906604	8.3865587359103
109428084	8	28	43	12	13	30	14	6	20	8	34	7	1	10	23	18	10	2	4	6	0	0	0	0	0.164944697570736	0.66767242217938	1.18432519437777	0.288229128596215	0.272364572890388	0.457518874842344	0.239026727945514	0.125903798644958	0.405913653152956	0.170605126519657	0.827605244782858	0.151282539121487	0.0525105326782689	0.220722726074311	0.518101802251106	0.40206505895097	0.233680892428179	0.0620830780062081	0.135726701573888	0.18152968088446	0	0	0	0	8.13387249508389
109429923	18	1	0	17	17	4	22	3	17	12	4	3	0	1	3	2	2	23	5	8	0	21	10	0	1.3198202313582	0.0848006753981242	0	1.45210977296129	1.26663093468133	0.216941009302456	1.33578024337158	0.223873527314549	1.22700544304994	0.910075117580971	0.346256721621403	0.230571658806635	0	0.0784948123512676	0.240326922949489	0.1588721334614	0.166206154911762	2.53901335476557	0.603349854395601	0.860756448638276	0	2.95761432117957	1.64330770657333	0	0.91782826886197
109430808	2	2	6	4	3	14	2	5	6	2	3	4	0	8	11	9	4	2	7	19	7	16	3	7	0.0819828986442085	0.0948157106528582	0.328547876709588	0.191012379979687	0.124960691967514	0.424483387341364	0.0678880490561654	0.208594325153615	0.242102802028914	0.0847963165935979	0.145181230756986	0.171868251312245	0	0.35106047826656	0.492634535232958	0.399678916167878	0.185835249764843	0.123429264878811	0.472224206514491	1.14286490487595	0.973209270601872	1.25977569729599	0.275607571440725	0.618899130707218	4.26959596585676
109423216	1	0	4	0	20	1	44	6	13	0	18	3	0	3	12	1	7	3	2	0	0	0	0	0	0.0289604159780904	0	0.154745820337011	0	0.588563985926656	0.0214212191575381	1.05518238092749	0.176846006482436	0.37059831435663	0	0.615422324089362	0.0910685545475261	0	0.0930089474652756	0.379686308458563	0.0313747483691067	0.229761716035254	0.130803969384149	0.0953216876881603	0	0	0	0	0	2.46852498186773
109397292	1	4	0	1	3	4	2	7	2	2	3	7	21	4	11	15	0	2	0	1	0	25	2	5	0.0371547025861999	0.171882165088828	0	0.0432834669534391	0.113264532525692	0.109929225800384	0.0615338153091118	0.264698231865185	0.0731474307725876	0.0768594908338959	0.131592454989522	0.272617808529845	1.98715221835192	0.159100835362871	0.446524578734553	0.603782476011184	0	0.111876445035394	0	0.0545207486966955	0	1.78415987253205	0.166540705711896	0.400693550772943	11.800768078204
115255433	2	1	0	2	3	21	20	3	2	0	26	3	0	12	2	3	0	1	0	1	2	7	8	3	0.0471954848703421	0.0272915053724062	0	0.0549805022661041	0.0719367153963995	0.366546553298701	0.390814358249534	0.0720494918791613	0.0464574901968706	0	0.724335465147882	0.0742051597525964	0	0.303144980805852	0.0515631389177584	0.07669502035564	0	0.0355275557432178	0	0.0346272879491483	0.160072001655928	0.317284214844682	0.423094187794212	0.152693401616721	2.57219937774802
115266639	5	4	4	1	5	21	7	2	4	1	21	8	15	0	0	0	8	1	7	2	0	0	0	1	0.179032120548848	0.165644865163366	0.191326480821032	0.0417127864522775	0.18192393810719	0.556185464751321	0.207553016748956	0.0728836574150009	0.14098607963322	0.0370351978901536	0.887720381948496	0.300257131634145	1.36788712653344	0	0	0	0.324657745830752	0.0539083233076198	0.412492373238423	0.105084574211671	0	0	0	0.0772306180287094	5.16643342569788
115255070	3	0	8	1	0	1	0	1	0	3	0	2	6	0	0	0	1	4	21	0	0	0	12	0	0.121603155119271	0	0.433179321013815	0.0472206367760817	0	0.0299821641377514	0	0.0412536898924697	0	0.125776226637511	0	0.0849759399827268	0.619402410113384	0	0	0	0.0459407857766667	0.244105999202814	1.40087638728331	0	0	0	1.09013792929019	0	2.06657337027915
115254533	1	1	4	6	1	5	4	4	0	1	0	4	5	3	4	2	4	2	3	0	0	4	0	3	0.0403921591273367	0.0467147580263351	0.215829696785831	0.28232970198752	0.0410445937554116	0.149384817809148	0.133791067438174	0.164435760413493	0	0.0417783021813487	0	0.16935555757961	0.51435755693626	0.129723005675253	0.1765208276167	0.0875190349243502	0.183118360148398	0.121624743462455	0.199423004505493	0	0	0.310339480985926	0	0.261364670486632	3.09718237639235
115266666	1	0	0	1	0	1	12	0	2	0	0	0	0	0	0	3	8	3	4	0	0	0	0	0	0.0423226667326873	0	0	0.0493039001632618	0	0.0313049066732405	0.420556480366319	0	0.0833217364008825	0	0	0	0	0	0	0.137552894963823	0.383740681193334	0.191156536140439	0.278605668059145	0	0	0	0	0	0.450822149178605
115267827	1	0	0	12	1	0	0	2	1	0	0	0	0	1	0	5	3	2	0	3	0	2	0	1	0.0399714074697602	0	0	0.558777535183634	0.0406170459037927	0	0	0.081361443954593	0.039346375522639	0	0	0	0	0.0427905747887119	0	0.216518445776387	0.135908157922639	0.120357819051387	0	0.175961930255481	0	0.153553389029495	0	0.0862140406119099	0.902239994127746
115254532	0	2	0	0	3	0	1	0	1	1	0	3	5	1	0	1	1	3	0	0	0	0	7	0	0	0.0967683055421357	0	0	0.127534079930504	0	0.0346430535007991	0	0.041181427560945	0.0432712881466422	0	0.131555725376045	0.532738596221081	0.0447862587734065	0	0.045323303973543	0.0474155656956027	0.18895667291411	0	0	0	0	0.656327741801606	0	2.02328827045557
109417021	5	0	4	1	1	0	0	0	1	0	0	2	0	0	1	2	0	4	7	0	0	0	0	0	0.203748059314884	0	0.217739694102519	0.0474713658209105	0.0414078202488223	0	0	0	0.0401124111522833	0	0	0.085427139664051	0	0	0.0445207397086368	0.088293539658194	0	0.245402137251678	0.469438222995232	0	0	0	0	0	0.456018240756679
109431346	1982	5274	12640	4514	2892	4540	3090	2095	4275	2727	3513	2474	9526	2414	2115	6307	4009	8610	9126	4620	3246	13104	9733	2808	57.4718360862938	176.867722019657	489.612657242617	152.482929601144	85.2135392067641	97.3748190243103	74.1959090298664	61.8264997788958	122.023318749303	81.7881298837111	120.261195528835	75.1957872127249	703.493438237694	74.9354581650018	67.0039936188014	198.129757785069	131.753544812944	375.880197412272	435.500660494024	196.580945357458	319.238205448581	729.852795509622	632.520726339616	175.621258183914	4921.82700032402
109427757	1892	3712	10143	2913	1418	2622	1599	1656	2331	1707	1406	1811	7122	1009	1736	2878	3561	5301	8496	3601	1419	10543	7846	1653	54.2022232550207	122.987499322821	388.165144213267	97.2176	41.2791829308365	55.5607429967192	37.9327641834845	48.2831406997629	65.7345257242526	50.5805104596812	47.5529248719318	54.3822049220356	519.632121945672	30.944667048531	54.3356146857976	89.3227764612191	115.622611119374	228.638122835244	400.559839228056	151.379515823141	137.877464250052	580.149797090336	503.756761275794	102.140359261389	3307.63504414379
109424773	4562	7007	9095	3303	3384	3596	3906	2928	3214	1712	2305	3194	957	3977	2908	3293	2438	1736	1708	4050	450	1294	1571	1678	74.881188497038	133.016832041066	199.422562249097	63.1588585110414	56.442558937456	43.6592750132746	53.0908581925557	48.9133864127324	51.9300346023356	29.0653077951383	44.6667468051193	54.953423422936	40.0062125094811	69.8830285967618	52.1495715941667	58.5577841290475	45.3550844279627	42.9004691602785	46.1383698351635	97.5484769249016	25.0521431774127	40.7973255202471	57.7923359177554	59.4070467522919	1876.58704706127
115269310	1156	6150	5044	2455	1476	3231	2386	686	3705	2049	6106	2012	1916	2645	1677	1803	1806	4715	4122	4218	90	168	103	73	40.1637849479648	247.120599991928	234.102481627895	99.3657113873834	52.1101171302357	83.0334619963499	68.6463257811615	24.2571696567722	126.712746089567	73.6329966800743	250.454906535653	73.2735391051056	169.539288253892	98.3787170554804	63.6573794934083	67.8653325317686	71.1163363822801	246.634239908843	235.69030483191	215.046013564863	10.6055753008604	11.2115601229423	8.02030047977784	5.47051505983338	1590.64377837163
109417220	5042	4867	3529	4144	2037	4802	2658	2655	2555	2084	2003	3290	1092	2155	2760	2381	1231	885	1275	2459	641	985	838	820	82.290625096232	91.8683468117287	76.940201437075	78.7908013316023	33.7829400024604	57.9707694071073	35.9229964495888	44.1012862751229	41.0481620480794	35.1802525485684	38.5944107413767	56.2841110223965	45.3908389989706	37.6524702318518	49.2147742213953	42.1000266877175	22.7709108752351	21.7463144516665	34.2463772505594	58.8916972171501	35.4830115797334	30.8790350188235	30.6526590344555	28.8662209322901	1488.14075733416
109421559	1190	246	640	506	1685	1650	1105	327	919	561	1324	861	337	810	872	890	699	646	714	1570	183	677	294	168	46.994856837174	11.2355803952877	33.762724437166	23.2788829751974	67.6179761104375	48.1977431044608	36.1356362889939	13.1428736635811	35.7251591846583	22.9150046115435	61.7287240222966	35.6409	33.8946631601668	34.2442033849424	37.6234614745303	38.0775355206886	31.2863843198654	38.4088019191638	46.4043306881908	90.9810707653725	24.5114714233799	51.3537316971094	26.0211996981172	14.3100519415666	507.590898956685
109421560	186	363	850	325	1077	727	1322	890	451	172	589	517	3320	528	955	724	712	690	1148	470	370	1059	505	258	7.75792882369607	17.5104177232409	47.3593696072169	15.7915390377984	45.6464957617928	22.4288313956278	45.6598373901094	37.780009627611	18.5167464633497	7.42018975699171	29.0030777341449	22.6029842677243	352.670377081949	23.5757462488068	43.5186197976227	32.7149957722653	33.6579507620588	43.3288148584994	78.8009886643808	28.7659503374177	52.3419012902637	84.8415855559487	47.2063954766906	23.2103191073455	1480.4355541241
109409172	322	790	1791	349	1306	597	827	332	960	306	1312	542	612	764	701	1341	862	562	1172	1067	392	651	262	93	13.6529961072401	38.7396971257066	101.443	17.2387500357205	56.2696436158444	18.7234473857366	29.0367271085087	14.3268063078497	40.0680880460377	13.4198369548266	65.6752712214209	24.0887228170556	66.0878416801639	34.6788057160584	32.4734931357297	61.5993781999315	41.4242058357799	35.8759395218809	81.7817949231735	66.3872281397032	56.3732515494123	53.0191856397089	24.8971709768645	8.50518181859814	636.557039065115
109431816	628	1219	1205	814	1399	1195	1348	697	531	341	392	326	669	325	201	331	145	190	369	498	513	1509	885	416	22.0632410191578	49.5302370082987	56.5523755991917	33.3151920468387	49.9443393668024	31.0539578791559	39.2165709219718	24.9219290137373	18.3636699367023	12.3913254247031	16.2589193861655	12.0052071628089	59.859603413989	12.2233910484947	7.7151543311465	12.5983339159541	5.7736771870289	10.0498166711474	21.3350155328791	25.6736153458414	61.1282487686827	101.830734148178	69.6834351850958	31.5232912847356	360.445806934098
109403845	390	780	2628	1168	761	771	678	425	411	154	1142	587	159	349	440	628	142	340	250	364	0	106	42	29	15.6887192323942	36.2889599624495	141.222008997075	54.7361160149131	31.1075948164558	22.9412274487779	22.5851321733358	17.4000711823684	16.2749625318476	6.40762847783131	54.2356604365648	24.751605712243	16.289886564403	15.0295850430856	19.3381291058249	27.3689403682473	6.4741992153806	20.5919120119601	16.5508317658898	21.4868271083781	0	8.19046801448879	3.78659441484374	2.51622481254748	270.196700892695
109408244	118	234	355	301	243	193	273	218	260	183	305	241	726	220	223	195	473	837	617	384	900	545	1414	1679	3.07675721733257	7.05641497797574	12.3649884327896	9.14294204794241	6.43837676224469	3.72227039800324	5.89445866479452	5.78504744874878	6.67328788026094	4.93532808667778	9.38873336061205	6.58674205682645	48.2109726413054	6.1409078564276	6.35265073566217	5.50834696027267	13.9780693883379	32.8572756843162	26.4760575517316	14.6923229828721	79.5918599400172	27.2952887226155	82.6299035659944	94.4257571143155	347.220003020523
109409168	348	678	498	94	496	871	628	454	498	587	708	493	432	995	412	408	331	254	194	860	6	164	76	38	9.79884470179189	22.0791504935069	18.7317828362085	3.08341325570553	14.1917581082715	18.1406637988685	14.6428405524364	13.0104013696913	13.8032154006334	17.0957221282399	23.5355761201888	14.5507353960802	30.9797158141014	29.9928262000488	12.6745264444066	12.4460416400368	10.5632718128409	10.7677315685859	8.98988823408783	35.5338368411557	0.57300947677974	8.86991480306698	4.79607359677935	2.30785110588685	424.274189935006
109429226	991	611	478	392	299	17	384	377	803	87	129	538	241	322	497	927	279	0	0	34	397	601	692	624	34.0542073526249	24.2826101161668	21.9421489500998	15.6924747791273	10.4406419607982	0.432101159573325	10.9269361346521	13.1849255803192	27.1623886234853	3.09221791816878	5.23338610671513	19.3785728684191	21.0917306257714	11.845452965988	18.6591736028116	34.5105842266249	10.8661614979103	0	0	1.71444698613101	46.2703251970696	39.6690283587122	53.2941858128216	46.2498437804405	348.160126080576
109415288	225	314	397	187	1308	1124	745	315	493	388	971	454	155	329	399	347	138	163	279	798	18	39	59	31	6.6928868321459	10.802335131206	15.7752267718558	6.4800867646102	39.5364435662592	24.7307144893965	18.3508968952263	9.53631808211974	14.435544656864	11.9375830884071	34.0993529980737	14.155630229474	11.742503916103	10.4767249157107	12.967096842657	11.1824224274465	4.65248391772383	7.29984167641902	13.6581569364809	34.8322779147594	1.81601065444535	2.22830964545127	3.93332281291698	1.98893786713988	217.200306636036
109623205	372	478	498	532	642	541	787	765	668	530	769	406	22	334	375	274	178	225	112	87	17	35	46	0	14.7668162437249	21.9446602963022	26.4075076420801	24.6016261007746	25.8963079980264	15.8847573337265	25.8695409233149	30.9061264346137	26.1021141674047	21.7607329120439	36.0384592857904	16.8932168685661	2.22415302206231	14.1934861037096	16.2635029754611	11.7833817883491	8.0082710433864	13.4468735767757	7.31676126875327	5.06770359135785	2.28879963517164	2.66865200244363	4.09240284719743	0	157.444323301017
109426416	170	1172	1434	613	427	284	370	152	200	97	443	192	70	214	334	330	213	452	609	423	74	125	55	58	6.70971466189529	53.4982747747078	75.6063760966296	28.1853774775599	17.1254462985079	8.29111347666679	12.0928011954475	6.10573469238217	7.7703470746423	3.95986684732589	20.6421439247059	7.94325952350536	7.03641137888804	9.04206413272419	14.4025864978575	14.1105689736602	9.52817147383585	26.8589133477144	39.5575471737096	24.4987270759357	9.90607868990591	9.47643772296311	4.86512984443223	4.93755200359318	157.913611794834
109426408	166	570	341	319	610	367	945	564	296	215	464	316	375	265	219	319	232	488	296	365	117	245	92	92	3.05020438677462	12.1130286374751	8.37007545176814	6.82841310353695	11.3896290891912	4.98799840981573	14.378802568949	10.5472482557322	5.35387	4.08613801462433	10.0654866946033	6.08625758803658	17.5489110606745	5.21273211153151	4.39646746037364	6.3501939825597	4.8315187442187	13.5000553238293	8.95095752066156	9.84151003376225	7.29158	8.64702883473356	3.78865706524264	3.64617273751503	251.126701007377
109403786	206	129	261	229	423	449	419	217	117	213	322	160	259	244	216	164	234	1638	376	400	8	126	23	36	7.61291705414425	5.5135411840713	12.8848250364478	9.85888068497352	15.8848507229009	12.2735333617641	12.8223598058825	8.16174125423153	4.25622943695295	8.14173943473121	14.0486856379201	6.19792409761654	24.3770806197432	9.65322398572186	8.72120557631146	6.56603481920406	9.80109425224451	91.1365633877651	22.8680247863121	21.6916151583001	1.00274103552039	8.9440535812236	1.9049708277484	2.86955753792707	184.245796395075
109623208	0	6	3	16	1603	314	414	91	453	189	492	386	368	231	240	380	129	28	279	572	219	274	86	81	0	0.245037534432617	0.141514103337335	0.65819194328379	57.5197174237072	8.20150143910467	12.1058343918943	3.27043055699689	15.746274650876	6.90303143251027	20.5109311387451	14.2874270623718	33.0955954426227	8.73242748326203	9.25922132590668	14.5372875495508	5.1628424163005	1.4886	16.2138243387058	29.6393297981257	26.2290986701103	18.5846702992262	6.80611676507762	6.1693286484498	256.017717395851
109403754	213	291	281	231	512	382	530	428	228	263	243	248	243	211	193	275	212	404	389	331	175	191	233	122	7.63072412808601	12.0569142850024	13.4476565874688	9.64065141615581	18.6386736124159	10.1225260051132	15.7228792037367	15.6051924703614	8.04037469601213	9.74530904565246	10.2775208920473	9.31279886648872	22.1712651072328	8.0922125998769	7.55409345673491	10.6731914349522	8.60789262461064	21.7902587587142	22.9346798698148	17.4005175180441	21.2637139647842	13.1431506593378	18.7076263114602	9.42702239919108	186.860838742548
109415285	448	614	645	488	379	186	305	261	310	147	415	96	107	120	184	192	184	505	148	353	43	181	53	50	19.1482829605632	30.3512951993628	36.8269436989375	24.298524104223	16.4607616132083	5.88036326143285	10.7949769836602	11.3535464464954	13.0427391336431	6.49864592780051	20.9409251521434	4.30096044744257	11.6475	5.49075098278917	8.59228236406538	8.89054750815676	8.91342215920358	32.4966111438746	10.4104731807447	22.1398436602639	6.23354647290122	14.8597111324186	5.07696661871162	4.60946355746845	112.417384777004
115269210	49	348	473	108	453	702	121	99	157	143	155	154	176	107	137	159	161	107	92	187	506	695	207	575	1.96542335265943	16.143448435721	25.3440089505348	5.04652045712885	18.4636316264544	20.8274707310635	4.01897644652041	4.04142419866438	6.19890493251444	5.93266447874866	7.33985829325509	6.47475210990338	17.9792160668452	4.59454478288831	6.00370706820041	6.90927712124901	7.31915152910213	6.46157935868911	6.07302111281537	11.006510703646	68.8375606610139	53.545725345198	18.6083125978838	49.7458018304261	121.955531561491
109421556	297	197	133	274	573	424	418	210	246	194	292	261	117	326	343	269	197	44	124	79	167	225	261	229	11.1066409615595	8.52019520104575	6.64403734975656	11.9367224841394	21.7740792091851	11.7282044725874	12.9441227914805	7.99253946460279	9.05558856424881	7.50380831924235	12.891548304828	10.2307903225982	11.1432069752288	13.0509631372905	14.0139091800248	10.898181070615	8.34963210384283	2.47727279320928	7.63141199699419	4.33512272568782	21.1815471189584	16.1617643894606	21.8747655307813	18.4709964475474	183.231695596095
109426426	74	237	57	65	690	334	680	497	105	50	309	117	373	148	199	276	164	296	264	123	325	199	144	151	2.85543229942636	10.5765865839848	2.93811739465292	2.92187582643509	27.0550369676034	9.53292121156609	21.7279683264118	19.5180195115385	3.98827171778079	1.99555577458397	14.0764963709658	4.73225787778667	36.6561654235368	6.11364958590186	8.3894235236993	11.5378446153342	7.17230627374535	17.1959721092056	16.7649015184283	6.96455353896107	42.5342160266042	14.7493606123884	12.4531510492323	12.5674062507176	223.214896029854
115268656	32	49	187	79	63	4	38	18	157	98	61	34	269	73	52	183	92	157	128	110	352	1816	1484	263	1.10956774470274	1.96497468625834	8.66162928478979	3.19109098406075	2.21974602674221	0.102589573676162	1.09108227436402	0.635207417862365	5.35869191455314	3.51466259013575	2.49706372211459	1.23573445251989	23.7549530738063	2.70972603722252	1.9699086334936	6.87433022060164	3.61548449027936	8.19593244913784	7.30416787586385	5.59686139607795	41.3962910627784	120.948269411955	115.322583114189	19.6692659400859	139.249462636494
109401117	645	192	92	403	185	297	102	176	207	175	508	262	574	287	131	261	120	107	274	156	53	231	152	98	25.0565421313251	8.62620323689896	4.77423058188229	18.2378953440814	7.30284433887764	8.53409082347939	3.28119206728998	6.95846266226729	7.91565868332164	7.03158432382936	23.2981308405258	10.6685428721621	56.7899343571672	11.9355379631128	5.55995930742647	10.9844264558737	5.28344874893859	6.25806504817922	17.5173705532441	8.89270821430624	6.98316357955168	17.2366701890116	13.233710385714	8.21137823024931	300.589918203668
109623203	478	559	701	621	186	214	152	161	140	61	199	83	10	109	121	85	289	438	235	365	65	49	33	18	10.5819689190713	14.3122339903184	20.7305461405563	16.0154238161094	4.18418060571994	3.50422309160766	2.78645626991428	3.62746868585247	3.05085742514001	1.39676112196682	5.20100901616226	1.92601236276234	0.563815014333977	2.58323408416778	2.92659650978938	2.03860444330999	7.25122294885711	14.598477621556	8.56176649150988	11.8571269926001	4.88052863382189	2.08360137113868	1.63730331303008	0.859487666407964	51.4742725341543
109397856	72	15	45	232	222	297	218	125	268	103	47	291	464	90	189	147	83	159	148	31	213	1080	370	227	3.02683057319397	0.729296131086729	2.5270990821165	11.3619232473614	9.48347454743113	9.23530948517733	7.58895832617202	5.34816551862206	11.090361466851	4.47864416506448	2.33264913162903	12.8230400193533	49.6788630524049	4.05038964768136	8.68073132645183	6.69496646650454	3.95465442115979	10.0634666768128	10.2393941935992	1.91234097787089	30.3703741644522	87.2086052167999	34.8605275745019	20.5830643422187	224.867426412554
109406906	244	231	239	236	85	148	163	149	168	120	80	116	324	206	133	123	174	232	280	230	239	515	363	248	7.40475592016254	8.10755560983419	9.68886629826463	8.34336368878762	2.62119143336954	3.32217132611064	4.09617577186316	4.60199773679196	5.01863365541484	3.76665536362599	2.8662023881139	3.68995698610407	25.0417100918247	6.69247597820219	4.40972449745894	4.04391006494696	5.98473603674806	10.5999490831338	13.9841439011761	10.2422831811275	24.5999228854151	30.0198224879455	24.6890376551811	16.2330886731065	181.835366477194
109415290	15	19	41	131	445	414	380	422	322	220	460	231	161	126	250	250	37	66	127	277	97	226	101	169	0.626017451127604	0.917077032190712	2.28577342018952	6.36905101130155	18.8718330019217	12.7801193860795	13.1325431452153	17.9244914546201	13.2283703219364	9.49667509403225	22.6646469203907	10.1053079757586	17.1127225377791	5.62942976894058	11.3991924178458	11.3034403112265	1.7501357472189	4.14699956107934	8.72279836625538	16.9637932907085	13.7303572924923	18.1168875863778	9.44698379569784	15.2128451407718	150.898687792699
109418968	200	257	299	310	251	269	213	156	171	155	154	132	65	98	156	244	67	67	138	64	276	524	313	336	7.06966142351542	10.506517251706	14.1186752392051	12.7655215816773	9.01573699373603	7.03331856131318	6.2347390600059	5.61219081984435	5.95004186818503	5.66701074368806	6.42665942837432	4.89085676264964	5.85167271785725	3.70845808445221	6.02465403979414	9.34402306341758	2.6842208958805	3.56564658610374	8.0279496081894	3.31968300764486	33.0896844119101	35.5778644501829	24.7964536362497	25.6174829537358	98.0933234133648
115258360	103	441	490	95	204	242	115	102	166	96	196	114	227	140	71	169	249	548	257	472	27	139	158	91	3.86225352176862	19.1249002037131	24.5444765115157	4.14987876292731	7.77307062195319	6.7120982959589	3.57084872580306	3.89262830229662	6.12726879800106	3.72330406410977	8.67671973756825	4.48075086788398	21.6784118214927	5.61992174423734	2.90871249741362	6.86539791063734	10.5822430194878	30.9370560813781	15.8596503420248	25.9712931066331	3.43385727982257	10.0114808951608	13.2781403808658	7.35992695881738	135.741817981436
109421553	231	120	310	210	417	654	484	148	153	131	127	145	182	120	133	206	76	6	183	57	140	264	171	161	9.34698698118878	5.61562293321849	16.756198340095	9.89890607144294	17.1456757288643	19.573874299787	16.2171703360472	6.09482	6.09405515300374	5.48257614038894	6.06679505484109	6.14992831017345	18.7555194926424	5.19803959472015	5.87963266327858	9.03030323446152	3.48536351565404	0.365515485625303	12.1861825424534	3.38440661637255	19.2133288923744	20.5184029432171	15.5071641470559	14.0512219159685	132.424411395142
109622959	105	109	111	68	396	224	490	173	274	173	350	176	68	79	675	293	162	186	74	100	20	25	40	127	3.66839260056312	4.40423052530531	5.18040398924109	2.76760223799603	14.0585519005637	5.78860501908102	14.1759655293938	6.15136962609051	9.4230688474734	6.25153016404066	14.4361205258696	6.44527675887195	6.05053077597859	2.9546924357899	25.7649424983025	11.0899499413625	6.41470006680693	9.78350174650184	4.25476091554967	5.12666018346773	2.36990768258422	1.67766980426762	3.13200983225508	9.5701509845864	184.312516707569
109421511	192	25	253	120	265	278	143	112	117	72	397	89	44	280	86	137	149	248	357	269	319	14	194	309	6.70113879974086	1.00912375221113	11.7956545882332	4.8790681192386	9.39836162721817	7.17681199495832	4.13288652357967	3.97836493612838	4.01965276284237	2.59916349902357	16.358136838257	3.25596542547257	3.91109273207521	10.4617441666348	3.27932704766447	5.18016278719745	5.89397763797503	13.0314859038802	20.5056024188089	13.7767788385575	37.7618263977164	0.938545625922571	15.174896248654	23.2613236042499	91.3563770857912
109429227	45	155	90	69	104	199	139	149	230	68	153	131	173	168	141	180	408	326	731	429	7	139	127	91	1.02919756451939	4.09991609764242	2.74968463040889	1.83841509588894	2.41701011704053	3.3665006392235	2.63251645855791	3.46826054600612	5.17808724758862	1.60860297273087	4.13117518711973	3.14050815011659	10.076979872083	4.11333610048418	3.52325635320055	4.4599932035952	10.5759948268489	11.2253194520828	27.5144315520874	14.3976479516061	0.542999212239786	6.10634033406828	6.50978391285408	4.48906803249722	133.90293496112
109409164	118	101	171	84	398	356	474	171	309	215	246	199	275	181	308	188	100	24	37	76	54	65	35	56	4.65733135355085	4.61034620498762	9.01582309102068	3.86227032318928	15.9623597817474	10.393085907371	15.4918588287625	6.86895152892994	12.0051862303224	8.77702445541305	11.4626803735387	8.23285752696649	27.6430447027744	7.64772714029476	13.2814270698805	8.03874838499432	4.47331994076801	1.42613699191404	2.40333209429763	4.40166254792225	7.22876012506648	4.92774761594082	3.09599171918415	4.76729158967617	198.161694942947
109411507	459	235	126	261	228	230	375	245	177	228	100	393	7	202	253	214	244	61	38	110	10	13	14	8	9.63629233357303	5.70587401607379	3.53363726971695	6.38331151438957	4.86397149342245	3.57161391150989	6.51926458926513	5.23482992592956	3.65784955375449	4.95091928707119	2.47852455750275	8.64832943466757	0.374277201004683	4.53991090378377	5.80305514071528	4.86728201219099	5.80579822099677	1.92806641194052	1.31291862540699	3.38873796382592	0.712052809797722	0.524228469780938	0.658721642379606	0.362256199823417	104.379283247056
109418976	115	95	34	39	236	589	226	267	136	203	109	83	212	60	43	58	93	214	184	23	151	636	240	176	2.51922552882675	2.40685456434448	0.99495231296608	0.995272641164379	5.25339557752423	9.5438563050552	4.09965873153796	5.95277792039238	2.93267143001089	4.59958834006076	2.81897777217273	1.90585428855646	11.8277768183021	1.40708112721016	1.0291449773752	1.37648872245434	2.30901623964476	7.05793825287831	6.63351877974505	0.739341469084875	11.2191790478722	26.7612437314505	11.7830322328607	8.31592253194385	97.4722214398712
109623204	109	123	139	52	194	258	399	474	407	239	789	124	13	80	123	177	35	39	54	130	0	3	8	1	3.17800529326479	4.14753695891898	5.41373581986324	1.7661993176256	5.74762918211069	5.56400117526718	9.63321099645333	14.065192195605	11.680940700536	7.2074184544092	27.1582052832892	3.7895897455868	0.965316039737701	2.49698989396012	3.91806940403341	5.59083712548609	1.1565675237317	1.71193628989259	2.59106799437699	5.5618528229339	0	0.168007760390228	0.52275081792894	0.0628863918013425	62.2684894573075
109405777	29	23	105	38	29	8	17	7	76	15	61	34	547	34	21	76	183	102	216	216	186	1008	657	105	1.04162619403257	0.955429762441893	5.03799038714195	1.59003155097496	1.05845106829478	0.212541269644216	0.50563004815753	0.25588872232833	2.68709350215139	0.557261284946227	2.58666195239327	1.28007437827334	50.0379228321861	1.30734885594717	0.824085142968761	2.95735147653889	7.44971768606841	5.51580544844548	12.7680500856559	11.3845447294155	22.6590533763712	69.5431560824001	52.887846060946	8.13451665555119	208.21787768392
109426418	71	388	505	173	178	310	312	78	97	42	178	80	25	82	60	119	189	238	384	154	0	9	115	0	2.47178026192033	15.6221308746536	23.4853496294612	7.01626308291063	6.29695234237509	7.98275120167632	8.99448214460869	2.76366453174795	3.32413411270295	1.51235769287523	7.31589491615302	2.91933471230981	2.21661144748237	3.05607524458736	2.28213670784696	4.48821784696472	7.45741	12.4745055681325	22.0008604970576	7.86720113980957	0	0.60183021829302	8.97275825872421	0	48.1928619025702
109398259	271	181	38	145	101	179	215	153	201	84	97	110	89	82	243	114	76	64	119	120	130	263	332	375	10.8826339890692	8.40621206786685	2.03846129318943	6.78329938060132	4.12140220203322	5.31688	7.14946016622742	6.25309999956137	7.94540576600416	3.48897402635403	4.5986717560224	4.63020063673323	9.10233448722435	3.52514725887286	10.6612935319139	4.95958158957931	3.45902065187294	3.86936393154972	7.86445488116721	7.07121431352258	17.7061038808422	20.2861881953199	29.8799200804981	32.4806385561149	97.9359767955993
115264182	336	158	127	202	245	322	213	137	200	267	222	250	16	234	165	207	171	64	38	70	0	32	15	19	9.96895143823133	5.42156070599451	5.03347672368759	6.98183889322231	7.3864401004423	7.06651790223993	5.23311001857883	4.13685197509333	5.84111141779383	8.19360800126219	7.77605140167035	7.77486048811031	1.20900539156152	7.4323258148476	5.34851283419802	6.65358951721912	5.75017608365475	2.85880840303501	1.85545630480626	3.04758807040421	0	1.8236443728039	0.997420012623758	1.21588461399065	97.5736843755105
109402201	358	576	131	171	613	339	280	168	86	74	22	21	50	40	84	62	25	38	96	87	33	127	68	141	14.1460365987259	26.3227506096219	6.9147612095243	7.87147484345641	24.6133721465876	9.90811041599368	9.16177961804887	6.75616493872831	3.34507218173246	3.02438578834546	1.02629066059525	0.86978805387354	5.03175870915907	1.69203920445982	3.62635178473439	2.65410986346671	1.1196095389508	2.26063381870432	6.24280709756327	5.04451043990999	4.42263006634661	9.63907681431831	6.02195185653667	12.0170930017223	45.6327175247795
109418973	44	17	37	120	133	188	185	184	85	112	80	124	477	116	98	122	52	237	102	46	300	474	149	182	1.82968455914558	0.817578576655967	2.05531982475008	5.81317026368043	5.61997107633549	5.78256848034735	6.37037991933569	7.78718658285694	3.47934716241133	4.81720676325822	3.92743927474246	5.40489952275444	50.5172821753401	5.16392843783728	4.45234200662352	5.49615324079408	2.45076528964412	14.8377061357703	6.98040546776001	2.80691589647756	42.3116269277755	37.8601088076961	13.8862963924876	16.3238837545354	215.36298132923
109430435	15	11	35	17	2	3	12	6	9	4	2	14	107	12	1	8	40	38	43	58	62	1013	1685	405	0.543007799589196	0.46053700129736	1.69253240993605	0.716922120612964	0.0735704982408321	0.080329571840768	0.359721266225279	0.221057508103045	0.320710079731699	0.149771271970873	0.0854753227901891	0.531233234860569	9.86498974765487	0.465044737326378	0.0395506571311003	0.313747483691067	1.64115511453753	2.07106284858236	2.56177035661931	3.08099379768087	7.61239686281653	70.437547058209	136.707181520579	31.6226594244439	40.0219912550529
109426407	59	201	134	126	220	295	155	229	189	99	83	168	147	117	114	153	184	260	166	136	91	170	71	15	2.26902279195824	8.94004982251205	6.88407805143447	5.64502204809123	8.59742548484735	8.39166718750829	4.93615289873163	8.96316807075722	7.1549061663083	3.93800043222746	3.76843374675543	6.77233638383496	14.3980021255087	4.81694167510168	4.7899457315701	6.37461166683122	8.02009477131012	15.0541093940443	10.5063500480567	7.67491857933928	11.8697934702305	12.5578629068219	6.11958274114906	1.2442471785416	108.998333511754
109402440	240	295	432	455	82	186	186	103	224	138	218	125	55	93	79	108	117	84	70	88	16	53	38	23	7.63210962516527	10.8495670747628	18.3514863731157	16.8559411165892	2.64975733719328	4.37507690169222	4.89797271056464	3.33357164843791	7.01191540805659	4.53906249942664	8.18438021699871	4.16663794114199	4.45445011324634	3.16602971033386	2.74472820013122	3.72076781073412	4.2169072646052	4.02168005316459	3.66343364630257	4.10642648286824	1.72571178212487	3.23734658859974	2.70828004901007	1.57757404699804	61.4862140922231
109415930	379	158	159	279	134	240	161	179	86	226	105	243	16	140	112	88	112	46	29	66	0	50	28	19	7.93265285116231	3.82466464350158	4.44560123174996	6.80286250107202	2.84998733730758	3.71560783205298	2.79045596790937	3.81304105340653	1.77187459808131	4.89261898818303	2.59456457087674	5.33123597280722	0.852898348956126	3.13693813723793	2.56115673523867	1.99543399627519	2.65688093451676	1.44954580617525	0.998927958932062	2.02708143654314	0	2.01015345638611	1.31345103238115	0.857751327687948	57.2693988922724
115257287	70	71	96	84	167	274	238	229	194	186	221	205	67	115	192	112	20	39	14	64	29	173	24	82	2.22296158507687	2.60765001010453	4.0724831062485	3.10757382325574	5.38901362700362	6.43611609529177	6.2586538650561	7.40131027819768	6.06444329158865	6.10942841002288	8.2855651517916	6.82386100109566	5.4188455446609	3.90958299862658	6.66153081874886	3.85325185487622	0.719844588169564	1.86463313597956	0.731676126875327	2.98237268824738	3.12353832564601	10.5526124896628	1.70813336230849	5.61663664300928	87.1077173999977
115270106	138	37	26	266	47	42	94	64	80	82	80	68	100	135	89	119	76	183	82	118	182	364	245	247	4.66556128774787	1.44671695561734	1.17422764550881	10.4764633909319	1.61466177196399	1.0503003049489	2.63161725159228	2.20213529364326	2.66238029968165	2.86742708363618	3.19308694828548	2.40977291181559	8.61039082095942	4.88604272477274	3.28740880506432	4.35860215779639	2.91214660852739	9.31474081539547	4.56242350983199	5.85402862242023	20.8694557734058	23.6377516574743	18.5638269995134	18.0115183347102	86.5297596402108
109421558	357	136	488	78	124	192	101	118	81	55	140	78	71	73	58	99	99	168	187	162	3	53	10	7	12.360000692965	5.44560607849849	22.5696197210326	3.14595953643237	4.36245396486089	4.9168945747468	2.89562095955477	4.15787565616976	2.76051803967556	1.96954853140644	5.72234792574319	2.83065717668777	6.26046626442419	2.7056512612267	2.19390171466471	3.71330762464743	3.88472521171959	8.75698152929672	10.6548862407221	8.23025545664132	0.352278758531505	3.52456981976873	0.775937774231615	0.522729340973265	59.3623420881072
109413822	0	43	49	24	29	5	22	19	224	36	24	19	133	23	36	65	132	105	274	126	474	414	494	160	0	1.93517530009939	2.54709440756123	1.08796347132092	1.14670501652443	0.143914387861207	0.70890421929917	0.752467303638647	8.5802142345346	1.44894213086413	1.10255943132629	0.774980572642469	13.1808832872128	0.958123157409895	1.53051016170198	2.74020865685677	5.82161637361921	6.1514711799109	17.5469773767143	7.19471157758974	62.5587535080088	30.9439059393207	43.0822509655484	13.428990393454	64.6437855067699
109401941	107	88	20	101	167	158	294	651	90	505	213	310	0	59	65	42	41	6	0	2	0	0	0	0	4.51469355866145	4.29421917397856	1.1272717822351	4.96448410000658	7.16011279091807	4.93106781620959	10.2721626823255	27.955334888501	3.73802585295102	22.0388838416027	10.6101139533366	13.7103514161502	0	2.66498758757407	2.99637904544842	1.9198586097333	1.96066405467382	0.381145347564075	0	0.123829043160852	0	0	0	0	25.318384257586
109402085	7	22	31	36	106	102	80	44	123	62	157	118	48	13	507	152	98	408	110	72	64	0	473	0	0.215845600336705	0.784557677210146	1.27691207886349	1.29317086713927	3.32131386790442	2.32640177877424	2.04270290463641	1.38081993454366	3.73340894601954	1.97738196306544	5.7153227218165	3.81390227772474	3.76950609583288	0.429128335738225	17.080163160586	5.07766686552168	3.42488557965051	18.9408819238583	5.58206356361358	3.25780945158719	6.69329641209859	0	32.687591142279	0	120.158910853341
109409160	10	19	99	86	116	142	90	71	56	28	84	75	97	194	33	59	138	43	114	64	37	455	531	83	0.39514068711525	0.868285176359055	5.22565923467867	3.9587534300424	4.65766911746192	4.15029993826284	2.94485773437285	2.85528399196256	2.17818653694206	1.14436219018477	3.91856434045457	3.10638590669121	9.76161189576859	8.20639014163012	1.42463820114565	2.5256851926538	6.18024465500843	2.55808563695489	7.41333342835638	3.71090423165792	4.95870643802498	34.5337003977546	47.0243593503084	7.07389162512733	76.6750170427672
109427910	40	221	294	52	108	214	165	113	60	51	130	47	128	89	54	58	53	164	142	253	17	55	154	35	1.45718548750518	9.31116783002758	14.307254979181	2.20681760730752	3.99795125250496	5.76644306213918	4.97747226762669	4.18959941781373	2.15159926908608	1.92166969052501	5.59105987997851	1.79471336533139	11.8757997955916	3.4709114334945	2.14925279827612	2.28906589762581	2.18829337819743	8.99484257822013	8.51334281892121	13.5245676014086	2.10048067784739	3.84855329466329	12.5733840916234	2.75011876382295	74.6255884297155
115260834	37	103	51	79	149	235	146	82	64	103	217	104	70	100	72	201	90	151	210	154	23	84	45	71	1.3622664754726	4.38585838548955	2.50832993825857	3.3884079105805	5.57449469239942	6.39981759452089	4.45126304592411	3.07265222883529	2.31950658944546	3.92239464989389	9.43226565745169	4.01361838485579	6.56381658478362	3.94147725132698	2.89622125481985	8.01736873503422	3.75558577116717	8.37012926690842	12.724378272552	8.3201103738711	2.87212346041544	5.94045349797687	3.71320968452256	5.63828796087101	80.595931371805
109426419	47	61	60	43	278	111	159	88	122	100	154	92	89	41	76	144	53	134	94	67	146	156	65	53	1.82377406127194	2.7375373088354	3.11013018121155	1.94379241452644	10.9616735839593	3.18592497397239	5.10905243339398	3.47532208244698	4.66002556302284	4.01353352416327	7.05488343991204	3.74199667393599	8.79551422361005	1.70316103518576	3.22200094902618	6.05356380892472	2.33090126127097	7.82839711151315	6.00285650640693	3.81501281596602	19.2150250931594	11.6272696555907	5.6527938692969	4.4358576940456	70.295025124205
109405720	45	61	151	31	71	31	18	19	121	85	92	35	423	71	35	57	128	124	73	32	111	336	209	58	1.77306140607448	2.77970131758529	7.94771620180681	1.42292237139746	2.8426834728149	0.90346710690963	0.587291650848117	0.761910703912492	4.69301481190961	3.46404804452883	4.27951975507662	1.44551199673983	42.447262026093	2.99480321715772	1.50667021290067	2.43310905136235	5.71605058033105	7.35576457609209	4.73359453364151	1.85015989644554	14.8336888539664	25.4290719046312	18.4558548006128	4.92910211425446	170.412250314992
115255001	79	177	208	95	89	127	113	92	55	49	62	66	220	112	54	68	121	158	168	72	21	62	88	49	3.1559148504985	8.17764939955515	11.099812977557	4.42109698167271	3.61282632945985	3.75267795067815	3.73806361496217	3.74046180281243	2.16279903393384	2.02464079801921	2.92405690711053	2.76365937368924	22.3830321479955	4.7897725172401	2.35684401708012	2.94294776778584	5.47845863191223	9.50276841778079	11.0449664033812	4.22064382391863	2.84532843429292	4.75740193379524	7.87875278450563	4.22204467709175	111.285791417683
115260167	105	232	114	106	46	158	126	88	117	37	98	62	79	95	30	75	67	105	244	148	58	61	42	44	4.42220254348372	11.3004139050047	6.41369528832772	5.2007196933189	1.9686388687809	4.92204757020433	4.39430234607149	3.77199591875343	4.85054440101528	1.61177632866703	4.87271882823193	2.73705430100461	8.47372711786822	4.28323216909448	1.38041439889279	3.42204763080729	3.1981509942381	6.65784228313528	16.9120435772098	9.14658696976783	8.28499494912203	4.93468159476249	3.96437964041872	3.99696703402728	57.477166499459
109426410	69	141	164	118	130	189	153	108	106	23	167	60	72	59	71	92	49	131	84	244	15	41	27	14	2.4693631375308	5.83595611799464	7.84032126510601	4.91955848592762	4.72757160198342	5.00307557178636	4.5341654111204	3.93367826854455	3.73419529105219	0.851368199374323	7.05583288926806	2.25076168493109	6.56245620828936	2.26040657039314	2.77608726437093	3.56696750629502	1.98749836746558	7.05833129093897	4.94734375944198	12.8136754019825	1.82071534525998	2.81838096009369	2.16559006264176	1.08066843030224	58.5637880350715
109405732	52	21	77	60	46	65	59	6	55	7	44	8	571	61	160	77	30	30	100	13	161	432	74	99	2.10039227462151	0.981009918553037	4.15472166312724	2.8232970198752	1.88805131274893	1.94200263151892	1.97341824471307	0.24665364062024	2.18683013431088	0.292448115269441	2.09819423943917	0.33871111515922	58.7396330021209	2.63770111539681	7.06083310466802	3.36948284458748	1.37338770111298	1.82437115193682	6.64743348351644	0.770528031434527	22.0565644925003	33.5167	6.69892945086628	8.62503412605886	242.318277984469
109409214	186	95	34	87	348	239	205	178	47	34	92	43	53	98	83	89	54	22	16	7	31	34	51	16	7.66992843703922	4.53063429336008	1.87288635389973	4.17932236464511	14.5819802101315	7.28980073915469	7.00006846126147	7.47029205293419	1.90779416981889	1.45014357541708	4.4788	1.85861405206399	5.56611646389651	4.32616543105649	3.73934344233407	3.9759766940707	2.52375363822434	1.36582771613658	1.0858136125911	0.423569255397074	4.3356576758967	2.69300558574952	4.71330082622064	1.42307211632125	59.3183786500331
109401093	276	17	27	111	142	184	95	159	82	101	121	100	80	111	81	144	43	13	98	36	13	32	6	30	5.7093391499664	0.406708001145721	0.746095919482016	2.67490270211896	2.98486021434233	2.81536023213358	1.62731049006674	3.3474422655604	1.66972866907932	2.16098549557973	2.95500401646082	2.16829891779824	4.21468186815696	2.45809361158228	1.83063041578236	3.22711697510812	1.00813814178734	0.404869429046176	3.33625906908561	1.09276627306908	0.912084416742994	1.27147172802859	0.278166371894353	1.33852526664313	78.5333979600794
109424185	766	84	64	58	57	235	118	62	46	131	83	103	0	122	95	16	24	4	0	1	0	0	3	0	13.674870394038	1.73433	1.52626014578969	1.20623157763084	1.03401823554923	3.10314236425981	1.74440175676368	1.12648483581278	0.808365132474419	2.41890862539259	1.74931688011702	1.92740981884833	0	2.33159416248568	1.85292119710086	0.309449572955573	0.485602061287817	0.107510111822588	0	0.026196451751656	0	0	0.120030694721536	0	35.5801571701275
109426413	25	198	19	2	297	108	82	111	66	29	65	76	171	87	12	60	61	109	49	204	82	53	33	24	0.674517501052204	6.1783917080299	0.684795590680824	0.0628624727081588	8.14270227756284	2.15534282445261	1.83204916759578	3.04800309414894	1.75288102953357	0.809291408270735	2.07043936180454	2.1493601819381	11.750257283104	2.5128765044671	0.353731189716278	1.75379941078874	1.86533946748822	4.42766326835291	2.17573613899939	8.07665259872657	7.50381277450115	2.74668624626509	1.99546341275541	1.39666745791294	82.9050935903955
115264437	399	178	68	66	183	266	139	73	11	31	20	22	42	65	43	108	81	14	1	80	4	30	14	34	16.8146224838258	8.67543505067473	3.82804715409646	3.2401596671051	7.8365373544118	8.29154096750077	4.85064045445082	3.13095118554246	0.45631232820886	1.35123111570061	0.995039145110926	0.971805380742057	4.50776811948288	2.93242059808915	1.97980116758023	4.93075514637859	3.86878036365994	0.888253922663564	0.0693539429945889	4.94711759986123	0.57172757638426	2.42837330301678	1.32226613998103	3.09044985602863	47.1873604957557
115271082	135	26	21	306	23	145	11	57	36	23	45	39	274	50	6	24	13	34	92	49	11	223	10	207	5.16880816770824	1.15129608750048	1.07406380426541	13.6485439635985	0.894835849445863	4.10642633877806	0.348754154450118	2.22111329926596	1.35679563664763	0.910831831924858	2.03406630120999	1.56517767946011	26.7180809009884	2.04939338234185	0.250984436162326	0.995504765325758	0.564124327341863	1.95988430845541	5.79697469859649	2.75296536559351	1.42844740502104	16.3999105161257	0.858090831259464	17.0944664471828	106.456402558839
109413820	9	9	56	21	0	2	1	1	12	5	4	0	151	7	7	3	16	35	4	19	70	778	478	145	0.370682963011157	0.428706097808764	3.08107509901776	1.00759884698587	0	0.0609297646878097	0.0341059518961356	0.0419178816796472	0.486515469789768	0.213002077310991	0.194498408925082	0	15.8392683096615	0.308643287205879	0.314990206704219	0.133861851270697	0.746887050336936	2.17031630776026	0.271129666232871	1.14831685433273	9.7785189085519	61.5488131654825	44.1229589078718	12.8812105043054	54.603964508811
109415931	130	124	39	53	120	81	174	104	132	134	124	175	1	62	97	118	34	17	6	14	1	5	6	9	4.9093367818518	5.4157448288158	1.96742516110539	2.3316512567094	4.6048937335213	2.26257967356425	5.44125125827697	3.99716452049421	4.90691682406335	5.23405148268685	5.52837002995528	6.92723491056565	0.0961783950094046	2.50651231304726	4.00211996675534	4.82766289421416	1.45523530057789	0.96654764692552	0.372895940628096	0.775810281891852	0.128083856983844	0.362684877314061	0.507817121790729	0.733078600107394	42.5112946900509
109402061	20	95	69	74	165	115	165	100	49	182	129	103	15	178	59	113	9	10	4	22	30	15	7	23	0.717616541379176	3.94224022928734	3.30723973035846	3.0931602155412	6.01596474186461	3.05210643347209	4.90248697112738	3.65175519879316	1.73066821207942	6.75441205448277	5.46447068805061	3.87384342292165	1.37072948939377	6.83724475626553	2.31288133743492	4.39254626452784	0.365998904244655	0.540203406028045	0.236199714427285	1.15833224945322	3.65088895205378	1.03379320614143	0.562907585306208	1.77999523640506	58.1749540801304
109427372	3	37	79	45	229	130	69	59	23	74	292	19	66	12	27	63	99	45	127	103	0	1	147	1	0.100199118144699	1.42922763071868	3.52471394327827	1.75090833074949	7.77207566183831	3.21162911015218	1.90836654340306	2.00555172486912	0.756181019715553	2.55639572438485	11.5138731716719	0.665179166557245	5.61415801507024	0.429064486856252	0.985247414296791	2.27960000783372	3.74759516314341	2.26282011833556	6.98076948556705	5.04809932214563	0	0.0641538337144504	11.003645617023	0.0720395851921568	38.2077029669977
109405370	51	72	95	74	51	134	111	181	79	94	58	47	21	65	39	102	44	49	93	195	9	5	3	0	1.11509977761793	1.8206777487187	2.77473363745317	1.8848792070012	1.13311143444427	2.16714385266148	2.00972479506488	4.02773917423079	1.70030149267062	2.1258133246692	1.49715750573813	1.07716889543156	1.1693941038038	1.5214426591542	0.931637701310363	2.41612378466369	1.09036288521411	1.61300051515022	3.34644301007793	6.25642418686154	0.66742271915513	0.209987540553155	0.147008153807414	0	38.4308288362044
109429650	26	23	15	48	91	171	79	61	44	19	126	75	29	120	34	91	12	30	181	61	17	132	121	44	1.01978159841078	1.04332278999191	0.785921596047211	2.19322562361685	3.62688769692197	4.96100108751537	2.56584828225765	2.43502188653201	1.69879819633009	0.770798999359466	5.83445525307887	3.08345404025908	2.8968757806325	5.03864485416655	1.45697344089082	3.86679075087397	0.5334453080984	1.77153587155705	11.6834022571447	3.51084519105995	2.26150560204353	9.94460926293914	10.6364281096332	3.72233159330195	47.0537307453876
109405725	3	4	34	9	8	2	4	9	63	15	19	2	179	26	4	31	54	48	72	56	243	355	293	30	0.126425732961096	0.194953596644376	1.91402357704823	0.441839954605241	0.342580867952428	0.0623424132894795	0.139586775667649	0.386007680409344	2.61342515246893	0.653821507597068	0.94528718785538	0.0883459437038234	19.2116784139866	1.17296823923566	0.184167550472579	1.41530934757163	2.57918690910663	3.04544202056079	4.9934838956104	3.46298231990286	34.7324502653438	28.7357507523652	27.6731413581743	2.72686752002527	70.8557617029726
109407355	53	225	147	84	26	17	21	18	34	54	103	34	79	63	30	46	260	67	103	54	10	0	4	3	2.17383692500625	10.6731016333922	8.05420292177171	4.01364196293423	1.08363577100095	0.515750196402841	0.71324780755713	0.751385496663795	1.37273055505112	2.29086010892265	4.98751553919808	1.46174764217318	8.25232332143936	2.76624295356195	1.34434656424239	2.0440164154244	12.0864642105074	4.13733576558593	6.95256804900089	3.25007118685658	1.39112455120814	0	0.367694978525433	0.265399992002459	48.2913872015036
115268610	45	17	91	49	34	29	9	4	20	9	60	2	86	35	19	46	32	30	91	8	79	472	116	151	1.83373253383396	0.801178770398561	4.95357804083232	2.32609692522461	1.40786588845996	0.874099482614233	0.303693883167182	0.165890944133967	0.802248223045665	0.379332195027113	2.88649408643683	0.085427139664051	8.92524157204087	1.52682829688572	0.845894054464099	2.03075141213846	1.47791101287911	1.84051602938759	6.10269689893801	0.478367300659148	10.9185631737183	36.9441300727671	10.5939539653499	13.2717741526752	44.7678650385735
109413823	73	38	106	72	15	23	16	8	30	13	7	5	196	35	14	28	39	7	19	4	126	220	328	74	2.98705759707668	1.79829678705643	5.79403004138028	3.43211225401891	0.623693027148286	0.696126171141442	0.542139159524354	0.333157761027338	1.20836262268578	0.550196479556506	0.338154150232751	0.214453497823706	20.4256017515115	1.5331599308183	0.625875090809213	1.24123560194843	1.80867349500839	0.431234650250468	1.27947342345645	0.24017552565677	17.4866333989069	17.2911304423734	30.0795403996564	6.53102002436383	79.1727598920983
109424176	5	62	54	32	46	44	55	39	80	55	35	59	24	82	38	74	56	107	233	114	15	51	57	59	0.198023486547436	2.83985014102755	2.85689710453033	1.47640302874208	1.85124297293617	1.28895799219728	1.80376288597481	1.57199266943461	3.11883196803303	2.25300993128202	1.6364799472273	2.44929504074066	2.42078373126882	3.47663605806268	1.64425507146405	3.17507416265117	2.51367748965175	6.38006860989831	15.1865649245267	6.62520882356416	2.01489714240353	3.87968837969935	5.05939013742822	5.03996208054211	37.6657576611506
109397829	71	68	146	78	49	126	93	77	76	77	37	80	0	73	40	95	23	18	43	175	0	13	5	0	1.55485480014266	1.72225493446488	4.27108767434611	1.98991416461084	1.09040155699617	2.04099	1.68649282297819	1.71617442720709	1.63832619043663	1.74411827781173	0.956597318911888	1.83638556411625	0	1.71140591824581	0.957040631656809	2.25388	0.570865972149373	0.593470133762579	1.5497329868198	5.62364063720751	0	0.546833121616768	0.245402006910601	0	31.5083317974221
115260835	36	86	81	30	94	217	80	49	15	13	32	48	21	73	27	121	38	55	129	66	7	24	21	14	1.46958706612225	4.06020822420381	4.41704658714619	1.42666604727736	3.8992364067641	6.55227238113952	2.70428753332479	2.03576719341705	0.602752986729789	0.548895778659209	1.54219305800171	2.05388654936974	2.18328367252732	3.19017391616269	1.20419128414052	5.3512303534862	1.75813106419074	3.38026215208151	8.66641461069085	3.95352762446357	0.969182991113566	1.88184578895721	1.92127145694052	1.23267734662135	40.6273520493248
109398881	13	21	51	8	38	47	30	34	91	52	41	65	77	42	130	124	37	80	135	43	13	124	45	32	0.53194176386297	0.993795592846975	2.78769369915466	0.381345806002101	1.58002233544232	1.4225186975499	1.01651092410816	1.41592048436619	3.66536662214688	2.20078591822602	1.98061716564897	2.78789547170818	8.02434354523666	1.83979191698196	5.81169727179984	5.49690052291446	1.71592100808488	4.92839600286249	9.09099537719058	2.58188690081028	1.80417646179198	9.74590988570139	4.12676621336749	2.82422487540058	71.7026547650503
115262048	128	37	42	152	91	15	96	51	3	42	31	19	0	9	40	36	22	218	136	187	0	3	0	3	4.77377742429344	1.59591940622366	2.09245259491879	6.60395393633876	3.44867669237559	0.41379271887739	2.96478693718286	1.93580489547256	0.110135858914341	1.62014992584474	1.36492829168307	0.742759458121156	0	0.359329923927671	1.62986293317796	1.4545550188831	0.929928821379958	12.2406241544098	8.34733871990596	10.2339154598695	0	0.214908414883613	0	0.241324830740897	12.9864991517849
109426411	29	25	3	6	68	46	45	49	47	18	146	23	238	35	50	56	28	31	13	14	264	38	34	52	1.08802127709105	1.08476692320794	0.150353930542003	0.262239973057393	2.59243094072746	1.27654641704156	1.39804761534051	1.87100385185315	1.73577144728226	0.698498718708263	6.46678156410033	0.904502183542376	22.7412535059119	1.40574359762156	2.04950173292068	2.27616045202493	1.19061747472913	1.75103955756239	0.802674885054701	0.770753397925148	33.5937310417115	2.73843827735816	2.85887339631344	4.20795699794882	103.44337196334
115266378	2	3	21	2	58	11	43	18	21	9	8	20	119	15	15	85	36	19	11	66	80	164	303	202	0.0810212224137779	0.140555254354897	1.13642879935179	0.0943858827758866	2.38756762971362	0.329610372198248	1.44247172855263	0.742130895238611	0.837420102619075	0.377107372768889	0.382608600313621	0.849261007217399	12.2776092974733	0.650517125233672	0.663894315010024	3.73046678189276	1.65289827723393	1.15882343551177	0.733362016568588	3.92338342556737	10.9919237266135	12.7612322650577	27.5098384431905	17.6501631435958	58.3554310392789
109426414	74	93	14	49	131	86	65	23	24	13	31	10	39	19	12	16	51	33	16	16	294	100	42	73	2.67183680918619	3.88345424408159	0.675243458057081	2.06102158298783	4.80627258084148	2.29676229033071	1.9433974314889	0.845172302282108	0.852991576411335	0.485484400152316	1.32140470266443	0.37846053771711	3.58625253236583	0.734396315453731	0.47336740495226	0.625854886442818	2.08700368381362	1.79385370454425	0.950725457966596	0.847707866824104	36.0031469317797	6.93518704241942	3.39863178791778	5.68498899056391	20.5692785625231
115258886	115	48	6	28	130	29	80	103	8	96	132	166	0	99	26	113	68	12	5	0	0	2	0	0	4.10497059038282	1.98157485209384	0.286099830623078	1.1643364454059	4.71535565469147	0.765684042910142	2.3646793314654	3.74186957126984	0.281097826989644	3.54435456645488	5.56265449525733	6.21101661169872	0	3.78308486318063	1.01396847491453	4.36984576703674	2.75103396874105	0.644893988591619	0.29372380508561	0	0	0.137126747412386	0	0	35.9592960971491
109427103	54	38	43	7	3	11	5	12	12	15	17	6	73	6	47	31	185	115	230	205	17	17	82	7	1.9797303470373	1.61121283256436	2.10588609403691	0.298963776786148	0.111761553060117	0.298293887790877	0.151793209474043	0.447747054629098	0.433060744605861	0.568796948488107	0.735795533445482	0.230571658806635	6.8160566701012	0.235484437053803	1.88256089643766	1.23125903432585	7.68703466466901	6.34753338691393	13.8770466510988	11.0284419981779	2.11385953566808	1.19712960619173	6.73756159695063	0.55352708876946	38.0141
109422664	109	6	19	102	50	111	5	20	32	41	73	46	34	52	9	32	5	27	22	24	23	285	16	89	3.77000227328206	0.240006718753229	0.877855138779624	4.10982695882685	1.75729232152613	2.83973282607454	0.143204009338556	0.70401890412387	1.08948281467193	1.46673849070323	2.9808074260162	1.66769005498399	2.99496728695785	1.9253830186352	0.340092080247999	1.19905898624448	0.196001750033651	1.40596254523323	1.25226062919323	1.21807597588972	2.69809895430113	18.9338940984591	1.24025707328358	6.63947407801044	25.7638100603892
115264438	229	52	7	31	121	176	155	50	36	51	43	52	44	13	22	8	14	24	8	29	8	11	25	16	9.15345231057509	2.40386359010516	0.373767573860879	1.44350863255772	4.91466255435892	5.20357115368531	5.1303996563206	2.03403609886483	1.41647	2.10849868821494	2.02914854832126	2.17868868344602	4.47919705831993	0.556277472253254	0.960751379476312	0.34642951324222	0.634238070305649	1.44429382861665	0.526255150778385	1.70096532580298	1.08456191862709	0.844543639662221	2.23957734315983	1.37942464979056	21.7387135800084
109401940	24	17	17	13	177	91	98	57	37	46	169	62	20	88	105	40	5	13	7	11	20	60	28	17	1.05050330201895	0.860581759078302	0.994006540805465	0.66288437633952	7.87260278323854	2.9462321291865	3.55207653379106	2.53921951322928	1.59420143562449	2.08256099466723	8.73310797982955	2.84459382360428	2.22953465744234	4.12351455302325	5.02127924565566	1.89680037668744	0.248045307235235	0.856691396441814	0.504244479072825	0.706523948098053	2.96914289510077	5.04449156355451	2.74676071410507	1.60495795755099	42.5004423306405
115262869	35	7	6	5	217	133	75	162	41	107	69	90	0	132	39	45	27	2	0	17	0	0	0	0	1.40960392056624	0.326049943775645	0.322800683530995	0.234588819435695	8.88070985703823	3.96205120866874	2.50126886282009	6.6402324124994	1.62542974520579	4.45724545196581	3.28075719999241	3.79939071596239	0	5.69117139767115	1.71606034894428	1.96343724123287	1.23244528980343	0.121270152373643	0	1.0046759306482	0	0	0	0	32.7404741541153
109401121	80	117	150	56	59	43	34	11	16	52	16	32	121	39	21	58	28	19	23	8	49	95	36	25	2.7490782928456	4.6498615116064	6.8856115952196	2.24178211130389	2.06019356417088	1.09296175656782	0.967489136922318	0.38470605141515	0.541218204203942	1.84822220396295	0.649102152770869	1.15262886949705	10.5896240901176	1.43469771948302	0.788415786034292	2.15923827955151	1.0905108313315	0.982982068431629	1.30071422341643	0.403399290854356	5.71094693868113	6.27047869230892	2.77252989777685	1.85295848479329	59.5405842265118
109418974	5	18	9	32	15	103	42	67	67	49	11	71	102	18	60	17	28	96	101	30	58	96	33	51	0.192826890306381	0.802836544975206	0.463654248120315	1.43765878399005	0.587824583934286	2.93815164273871	1.34127225899074	2.62973270108514	2.54347625489059	1.95455273019275	0.500825258157591	2.87010863285042	10.0183411592208	0.743136816431096	2.52806210405827	0.710267544737817	1.2238563768712	5.57395809234967	6.41026374616485	1.69772314618353	7.58648	7.11129664972776	2.85225367764033	4.24225068176795	49.7302700372888
109400167	14	5	0	1	37	34	13	25	26	37	37	13	54	33	43	58	69	43	69	34	49	189	143	114	0.517659683891028	0.213817548782208	0	0.0430749277657619	1.39019884737949	0.92989649972418	0.398042750153989	0.940796139946044	0.946335096081972	1.41504988169911	1.61515414552896	0.503850916086018	5.08520094298654	1.30625788905327	1.73709534992719	2.32338	2.89161339854249	2.39375465385286	4.19877235931534	1.84477432661849	6.14507673808837	13.423262427709	11.8502895033012	9.09179672816989	38.9789728941083
109419909	44	20	58	67	52	67	58	71	75	66	23	36	17	17	99	33	84	72	71	62	10	1	6	2	1.85537610057436	0.975363079670733	3.26709238815914	3.29126108635635	2.22813508957949	2.08974585792357	2.02524390545148	3.04703078018959	3.11311982157144	2.8785709305171	1.14499360968396	1.59119782121502	1.82568671308145	0.767408989617338	4.56092962564579	1.50753942026285	4.01451789556103	4.57095189716038	4.92713613695807	3.83635680908653	1.43019154104671	0.0809951942133599	0.567031450400027	0.181902151620733	28.7706645193235
109430438	2	3	18	4	4	1	2	1	32	12	11	6	142	6	5	9	33	29	46	32	52	512	108	23	0.0756109382679208	0.131169517610892	0.909036407644755	0.176166316511096	0.153664488936516	0.0279636604765892	0.0626115832838745	0.0384763478800046	1.19085778921721	0.469234132874261	0.490956780164338	0.237765191675807	13.6722826464436	0.24283124215072	0.206520672704268	0.368614654484332	1.41398044104736	1.65062151841903	2.86199845546471	1.77522183824249	6.66765159825913	37.1795870816637	9.15071444093836	1.87547390808963	51.9439387236442
109422665	37	17	22	11	7	76	84	4	37	100	66	124	96	91	48	107	18	10	14	2	0	59	21	25	1.27589211581957	0.67798203486049	1.01341902060446	0.441888974403832	0.245283967674626	1.93849734622834	2.39862068482518	0.140382002150311	1.25594102117596	3.56669479431384	2.68690375644606	4.48204598467056	8.43104708403959	3.35932716144551	1.80839110469031	3.99734343986729	0.703492651693421	0.519167027760353	0.794506028933518	0.10120226842452	0	3.90790691920496	1.62296121075554	1.85943412602821	70.3362108679784
115260076	10	52	49	22	47	58	63	23	54	19	26	22	75	40	31	90	75	107	86	80	0	19	3	14	0.519327760208614	3.12321525090355	3.39931772437683	1.33098288079831	2.48026616550559	2.22796785418214	2.70926911562302	1.21565008591404	2.76051803967556	1.02058423900152	1.59408263645703	1.19758572859867	9.91975288377073	2.22382295443291	1.75890396089498	5.06360130633741	4.41446046786317	8.36604485388169	7.35016216605961	6.09648552343802	0	1.89528754459262	0.349171998404227	1.56818802291979	50.2111958041496
109621333	21	26	28	11	82	80	41	132	65	26	82	26	20	18	87	114	40	43	57	19	0	10	12	11	0.801371510642353	1.14747963638169	1.42733782902011	0.489007522503247	3.17970880463194	2.25810420732501	1.2955927815042	5.12658008847151	2.44164911530542	1.02622282595733	3.69423400620493	1.03999283010904	1.94376004941659	0.735335932722704	3.62721043156582	4.71297256026321	1.73001323676111	2.47046060408682	3.57969802010137	1.06393777056132	0	0.732984133267865	1.02629559751961	0.905390322624964	40.2613772821308
109415289	10	35	20	24	343	67	68	41	54	87	21	3	28	19	15	29	5	29	7	20	78	2	2	17	0.40510611206889	1.63981130080713	1.0823131422398	1.13263059331064	14.1195809826167	2.00762681248024	2.2811180823623	1.69040926137684	2.15336597816334	3.64537127009926	1.00434757582325	0.12738915108261	2.8888492464643	0.823988358629318	0.663894315010024	1.27274749029282	0.229569205171379	1.76873050683376	0.466684919634556	1.18890406835375	10.7171256334482	0.155624783720215	0.181583092034261	1.48540976951054	19.2005337873647
115264183	108	6	5	10	106	36	99	31	134	53	70	70	0	87	51	42	54	0	12	12	0	4	3	0	4.17438385430136	0.268211201650922	0.258162270218082	0.45027400708698	4.1632585697291	1.02922544872201	3.16864714697936	1.21946553714595	5.09833908506889	2.11884024996958	3.19420372463841	2.83601850059867	0	3.59986785195064	2.15366275551937	1.75870651602318	2.3655776967128	0	0.763320285852028	0.68060932396524	0	0.296967270557322	0.259876193552111	0	27.3661551532348
109413055	4	62	208	126	31	14	60	19	15	11	14	47	38	19	15	35	42	32	94	45	18	26	5	12	0.0675011894529643	1.21004120350649	4.68887775181922	2.47702408951181	0.531584147318438	0.174750673752797	0.838441456093125	0.326320416310432	0.2491712811011	0.191998500862734	0.2789172761265	0.831364901213856	1.63317635229505	0.34324460089494	0.276555046931857	0.639874693406103	0.803295909226603	0.813010745451443	2.61057527031623	1.11432524608406	1.03024107980017	0.842761625008202	0.189102841386767	0.436778486715994	23.5464670361872
109421549	23	28	9	30	89	107	46	31	29	27	71	34	82	66	12	45	45	16	30	20	25	25	40	26	0.896008809068331	1.26153559746245	0.468361397847424	1.36148841059972	3.52316792083254	3.0832419756954	1.48392630635741	1.22909	1.11208435994951	1.08793243751431	3.26541766151758	1.38837170300036	8.13572663661618	2.7524982930079	0.510745541835123	1.89920748376445	1.98688068435127	0.938424416563101	1.92336907898699	1.14330594277673	3.30323426993021	1.87070118614613	3.4923764457802	2.18467254180028	46.8285465299302
109433244	122	20	168	17	29	23	65	40	32	7	54	14	12	38	11	4	103	18	47	37	1	60	4	4	4.69972796271331	0.89104557975497	8.64522522206267	0.76290429789712	1.13519319817672	0.655360277125909	2.07346307107544	1.56823842892958	1.21343958778575	0.278910360909506	2.45585428268789	0.565305639773545	1.17731367187195	1.56709442438705	0.462961066295334	0.166935359420679	4.49702130130192	1.04395136747751	2.97966664289022	2.09152295460391	0.130655535093949	4.43960272576074	0.345342076874974	0.332354405303693	12.1774648226862
115254008	22	66	27	11	39	102	25	20	42	12	26	20	39	27	12	24	83	68	72	56	0	54	54	10	0.820492994800435	2.84677515704761	1.3451480967335	0.477917719077147	1.4780042967324	2.81379048836625	0.772079931558037	0.759139174695123	1.54190202480078	0.462899978812783	1.14477856721806	0.781852061180165	3.70437424104527	1.07798977178301	0.488958879953387	0.969703345922066	3.5083678261153	3.8181763417425	4.41917932230315	3.06470195589676	0	3.86835146790503	4.51359483898336	0.804416102469657	22.9784289243066
109433242	37	40	3	23	83	27	56	76	66	74	88	140	0	45	32	30	66	13	2	4	0	0	0	0	1.21637882341104	1.52084219371791	0.13174754218364	0.88085254475402	2.77270784945529	0.656553739957005	1.52449222011894	2.54284524313869	2.13582838439121	2.51624291195995	3.41543279337552	4.82433608811978	0	1.58371970279402	1.14935979143097	1.06847370100409	2.4591549412599	0.643435994090996	0.108206675457526	0.192963487533854	0	0	0	0	16.2724045608761
109400166	14	10	16	7	18	13	5	3	12	16	4	9	32	29	19	55	96	118	100	71	4	104	89	57	0.58182207551651	0.480639207130163	0.888252181717859	0.338897566465164	0.760139949333073	0.399617870023748	0.172068836732309	0.126888605734239	0.490906403632636	0.687758331938448	0.196253809727654	0.392055058837274	3.38696095253335	1.29020534525387	0.862689784787394	2.47628316324763	4.52176744915178	7.38310491451687	6.83941712202955	4.32980691921068	0.563815582246572	8.30186120615781	8.28950851406104	5.10934906384518	26.6159526806166
115258900	20	61	45	46	16	28	18	24	8	5	24	50	11	61	23	36	55	47	87	103	3	101	4	25	0.786233262467224	2.77337302773308	2.3631324939769	2.10662629086875	0.639146320516825	0.814177014991688	0.585954618063033	0.96022248255119	0.30957558066304	0.203303633267235	1.11385486090163	2.06031590396367	1.10131652202289	2.56714223524675	0.987843504576668	1.53320198916989	2.45052387193466	2.7817247103237	5.62856391202471	5.94164450665747	0.399997793551708	7.62645585672728	0.35241795323667	2.11977606968384	21.9774513609544
109426424	10	1	4	6	16	3	6	9	9	3	5	0	31	13	8	7	10	7	14	6	251	244	177	42	0.366033874444863	0.042332928577124	0.195584939853614	0.255847265712061	0.595113982590387	0.081223541638678	0.18186226178003	0.335276411335938	0.324279190316948	0.113578532162331	0.21606639624229	0	2.88988808618878	0.509405125624602	0.319926460227406	0.277584220467534	0.41485479047928	0.385757334193318	0.843346887097952	0.322270498655507	31.1608950610949	17.1550139171394	14.5201519421196	3.31588246499734	14.9342819164175
109429260	36	98	97	35	17	44	42	25	7	6	19	37	26	36	9	27	43	46	95	57	17	20	9	11	1.53395516093698	4.82940107961335	5.52123254254561	1.73734656219958	0.736068069382982	1.38676294780509	1.48193622199409	1.08415002431783	0.293605032894411	0.264432683763503	0.955783899379993	1.65255	2.82150980646343	1.64214440250227	0.418978336986585	1.24637687922802	2.07660287194813	2.95095691571767	6.66178636272206	3.5639618100851	2.45682379099239	1.63689238891405	0.859467164486654	1.01095403081504	19.8430927234382
109430428	69	26	56	53	9	14	14	2	10	5	5	9	131	24	4	11	72	17	43	5	7	18	209	28	2.68954337214134	1.17208698750048	2.91589330759187	2.40665358268707	0.356476466081142	0.403642498685213	0.451884615472614	0.0793411823665557	0.383693774848308	0.201582665717004	0.230088763944245	0.367717555184847	13.0046542132383	1.00147331695116	0.170344590984513	0.464512710758191	3.18080311815332	0.997638626538813	2.75838478579551	0.285987787322678	0.925427551334173	1.34766495834464	18.2579647096356	2.35405199828818	51.0159542552218
115253515	55	21	22	23	79	97	48	76	23	35	43	25	55	8	20	8	27	34	44	16	17	34	7	21	2.36690502549907	1.0451881375238	1.26472168116557	1.15306616606118	3.4546505734695	3.08765853333374	1.71052504911609	3.32867156126754	0.974319220418544	1.55790117479983	2.18465339034214	1.12771808201376	6.02807828409411	0.368558819862401	0.940344595715133	0.372978317060782	1.31691194517937	2.2028855404695	3.11621741619799	1.0103832705511	2.48131549233561	2.8104575427604	0.675138381130499	1.94924305652647	24.4621424154279
115260165	3	16	7	4	14	49	32	79	77	36	114	53	18	29	37	46	16	37	45	24	8	30	24	22	0.0690015905172284	0.425612980219956	0.21507504749637	0.107178108646611	0.327208649518666	0.833629962319579	0.609477789728345	1.84928628656833	1.74335	0.85643432643484	3.09555584594399	1.27778006855145	1.05440729953367	0.714059701569074	0.929776287321731	1.14622831953869	0.417092768369977	1.28125166814344	1.70336332519677	0.810022552065191	0.624083581547654	1.32537590530953	1.23715952814551	1.0914129097244	23.2399442459064
109419774	22	43	12	48	55	42	83	19	27	13	52	28	15	40	19	20	26	26	18	21	38	17	57	47	0.858019777735971	1.93954610823062	0.625187094585721	2.18084151507017	2.1796973702408	1.21161124958249	2.68054294205252	0.754166834533371	1.03655815719043	0.524410873795246	2.39427431562716	1.14465614016258	1.48992335803671	1.67006466933696	0.809593688490485	0.845045452968034	1.14927192154119	1.52666179964447	1.15532469013346	1.20182693866194	5.02658623833491	1.27351336988437	4.98225657802079	3.95367561961427	17.1606369248727
109422534	2	12	74	4	5	40	83	9	7	76	34	40	60	14	53	103	15	19	12	12	14	62	23	5	0.0420777289721265	0.291985024276697	2.07973574712755	0.0980371185701411	0.106893474446777	0.622474659649448	1.44600717343132	0.19270989588514	0.144969161840341	1.6538252060579	0.84449514773761	0.882113930737536	3.21493057213891	0.315318180106158	1.21825179766232	2.34765879092687	0.357674835349254	0.60182575618263	0.415489902777208	0.370468736498899	0.998999464492327	2.50549739370453	1.08449298722564	0.226892875688974	46.4960547506712
109398898	13	32	48	5	27	17	14	22	44	7	40	17	1	27	18	29	64	70	71	30	34	77	27	26	0.498289510211262	1.41855247458438	2.45772773476429	0.223262944135525	1.05162535720719	0.481977431044608	0.444361564160639	0.858223266752999	1.66014629508173	0.277517356887205	1.81006565908636	0.683014159106446	0.0976194697404001	1.10790069774814	0.753788994733912	1.20423666534365	2.78030984109887	4.03953434862814	4.47871753181871	1.68735968635666	4.42010140421605	5.66903433149513	2.31941665976615	2.14951410466809	11.5743220089953
115271081	10	12	16	18	14	2	6	4	21	16	3	5	68	11	1	18	13	44	23	19	38	232	124	38	0.349370723863155	0.484869415629943	0.746724899350067	0.732600592410713	0.497019511636092	0.051683973384652	0.173583251380332	0.142228199447179	0.722206006558181	0.578176200142489	0.123738175936025	0.183104453377044	6.05053077597859	0.411412870806189	0.0381702851826704	0.681293853052984	0.51475988190426	2.31437675723699	1.32242568996814	0.974065434858869	4.50282459691003	15.5687757836035	9.70923047999074	2.86350974341955	27.9411351000037
115255247	4	2	2	3	23	13	20	4	2	6	6	5	51	12	5	5	20	47	14	8	62	213	134	90	0.155476853365775	0.0899068500000372	0.103846027434938	0.135842372087411	0.908432117276498	0.373756274608593	0.643733048169042	0.158235875243148	0.0765228327553406	0.241218559583927	0.27532962726564	0.203712720498827	5.04863506363661	0.499327720213128	0.212331608908665	0.210548044063926	0.88107033160878	2.75041661003868	0.895551815393267	0.456292951388439	8.1735808746505	15.9024970680225	11.6731257842058	7.5453053438178	20.905031548486
109399201	114	98	33	56	55	29	17	22	44	23	34	11	9	50	21	39	14	16	12	5	0	4	10	16	3.79655135018467	3.77457046772094	1.46808941533563	2.17260464981718	1.86125556542741	0.71436770637952	0.468817060080487	0.745669395703425	1.44242219080872	0.792256810411014	1.33677799904656	0.383989638147597	0.763352246986407	1.78259675108231	0.764086658596397	1.40709846651517	0.528429790495738	0.802230709048398	0.657692068860932	0.24434443545602	0	0.255872956839891	0.746381803082002	1.14929884032695	19.7689082369673
109405428	24	22	99	44	35	11	44	30	35	35	11	33	52	12	13	23	6	12	21	24	1	63	30	24	0.763562510633761	0.809492951151878	4.20748610880623	1.63077589264095	1.13151494070077	0.258860287700605	1.15919390995488	0.971390431737933	1.09611644017006	1.15174177132829	0.413163536324387	1.10049909191817	4.21341998735811	0.408708133956117	0.451872178479877	0.792750723992329	0.21635126383263	0.574790358325557	1.0995363260851	1.12045035644946	0.107906667168793	3.84993923153084	2.1391006811498	1.64692247455418	25.1981544690384
109421550	15	27	29	30	79	77	77	46	25	16	15	17	29	19	13	36	5	13	26	19	3	28	23	30	0.546732919058673	1.13816378790285	1.41200457303553	1.27383585857166	2.92597053847945	2.07593656579741	2.32404615429873	1.7064006483015	0.896972782363063	0.603194906428338	0.645462727771824	0.649494203013095	2.69203073862471	0.741372111589967	0.517685751704386	1.42154928494538	0.206551712304591	0.7133820704935	1.55960365528834	1.01621496818785	0.370868666633431	1.96029740759976	1.87883402483471	2.35848858328307	20.2859407478861
115266198	24	1	6	1	0	2	0	0	9	18	23	13	2	27	11	55	196	28	19	85	27	86	9	46	0.979724710748166	0.0472117235372536	0.327188636084903	0.0475555349092454	0	0.0603896071994426	0	0	0.361651792037873	0.760009539681982	1.10845126043873	0.556260940454304	0.207931778335935	1.17992733885469	0.490596449094287	2.43237743340282	9.06825496266801	1.72086073196877	1.27644866359013	5.09166436483945	3.73827725143804	6.74328074376334	0.823402052974507	4.05022556747015	14.7375852077931
109403795	24	18	3	11	25	15	46	37	69	20	53	24	83	12	40	35	24	13	28	30	28	1	13	35	0.842324293996899	0.730630209375302	0.140651212463327	0.449747772220974	0.891593690571059	0.389402497642747	1.33689092539212	1.32162735789656	2.38381455605452	0.726025373273438	2.19603824741745	0.882920742259552	7.41898049349222	0.450866544115208	1.53379377654755	1.3307963008695	0.954671938578538	0.686920235561576	1.61727192678235	1.54503158273105	3.33304394504909	0.0674136829885587	1.02255824058419	2.64950466270748	41.8764326274106
109413827	4	8	39	2	0	0	1	4	10	4	6	6	15	1	3	3	145	2	51	24	19	231	101	5	0.155739779273384	0.360235563585267	2.02842199529975	0.0907147294999361	0	0	0.0322410830495036	0.158503466914923	0.383261200130328	0.161084321826621	0.275795235428998	0.244868661325648	1.48740375822041	0.0416810108426686	0.127614408916808	0.126542460304937	6.39856220388885	0.117236928591205	3.26788429592711	1.37119375639897	2.50904290532444	17.2755352852665	8.81327969666287	0.419892508955413	6.23453574428605
109428226	35	47	8	63	35	34	31	20	33	22	22	24	24	22	12	18	11	13	59	37	0	29	42	14	1.30532976445524	2.0272489754733	0.39856239903215	2.73716511835093	1.32641411245215	0.937930162788751	0.957379115131966	0.759139174695123	1.21149444805776	0.84864996115677	0.968658787646053	0.938222473416197	2.27961491756632	0.878362036267641	0.488958879953387	0.72727750944155	0.464964410689979	0.72994547709783	3.62127194466509	2.0248923637175	0	2.07744801054159	3.51057376365373	1.12618254345752	16.1560024727678
109411508	30	41	11	20	153	53	29	43	28	38	50	54	7	32	13	19	21	5	1	1	0	0	1	4	1.11764712148456	1.76654351953957	0.54743211927474	0.868003938149334	5.79206961393114	1.46049040324089	0.894646579592644	1.63038854681825	1.02682580004712	1.46426864926863	2.19912238246603	2.1087233261733	0.664170437597307	1.27623927913517	0.529134034239381	0.766853679798311	0.886701768194306	0.280445403614883	0.0613112797023361	0.0546677841570426	0	0	0.0834949223080945	0.321419335873528	12.1151529029747
109397872	62	78	5	16	48	169	43	46	2	7	3	1	0	11	12	0	22	19	6	12	0	67	13	9	2.88375536072743	4.19583463000173	0.310663957494756	0.866951812163699	2.26864663666275	5.81423818163846	1.65617124389376	2.17752810002111	0.0915697466708689	0.336758435764811	0.164734258468365	0.0487538726365544	0	0.547719357295512	0.609799222675874	0	1.15974961427319	1.33050098151352	0.4592772224975	0.819022802643693	0	5.98579029234976	1.35514789055198	0.902896134408366	3.52520889611543
109398593	7	22	40	33	3	28	35	43	51	14	4	20	58	9	23	24	11	64	29	55	5	19	7	39	0.269206093961147	0.978512915896841	2.05494867206999	1.47845815545247	0.117237620247918	0.796497224577058	1.11461517068134	1.68304029276227	1.93068896551176	0.556888950011964	0.181611264903876	0.806230521885114	5.68084437605103	0.370533975007821	0.966392559878177	0.999939084993133	0.479462187415279	3.70562692776476	1.83544669514243	3.10382736664456	0.65218645440827	1.40352585429186	0.60333914349357	3.23504266420815	28.5170940655963
109427102	2	1	5	0	33	22	7	6	10	15	1	5	16	28	16	58	60	22	54	37	18	76	27	50	0.0776074068626356	0.0448776608005804	0.259177515100962	0	1.30120585708869	0.63144458943597	0.224926836690301	0.236953778348657	0.381969308444495	0.602030028624491	0.0458109314280002	0.203369384453043	1.58121604019956	1.16313436549272	0.678315989268669	2.43824097859468	2.63875614483506	1.28525922726335	3.44844948240398	2.10679812224989	2.36897569641692	5.66456726810828	2.3480836072464	4.18477140947698	20.9386323396412
109414571	107	16	8	17	19	55	41	37	10	2	76	10	11	1	22	1	0	33	24	31	14	23	0	9	3.99273547030188	0.69050015105377	0.398777721776089	0.73899913891385	0.720442383097419	1.51805965585633	1.26689515641415	1.40516620223686	0.367317865494977	0.077191676639769	3.34808363240404	0.391137227797316	1.04538796823026	0.0399471168205803	0.89690890531338	0.0404261344464178	0	1.85393956606869	1.47385559245551	1.6974479884613	1.77186128683323	1.64852131107192	0	0.724365618366517	7.51020474942879
109430412	1	10	20	6	1	6	4	1	17	1	12	3	77	7	0	3	27	38	8	14	15	173	83	34	0.0440501225176949	0.509453037149445	1.17687749204008	0.307897825509349	0.0447616424245879	0.195495947796155	0.145907350331172	0.0448318160566125	0.737142300607808	0.0455617963839963	0.624057076085514	0.138519453186129	8.63845146961701	0.330098719798634	0	0.143167298839897	1.3479870357225	2.52014535401476	0.579954655959853	0.90494706988533	2.24105906655087	14.6377118399341	8.1941107363611	3.23038731762177	28.0279352862382
109428976	11	20	10	9	20	49	43	38	24	66	7	13	5	66	15	75	13	2	6	25	29	0	4	11	0.308601345729164	0.648921496547791	0.374765212737379	0.294141220795284	0.570156420160469	1.01681185087152	0.998949755151191	1.08499550280959	0.662783462906127	1.91514995295979	0.231845737446337	0.382288184910106	0.357250780812756	1.98220124837653	0.459764340817259	2.27951182555807	0.413355112317109	0.0844753498459778	0.277021395373187	1.02918431993458	2.75942155088549	0	0.251502170526738	0.665620017851821	25.2821535270466
115267639	14	23	32	10	35	8	5	1	41	1	8	0	84	1	3	4	42	8	30	34	42	40	67	23	0.582172359728139	1.10613572135807	1.77757390248655	0.484430855306703	1.47893975693039	0.246066743844568	0.172172430252316	0.042321666211179	1.67827333716311	0.0430107746719484	0.392743927474246	0	8.89612516295297	0.0445166244641145	0.13629618387623	0.180201745599806	1.97946427240487	0.500850840026002	2.05306043169412	2.07467696696167	5.92362776988858	3.19494589094482	6.24417354561522	2.06290838656216	30.1504035522225
109413829	30	23	54	9	7	5	5	11	15	7	1	5	204	7	7	6	20	11	31	17	17	0	52	11	1.14418429775393	1.01451763289661	2.75120295433512	0.399876137823296	0.271288673248082	0.141053582801569	0.157911875565487	0.426979107313336	0.563146357563116	0.276138198294171	0.0450267575603757	0.199888185713096	19.8154047666091	0.285806069930568	0.291683366451119	0.247914218200948	0.864528978061183	0.63162932758939	1.94577829354614	0.951418675351557	2.19906756775188	0	4.4448252180446	0.904890383186739	73.3095180954555
109430500	36	6	23	6	5	1	1	3	11	11	9	2	10	6	5	2	4	12	48	8	108	112	57	65	1.56583	0.301822051228085	1.33636366098657	0.304020019142733	0.22098946889721	0.0321722970344638	0.0360174315678963	0.132801550837724	0.470967195172747	0.494867672563708	0.462148061383227	0.0911832504600545	1.1077473833262	0.279378261592799	0.237602814251069	0.094242789496624	0.197186647263073	0.785812259398478	3.43590264689565	0.51059985807132	15.932405817212	9.35708712191823	5.55640831213779	6.09796035360814	5.42740622941947
109413821	2	0	4	3	1	0	0	0	4	0	0	1	32	1	1	3	6	3	6	4	1	159	191	98	0.0721740774375608	0	0.192825904651918	0.126119067502262	0.0366699348598505	0	0	0	0.142090986213417	0	0	0.0378262804938784	2.94102878950388	0.0386322430694327	0.0394266738799056	0.117286480972288	0.245401564148715	0.16299240699122	0.356335776075646	0.211816242063024	0.122395702415596	11.0211861919101	15.4476075852709	7.62791561827757	11.7788866774684
109429311	51	29	8	106	32	18	23	22	7	20	24	1	3	24	7	22	33	12	18	5	10	0	15	17	1.61513076455526	1.06216636887939	0.338439964698552	3.91067413894681	1.02978458060345	0.421647381216466	0.60316399384954	0.709086807285146	0.218218137699148	0.655120556901479	0.897314530309111	0.0331955528955907	0.24196737891637	0.813668371223044	0.24220017269279	0.754806532291164	1.18447605034091	0.572154914225027	0.938138480617313	0.232356881767898	1.0741190941011	0	1.06465	1.16122130078655	9.04848066016767
109405722	12	12	1	15	3	5	1	0	5	5	3	0	21	3	8	6	17	20	8	14	31	154	67	61	0.272557417064435	0.31522092558382	0.030341070495213	0.396895585661509	0.0692399756544759	0.0840013280018554	0.0188081819565338	0	0.111789768009076	0.117462835794321	0.0804440558452882	0	1.21477013282349	0.0729451955622106	0.198520628230554	0.147639805709279	0.437623374672306	0.683914210196637	0.299036139607053	0.466608683189805	2.38810477051199	6.71857932611261	3.41057949992334	2.98837540046702	9.83102146125866
109622654	110	6	16	69	18	6	21	50	4	13	13	11	7	3	5	18	16	25	12	25	0	6	3	6	4.33662393370549	0.273569302140524	0.842622788821394	3.1689575283017	0.721091664264594	0.174964409899755	0.685564673473862	2.0061725906612	0.155229536308493	0.530097978020195	0.605059904819592	0.45456307620897	0.702837894580712	0.126613207593997	0.215361454926197	0.768788782811501	0.714914145784841	1.48386352255135	0.778569264165282	1.44626244045601	0	0.454349753840697	0.265067784176725	0.510198158141714	6.3458951034089
109426415	3	15	3	7	56	16	54	32	8	18	24	15	36	8	17	13	12	28	16	5	15	6	25	24	0.106316970920081	0.614794019176755	0.142022363328798	0.288993204445923	2.01663945511453	0.419411864059341	1.58469306916893	1.15417198689409	0.279078653270888	0.659792786630022	1.00412672683641	0.557204983570677	3.24924075987647	0.30350790450444	0.658217093229538	0.499114455199668	0.481989321478338	1.49394374473636	0.93316459778866	0.260015576775672	1.80296593963661	0.408425227670036	1.98562834734745	1.8345144649857	18.2029532342621
115260836	12	19	10	1	72	46	8	18	7	15	11	2	38	7	13	30	11	27	31	12	7	35	16	1	0.508807308344351	0.931714234668893	0.566403900404804	0.0493946992427522	3.10215493134823	1.4426776880132	0.280887323903349	0.776754558859319	0.292163142002358	0.657835144844441	0.550631084935694	0.0888882760776958	4.10349343765724	0.317737748707341	0.602218845598411	1.37806215212375	0.528615155677005	1.72357716564197	2.16317034353104	0.746622996885134	1.00666520623951	2.85049385159725	1.52043792225127	0.0914535679419155	20.6737195589868
115255074	2	72	90	4	3	2	8	0	13	6	1	11	5	3	10	13	93	4	24	34	0	0	1	0	0.0847491927702401	3.52854049582968	5.09450772014407	0.197457582985137	0.129177157033903	0.0626866352033478	0.280715000391752	0	0.542255815791756	0.262972626000391	0.0500266613140125	0.488585588661421	0.539602099607978	0.136089778959928	0.462961066295334	0.596793909928928	4.46645902061346	0.255188112050058	1.6736850930277	2.1141340135726	0	0	0.094969071140618	0	5.68301777120622
109429261	10	20	19	9	31	18	19	11	14	7	19	10	7	9	20	22	28	32	57	11	7	4	7	3	0.430346368272559	0.995417273832187	1.0922596337339	0.451199804110897	1.35562237693107	0.572967562886674	0.677082831941787	0.481781410183459	0.593063873298244	0.311580234959965	0.965311963174435	0.451087232805503	0.76720996343016	0.414628672345201	0.940344595715133	1.02569037191715	1.36568646166749	2.07330403808894	4.0369180164383	0.69463849850388	1.0217181439029	0.330642063854164	0.675138381130499	0.278463293789496	10.1842618948583
109422661	20	28	38	29	7	35	22	11	11	16	2	11	6	6	33	13	32	9	5	16	0	6	3	0	0.780458667884132	1.26367379339035	1.98087764083945	1.31833615080613	0.277572761159478	1.01024647976017	0.710906773590975	0.436869583810425	0.422540059849899	0.645793416769322	0.0921395004992547	0.449940400857692	0.596306049058308	0.250651231304726	1.40693083367379	0.549589871855453	1.41528766487575	0.528758418612196	0.321104837763082	0.916194999567521	0	0.449729247869436	0.262372179591877	0	10.0558691527413
115260833	15	25	27	17	26	15	16	8	13	11	22	2	0	2	7	21	22	44	43	11	0	0	3	0	0.582055551469767	1.12194152001451	1.3995585815452	0.76847607085929	1.02519249346382	0.430530401888161	0.514118483863545	0.315938371131543	0.496560100977844	0.44148868765796	1.00784049141601	0.0813477537812171	0	0.0830810261066226	0.296763245305043	0.882811388801522	0.967543919772855	2.57051845452671	2.74598755080317	0.626345387695914	0	0	0.260898178582934	0	4.54578552437364
115267638	0	7	3	1	1	0	0	0	21	1	13	8	1	1	8	0	101	4	76	25	27	5	32	3	0	0.312913068592743	0.154897362130849	0.045027400708698	0.0392760242427274	0	0	0	0.798993438704825	0.0399781179239543	0.593209263147133	0.32411640006842	0.0984388833084504	0.0413777914017315	0.337829451846175	0	4.4245064327406	0.232768115636035	4.83436181039618	1.41793609159425	3.53954398961005	0.371209088196652	2.77201273122251	0.250102734489167	1.73905977097747
109421017	3	17	28	6	28	32	35	18	14	16	24	26	2	9	10	16	4	3	18	1	7	0	6	5	0.0949641504689446	0.622363893595583	1.18399700757397	0.221257465810568	0.900648555916181	0.749251808479977	0.917437601532391	0.579896047837686	0.436236258773456	0.523856254666224	0.89690329541896	0.862688827908966	0.161237657628049	0.304985801610471	0.345841676471766	0.548698624090335	0.143507055844986	0.142973174601831	0.937708536309056	0.0464500787475513	0.751538781376789	0	0.4256633894387	0.34137915256045	6.00577170822568
109421510	26	7	55	12	12	20	16	12	11	9	14	11	0	32	8	25	0	26	9	8	2	0	1	11	0.966542193111619	0.300955680072783	2.73126789325987	0.519681152205231	0.45330197193813	0.549941955766722	0.492535468932783	0.454012621593768	0.402527398242369	0.346053859295456	0.61442863895897	0.42862998359425	0	1.27349172417471	0.324919930274013	1.00684573278148	0	1.45517655929514	0.550613570028622	0.436400739837059	0.25216940196281	0	0.0833151700533947	0.882000260468883	9.82844422948488
109430431	11	1	11	8	1	3	5	2	7	6	1	0	27	2	4	6	6	10	18	6	8	58	69	50	0.207589211252788	0.021825747602468	0.277305778452287	0.175877519270914	0.0191765724922825	0.0418767276153512	0.0781361766800811	0.0384132718998734	0.130036545989574	0.117116224147715	0.0222796333174427	0	1.29769881987689	0.0404055263578656	0.0824728456897698	0.122670122721835	0.128332949120394	0.284123376121308	0.559038258531793	0.166154216110093	0.512055463220657	2.10242279536777	2.91835285005063	2.0352166964123	11.124844520824
115261322	11	1	31	34	4	26	24	40	16	17	19	16	8	7	17	11	10	8	9	9	0	0	0	0	0.284987439304277	0.0299633294167416	1.07287436483654	1.02617209762156	0.105305709409983	0.498248237043863	0.514889854431982	1.05470799064919	0.408045232726903	0.455549604055441	0.581142423441473	0.434505631599599	0.527862819121383	0.194146583887569	0.481194716693312	0.30874588276951	0.293635029870368	0.312045478350784	0.383735938902168	0.34215553129948	0	0	0	0	8.10752632801028
109405771	10	28	12	19	11	9	8	5	24	28	12	33	9	18	15	11	16	1	0	2	0	14	20	3	0.308213262417428	0.998082380321698	0.49406798059407	0.682202291951103	0.344510847183977	0.205179147352323	0.204179139062274	0.156841337743794	0.728144973527391	0.892612721304317	0.436645022446267	1.06612384138971	0.706467005912454	0.593912556103567	0.505104777818872	0.367298761027895	0.558915476758162	0.0464030145740288	0	0.0904543255931789	0	0.828818292592936	1.3815224092745	0.199434889126346	9.80058214091238
115257289	3	5	17	2	7	3	12	0	14	12	16	2	18	13	7	6	1	11	0	0	16	97	28	9	0.115502662387535	0.22263722470745	0.874326823517851	0.0897034170194463	0.273859413184101	0.0854341265731245	0.382579808226217	0	0.530583900024349	0.477865529967266	0.727254920328566	0.080712932960182	1.7649861318281	0.535812414745609	0.294447367136553	0.250263461071302	0.0436360640821851	0.637614666814038	0	0	2.08932329474649	7.17335698315713	2.41604704953055	0.747380579485186	10.1509620897822
109407940	6	10	16	36	14	28	17	11	9	11	7	9	9	9	4	1	6	10	27	32	7	2	13	3	0.154577975623452	0.297956867680093	0.550643463638598	1.0804560769832	0.366507860688009	0.533572926273926	0.362673100562077	0.288421918442541	0.228241265247326	0.293118188747172	0.212907200892534	0.243041964859213	0.590523148172252	0.248220447263725	0.112588815824154	0.0279107701828868	0.175195297941306	0.38787450824468	1.14476689270404	1.20974647462478	0.611658941053396	0.0989706289604502	0.75061343434155	0.166704060623701	5.22984237983268
109406865	2	2	0	1	8	9	6	7	9	1	3	6	11	1	3	1	2	200	5	9	0	0	0	10	0.071170110363468	0.082310392813017	0	0.0414549021465447	0.289278744242159	0.236891534887458	0.17680272435802	0.253515720266553	0.315257512688347	0.0368062322154077	0.12603316528878	0.223800620912777	0.99691557403102	0.038094854835082	0.116634704491715	0.03855166144272	0.0806626470514581	10.7150083112209	0.292815848964789	0.469957056385581	0	0	0	0.767531489837096	4.55627206464755
109424197	15	15	2	10	10	20	30	9	5	20	35	14	0	29	11	5	36	4	2	1	7	0	0	5	0.582055551469767	0.673164912008705	0.103671006040385	0.452044747564288	0.394304805178392	0.574040535850882	0.963972157244147	0.355430667522986	0.190984654222248	0.802706704832655	1.60338259998001	0.56943427646852	0	1.20467487854603	0.46634224262221	0.210193187809886	1.58325368690104	0.233683495866064	0.127720351200147	0.0569404897905376	0.921268326384356	0	0	0.418477140947698	6.83676442238346
109413841	0	30	43	21	11	2	24	15	4	7	1	9	12	11	2	1	9	16	23	14	0	16	0	0	0	0.857719071850748	1.42000336476934	0.604775685896675	0.276323839849424	0.0365709432288679	0.491301486011333	0.377395960505199	0.0973379196895063	0.178985782788384	0.0291852032719543	0.233212422257534	0.755520191004442	0.291110682027142	0.054017647677981	0.0267819523480027	0.25216459938116	0.595499817668711	0.935732136387622	0.50785862762355	0	0.759743038634122	0	0	6.25392827335718
109403928	14	8	9	10	17	21	12	10	4	5	21	14	1	3	6	9	16	14	16	7	11	3	22	9	0.547248607531658	0.36166264278453	0.469951759130438	0.455370487076646	0.67524976823419	0.607177001417825	0.388425679659215	0.39782845261329	0.15391179830927	0.202153075071042	0.969107310004895	0.573623662769646	0.0995530755360503	0.125538392588954	0.256239911056501	0.38113128112217	0.708845265090573	0.823909552487595	1.02928002325416	0.401515847645783	1.45835830144763	0.225246397489785	1.92732931018821	0.758800656251513	3.08232542689821
109421512	2	33	4	3	8	18	10	8	5	10	20	10	6	1	45	23	1	11	15	15	0	2	0	0	0.0776510310373757	1.48179527567515	0.20745856183461	0.135689654412215	0.315621159400804	0.516926890631317	0.321504673017534	0.316115964369953	0.191092009283643	0.401578958572829	0.916733647463074	0.406967402278152	0.593289323683646	0.0415638635384453	1.90883609964939	0.967432165141848	0.0440039904235189	0.642990844443162	0.958441084048323	0.854587452168271	0	0.149151352581769	0	0	12.6699026181709
115266935	71	21	17	28	8	15	13	3	5	5	2	10	0	7	27	8	0	1	0	2	0	0	6	0	1.81227348102363	0.619928662500256	0.579653481667045	0.832590917169406	0.207498167987447	0.283201816467453	0.274776000475851	0.0779337999742443	0.125629225615521	0.132004613322443	0.0602686311469626	0.267551740078652	0	0.19127671568524	0.752953308486979	0.221223281183502	0	0.0384291040873609	0	0.0749106221930207	0	0	0.343236332503786	0	6.45597443150223
115257006	0	0	2	1	12	8	5	12	7	2	11	3	0	0	5	8	17	54	44	27	7	12	2	0	0	0	0.124601209150496	0.05433083394088	0.56869349349159	0.275973572941139	0.193098181397094	0.56958504451129	0.321359728779096	0.096476565469421	0.605657013747633	0.146656652664314	0	0	0.254769256604117	0.404206751439943	0.898590602551305	3.79163700584843	3.37712961039687	1.84777848705823	1.10726375487114	1.07497740544078	0.209047381443899	0	1.97954310433099
109417774	7	3	5	2	7	6	15	3	7	4	7	2	6	4	0	6	2	1	0	13	5	96	30	7	0.271625924019225	0.134632982401741	0.259177515100962	0.0904089495128576	0.276013363624874	0.172212160755264	0.481986078622073	0.118476889174329	0.267378515911147	0.160541340966531	0.320676519996002	0.0813477537812171	0.592956015074835	0.166162052213245	0	0.252231825371863	0.0879585381611687	0.0584208739665161	0	0.740226367276989	0.658048804560254	7.15524286497888	2.60898178582934	0.585867997326777	3.57169665062331
115268560	9	6	24	2	4	3	5	1	13	2	1	0	25	4	2	4	7	6	14	0	22	15	36	12	0.358497882912175	0.276409121885927	1.27705460727948	0.092807341483787	0.161906009969444	0.0883903247244437	0.164924109947576	0.0405399582334304	0.509732975628928	0.08240011156875	0.0470262156527338	0	2.53619210600059	0.170570042064346	0.0870388163853972	0.17261539760166	0.316021737453334	0.359824068029061	0.917759847724242	0	2.9722250503552	1.14766546817892	3.21383223444721	1.03098866558741	10.1262378396634
109622655	18	13	24	15	3	8	6	5	3	12	10	6	0	5	4	3	13	21	15	11	5	6	9	0	0.686510578652359	0.573423009898084	1.22275686859339	0.666460229705494	0.116266574249178	0.225685732482511	0.189494250678584	0.194081412415153	0.112629271512623	0.473379768504293	0.450267575603757	0.239865822855715	0	0.204147192807549	0.166676209400639	0.123957109100474	0.561943835739769	1.20583780721611	0.941505625909424	0.61562384875689	0.646784578750554	0.439547635962949	0.769296672353874	0	1.8270514418794
109404938	0	2	11	0	0	4	2	2	1	1	0	5	3	0	5	0	23	31	91	31	0	0	0	1	0	0.0881702386589768	0.56012094323144	0	0	0.11278059092876	0.0631298910925159	0.0775897213871616	0.0375223713593378	0.039426543449286	0	0.199777872144821	0.29124219283477	0	0.208230280922018	0	0.993659644679427	1.77906392134236	5.70864858923837	1.73398246503414	0	0	0	0.0822173632325499	1.81063739166096
109414478	16	10	5	3	16	22	26	13	11	14	12	13	0	15	5	13	6	2	5	5	0	0	0	0	0.651609359507035	0.471003751326846	0.272014137311152	0.142330126886397	0.662134484167489	0.662718967686336	0.876820586424118	0.538827676001173	0.440976359631086	0.589724383385311	0.576958428833777	0.554949004273987	0	0.653969161865219	0.222472446362439	0.573569618622731	0.276944925578208	0.12262872129764	0.335115308278688	0.298803277792326	0	0	0	0	4.99395953541308
109422663	3	10	8	4	14	12	19	14	12	3	10	10	3	7	3	10	1	14	14	5	0	22	5	0	0.121105655361331	0.466874554208259	0.431407108712765	0.188109795596594	0.574288471364438	0.35831402237799	0.635136145684727	0.575188793731594	0.476847716445027	0.125261654114739	0.476583623272007	0.423141442812877	0.308434163306022	0.302510106747083	0.132313244546124	0.437339420574631	0.0457528339938282	0.850875616157557	0.930096771451687	0.296183728308466	0	1.70586956088407	0.452365826882546	0	4.05852582479159
109403321	2	11	11	32	1	11	17	11	4	42	11	3	2	4	11	8	1	2	3	8	0	0	1	7	0.0562006445140323	0.357487631601043	0.412912591186074	1.04753738084873	0.0285542129055142	0.228635347680233	0.395576315137075	0.314588756446075	0.110643672747144	1.22071507838261	0.364921902913037	0.0883639148070992	0.143132859619366	0.120328906810243	0.337709191158476	0.243543612238631	0.0318482908720261	0.084612819902684	0.138736101588443	0.329874928648192	0	0	0.0629778624732332	0.424265677478301	4.20470072423665
109429649	17	5	18	8	0	0	13	6	2	1	5	2	2	2	5	18	36	4	6	24	0	0	2	5	0.652695978783589	0.222018444205206	0.923184834222883	0.357816409411643	0	0	0.413309537124876	0.23445120926104	0.0755870338000224	0.0397114489883859	0.226635514012897	0.0804886057423938	0.195564518590551	0.0822035722455743	0.209735002240521	0.748703695100472	1.56653227497712	0.231215465615116	0.379114327631344	1.35213881259131	0	0	0.172095148370436	0.414057426840968	4.47288088267954
109400206	3	0	0	0	0	3	3	7	1	0	7	1	2	6	6	9	16	13	5	15	1	22	32	26	0.122901409444387	0	0	0	0	0.0909067752504065	0.101771674964091	0.2918588452179	0.0403265343434876	0	0.33855528208356	0.0429415782119118	0.208671749077344	0.263139193006741	0.268550369416866	0.399441858684979	0.742900108787095	0.801814367488246	0.337102943559108	0.901726617679333	0.138947434414858	1.73116418663857	2.93807043338946	2.29740475481132	3.87936355843495
115257288	4	12	26	32	1	0	1	1	2	15	4	4	0	0	2	12	0	8	3	5	24	9	0	2	0.156889476678582	0.544342325213172	1.36226409981517	1.46215041574457	0.0398559087573843	0	0.0324790921804766	0.039918391582492	0.0772180998331859	0.608525525810104	0.185220801685044	0.164450882147151	0	0	0.0857043200524014	0.509906472642722	0	0.472409565748546	0.193647551223392	0.287774195988521	3.19271379112028	0.678041540654941	0	0.169196890604634	2.11422887932297
109430432	13	7	7	12	0	0	5	7	16	2	0	8	0	13	4	9	12	1	0	0	0	16	22	9	0.459763285919454	0.286316258871086	0.33070679346216	0.494402243111787	0	0	0.146430315744545	0.251958019988417	0.557014127214502	0.0731601605019009	0	0.296567335853695	0	0.49219020586463	0.154557	0.34483306387244	0.481002144168603	0.0532458554328718	0	0	0	1.08690325137928	1.74377413778933	0.686533927084702	3.93565370421052
109400595	6	1	1	8	3	16	4	1	12	9	4	5	4	13	5	0	9	2	0	9	33	4	4	5	0.202652103983606	0.0390622182029501	0.0451184329466712	0.314773457472639	0.102962721743404	0.3997230919568	0.11187419331016	0.034374712751476	0.39896647571513	0.314409814460125	0.159498206243209	0.177015894536145	0.344078796033645	0.470047663595904	0.184505266029681	0	0.34452219592712	0.101700885731441	0	0.446057039826119	3.78032144546399	0.259501473098256	0.302786476203828	0.364249051778436	4.11637297816508
115260166	0	3	5	0	0	26	0	12	6	3	3	4	19	18	15	10	1	1	0	2	1	3	18	4	0	0.141551511326107	0.272496147005147	0	0	0.784601181310655	0	0.498260750691802	0.240958784063037	0.126593437796999	0.144495200133208	0.17105611545253	1.97418511811684	0.786153596118189	0.668600004189068	0.441989219493913	0.0462392787734437	0.0614230098407552	0	0.119733103162619	0.138372932323361	0.235091780486976	1.64583139236015	0.351985498351755	13.0945970416514
109398900	14	22	16	14	2	2	7	1	11	8	21	1	0	7	5	2	5	1	6	6	0	0	0	0	0.525537113863282	0.95511369399496	0.802323438051675	0.612225821157721	0.076289407958428	0.0555321822725309	0.217592265928661	0.0382045041178089	0.406465166268653	0.310612594478723	0.930659030857961	0.0393475548180887	0	0.281301517741445	0.205061559255814	0.0813356248481733	0.212725812400652	0.0565158454676079	0.370666671417819	0.330502408132034	0	0	0	0	2.13398702445095
115268580	0	1	2	0	3	1	0	0	11	0	5	0	11	4	0	3	1	16	19	2	6	35	28	0	0	0.0374155673185166	0.0864329699072062	0	0.0986223728174526	0.0239295586373435	0	0	0.350302532053546	0	0.190968285578081	0	0.906329334517195	0.138533233226968	0	0.105145819475859	0.036666556891541	0.779309831647015	1.01159303924801	0.0949452663486248	0.658357024140845	2.17492013313907	2.03015850438305	0	4.84301897667734
109404918	3	15	5	6	5	1	12	1	12	0	16	4	0	4	10	0	6	6	12	15	2	7	4	0	0.0997649380468161	0.576905894740248	0.2221165030716	0.232442845642109	0.168960653157809	0.0245977889700185	0.330451697620526	0.0338451071626232	0.39281966434157	0	0.628163373649228	0.139430911632707	0	0.14240175875762	0.363325247020411	0	0.226142799124045	0.30040199035262	0.65674210438978	0.731974519695404	0.225580524240203	0.447130908449872	0.298121494384607	0	2.15818039502971
109433347	0	3	22	0	4	9	8	0	1	6	0	2	0	1	2	0	24	29	8	22	0	0	0	0	0	0.138764741560567	1.17537828504385	0	0.162562258996535	0.266245784143924	0.264948147445602	0	0.0393691586005328	0.24820230479481	0	0.0838442395660489	0	0.0428153521916005	0.0873916083452686	0	1.08789483214972	1.74619890802059	0.52655987292707	1.29113467295741	0	0	0	0	0.46181002810529
109428843	0	6	1	3	3	20	9	7	6	5	13	15	6	4	5	7	13	4	0	0	0	1	10	0	0	0.291718452434692	0.0561577573803668	0.146921421302088	0.128155061451772	0.621906362638204	0.313305618970404	0.299497269042835	0.248291674630993	0.21740991092546	0.645200823642073	0.66098144429656	0.642399091194891	0.180017317674727	0.22964897689026	0.318807926976407	0.619403704519003	0.253168973001579	0	0	0	0.0807487085340739	0.942176420932485	0	4.4993214068709
109399699	13	3	0	12	16	11	15	0	5	2	4	10	0	9	7	0	2	13	3	6	0	0	0	3	0.554270183580675	0.147930067083395	0	0.596029370862543	0.693197583424729	0.34690474357902	0.529589641942772	0	0.209847336120741	0.0881986379384028	0.201341871461334	0.446910499168415	0	0.410789517971634	0.326073195458627	0	0.0966458011894323	0.834480878756285	0.210502060311354	0.375385451211693	0	0	0	0.275884929958112	2.44611869860058
109418975	0	0	0	4	1	3	2	5	35	8	4	9	5	2	17	6	5	11	2	2	0	5	0	8	0	0	0	0.181123162783215	0.039497048577239	0.0862514479865984	0.0643733048169042	0.197794844053935	1.33914957321846	0.321624746111902	0.18355308484376	0.366682896897889	0.494964221925157	0.0832212867021881	0.72192747028946	0.252657652876712	0.220267582902195	0.643714525753734	0.12793597362761	0.11407323784711	0	0.373298053239965	0	0.67069380833936	5.56852
109421401	8	5	2	6	14	3	7	9	9	9	0	16	0	4	11	5	15	1	5	0	0	0	0	0	0.356953964381115	0.258017558866386	0.119208262759616	0.311875833590865	0.634759415054621	0.0990108676176908	0.258636801879028	0.40869934637656	0.395293819204187	0.415354050756432	0	0.748315254421532	0	0.19106489207983	0.536233328079802	0.241695009238758	0.758557160498451	0.0671764571449603	0.367154756357013	0	0	0	0	0	3.06502
109402748	45	5	0	2	11	0	0	8	0	0	11	1	6	2	2	3	8	4	0	0	0	0	2	14	1.9021888891362	0.244437687347102	0	0.0984871053444838	0.472490090905319	0	0	0.344167870632893	0	0	0.548946167295131	0.0443081400644328	0.645937397082745	0.0905044225641299	0.09236554933432	0.137384531567294	0.383270986357112	0.254563416549323	0	0	0	0	0.18947317742865	1.2764321116789	3.13007529305979
109398228	1	0	5	3	3	6	15	2	0	7	2	0	11	1	11	9	4	1	7	11	9	0	3	4	0.0402978950453592	0	0.269157512765293	0.140835411434848	0.122846421216605	0.178843434156576	0.500545635908571	0.0820260065073143	0	0.291765622585031	0.0951498925809107	0	1.12894581633268	0.0431400894019219	0.484299411824699	0.392916554109028	0.182691012750152	0.0606704525439899	0.4642344153891	0.650463704841731	1.23009823209513	0	0.270944432834085	0.347672957240094	7.00222559289137
115254023	2	5	0	9	21	6	8	7	1	5	7	7	0	3	2	15	2	0	5	0	0	6	0	3	0.0813552321646003	0.23522448829515	0	0.426487447348639	0.868027892671867	0.180528649083846	0.269473174698796	0.289796238537914	0.0400415411679153	0.210367776001491	0.336162665249048	0.298466729126609	0	0.130639776033382	0.0888841623158297	0.661031580038158	0.0922062414174795	0	0.334720590601093	0	0	0.468799039298528	0	0.263211770631414	3.01766026499179
115262006	3	1	2	7	19	0	13	1	0	3	1	3	0	11	5	5	2	6	12	14	0	0	0	0	0.110690051454721	0.0426721347355946	0.0985760634358361	0.300880211252726	0.712360497389595	0	0.397192231457079	0.0375514356713506	0	0.114488616554657	0.0435595394988464	0.116024841130262	0	0.434488913239228	0.201556233456569	0.199863180716665	0.0836357894908548	0.333298575834611	0.728660978000841	0.757989853408225	0	0	0	0	3.18828815561651
115254905	1	4	7	1	10	11	5	2	7	2	6	1	0	2	1	10	9	0	3	4	0	11	4	2	0.0415087692955202	0.192024606310176	0.388143249778605	0.0483557482370452	0.421792399770155	0.337731781609383	0.171862023226621	0.0844907302605389	0.286017883606876	0.0858664624159931	0.294026891617213	0.0435093154238481	0	0.0888727322534785	0.045350152527728	0.449692156612497	0.423406184297453	0	0.204935900062736	0.243639595738358	0	0.877026087341537	0.372114389325018	0.179059930501659	1.95995012955977
109405426	0	2	0	0	1	0	5	5	2	0	4	3	49	2	6	4	0	0	0	0	0	16	2	0	0	0.082141116940908	0	0	0.0360854783145264	0	0.147032599819587	0.180710250840022	0.0699131484864989	0	0.167698628158027	0.111670181283213	4.43167297642049	0.0760330213212279	0.232789677551073	0.153889511280863	0	0	0	0	0	1.09137380459832	0.159176952143144	0	18.7126723950037
115256354	4	6	12	1	3	3	6	1	5	0	6	0	0	1	0	2	2	5	7	21	0	1	15	0	0.137044825610606	0.237744750669741	0.549209496285373	0.0399126810845453	0.104443832324038	0.0760262019207268	0.170225242053034	0.0348691902662542	0.168627323668453	0	0.242688862922144	0	0	0.0366776355331816	0	0.0742348956947614	0.0776618045272224	0.257909612252973	0.394691363083789	1.05577158153289	0	0.0658085952983549	1.15178263362505	0	0.451417844949142
109429723	10	2	22	1	8	0	10	4	0	1	0	1	0	0	6	4	0	1	19	8	0	0	0	0	0.424788389346529	0.0982561331181218	1.24838763731288	0.0494858333741964	0.345319829381322	0	0.351756957747967	0.172930596744818	0	0.0439365908549239	0	0.0445261382935321	0	0	0.278459977144426	0.184080626962655	0	0.0639539702708479	1.32826023296094	0.498667020059813	0	0	0	0	1.53391704673046
115255809	2	2	6	0	9	1	0	1	4	1	0	1	3	0	5	6	0	0	0	0	13	13	24	5	0.241928518766185	0.279797675043899	0.969532700973127	0	1.10626321873167	0.0894739188979483	0	0.123110836386635	0.476290976554257	0.12511540583206	0	0.126794222180881	0.924222160099129	0	0.660793816165844	0.786291854924548	0	0	0	0	5.3335374211994	3.02051079786215	6.50646245712955	1.30453469507338	2.71228169001817
109400168	1	0	3	0	0	4	1	0	1	4	2	6	0	1	34	1	0	0	0	0	0	3	32	1	0.0418863505808039	0	0.167860270544468	0	0	0.123928702706437	0.0346850705456758	0	0.0412313747138388	0.173295080000258	0.0989004947748216	0.263430567126561	0	0.0448405780684622	1.55593100631215	0.0453782746272404	0	0	0	0	0	0.241364696400516	3.00399439096097	0.0903443676030202	5.58712859956832
109425972	0	8	1	8	0	9	5	5	5	2	9	13	0	0	16	0	0	1	4	6	0	0	0	0	0	0.410178363158064	0.0592215631424535	0.413165417542713	0	0.295126103476609	0.183554818131641	0.225597842030707	0.218198128700642	0.0917084682029605	0.471046932911787	0.604103665756535	0	0	0.774969487097709	0	0	0.0667452860464689	0.291838543178771	0.390323768268897	0	0	0	0	2.48752226086842
109421551	5	2	4	11	5	12	9	4	1	2	0	5	0	6	2	5	1	0	5	1	0	3	0	3	0.179871333613921	0.0832106627344094	0.19222332369988	0.460991466526498	0.182776706567067	0.319310048067053	0.268104756233528	0.146450599118267	0.0354117379703751	0.0744176007605273	0	0.188540366836675	0	0.231069103859044	0.0786069310480619	0.194866601198749	0.0407724473767917	0	0.296018522312842	0.0527885790766443	0	0.207297075189818	0	0.232777909652157	1.96752900421999
109421989	6	1	8	2	1	3	11	3	3	1	4	9	0	0	1	0	5	0	7	4	0	0	12	0	0.214949975439043	0.0414326951374653	0.382851433095198	0.0834688434299204	0.0364036593992499	0.0794962775270671	0.326323908002081	0.109382190212814	0.105794403894896	0.03705440701769	0.169177298634524	0.337964474993542	0	0	0.0391403806048441	0	0.2030163354861	0	0.412706321564791	0.210278157317753	0	0	0.963482900161041	0	0.155470141304276
109430420	4	8	4	5	0	1	0	1	0	0	0	0	20	1	0	0	1	1	6	1	0	16	11	0	0.1599782098616	0.370039310828178	0.213705142735246	0.232958787106089	0	0.0295828649048804	0	0.0407042776935544	0	0	0	0	2.03717758508629	0.0428153521916005	0	0	0.0453289513395716	0.0602137554489859	0.394919904695302	0.0586879396798825	0	1.22913841919151	0.985984623943995	0	7.03944764642724
109426977	0	0	1	0	1	5	2	0	0	0	14	0	0	0	23	5	0	0	1	0	0	7	19	0	0	0	0.057025460677344	0	0.0433784025474375	0.157878886559729	0.0706992352655369	0	0	0	0.705567621252018	0	0	0	1.07270768698468	0.231238488443509	0	0	0.0702540868777078	0	0	0.573974596322858	1.81779489074471	0	4.32718349862936
109419780	0	47	12	4	0	7	1	0	3	1	0	1	0	0	0	0	0	0	1	0	0	0	0	0	0	2.42693	0.715711922761029	0.208051622666951	0	0.23117469543316	0.0369719982739621	0	0.13184978067832	0.046180282307761	0	0.0467999359180887	0	0	0	0	0	0	0.0734784179496646	0	0	0	0	0	NA
115263777	1	4	0	13	7	3	6	0	5	1	10	9	0	1	5	0	3	5	2	0	0	0	0	0	0.030589279055689	0.141509718733451	0	0.463255777619027	0.217583608171956	0.0678781324500378	0.151981438431761	0	0.150554776136227	0.0316390153809151	0.36113134606661	0.288571969790766	0	0.0327467286248424	0.167100650589326	0	0.104007660270292	0.230268280913194	0.100683004931914	0	0	0	0	0	0.928220452018118
109399764	3	15	0	7	16	5	2	0	0	3	10	4	0	2	0	0	1	3	0	0	0	0	0	0	0.111644276036227	0.645599969491107	0	0.303474006177318	0.605053925187533	0.137633641408212	0.061633277295064	0	0	0.115475587387025	0.439350527703882	0.156033407037248	0	0.0796790013307049	0	0	0.0421783938380604	0.168085919709696	0	0	0	0	0	0	0.301739490993477
115270107	2	0	0	3	4	5	2	5	0	1	1	1	3	1	0	3	9	1	6	3	0	2	14	1	0.0754457587195474	0	0	0.13183609786965	0.153328793712187	0.139512855518101	0.0624748021079403	0.19196146252531	0	0.0390174203878243	0.0445349306072313	0.0395409616959493	0.288220018250466	0.0403834588939891	0	0.122603126477858	0.384788580377368	0.0567936404480604	0.372488626656902	0.166063471043949	0	0.14491548675203	1.18361234485467	0.0813642065414421	1.63497857981492
115255254	0	0	0	0	5	0	2	0	3	8	18	0	0	4	0	0	2	10	12	2	0	0	0	0	0	0	0	0	0.374526442485346	0	0.122082564204524	0	0.217685817192487	0.609954294387247	1.5664698430663	0	0	0.315654698975002	0	0	0.167093060754408	1.10980955880895	1.45576664975195	0.216337399844519	0	0	0	0	0.603478981986954
115258450	19	0	3	0	1	1	0	0	2	0	0	1	8	1	7	7	0	1	0	1	7	1	2	4	0.818678259542837	0	0.172677221539506	0	0.0437843139873698	0.0318712462200427	0	0	0.0848291165353963	0	0	0.0451650036589415	0.877905349830073	0.0461273320242633	0.32953123932812	0.326763208997028	0	0.0648715880601364	0	0.0632277428740842	1.02299290141245	0.0827636482354856	0.193137349917913	0.371747628639751	5.04651024308228
109402034	1	3	0	0	0	4	3	0	3	2	3	6	7	4	2	5	4	11	6	1	0	0	0	0	0.0397185693546554	0.137807193027659	0	0	0	0.117514911307023	0.0986699505402289	0	0.117292473093364	0.0821631934791331	0.140673015425832	0.249797012761184	0.708092001900751	0.170079616411487	0.0867885610191368	0.21514886388821	0.180064632463347	0.657780743107754	0.392194752966525	0.0582829625228045	0	0	0	0	4.07679177855219
109621329	1	1	1	1	4	1	0	1	6	0	9	2	0	3	0	0	9	0	0	2	0	19	0	3	0.0390229333942066	0.0451312069067983	0.0521283589694591	0.045459867269177	0.158613006376845	0.0288641851360048	0	0.0397154167100386	0.230476396281763	0	0.414627752246646	0.0818073456104895	0	0.125325615652363	0	0	0.398049655746306	0	0	0.11452437494594	0	1.42414261825321	0	0.252504851148102	0.452609236490215
109426420	1	0	0	0	1	0	10	2	2	1	13	2	2	2	6	2	2	4	1	0	0	0	6	6	0.0382662560153716	0	0	0	0.038884351978811	0	0.316873580774623	0.07789062335376	0.075335774961906	0.039579444171804	0.587293602905222	0.0802210535903415	0.194914442628477	0.0819303193738439	0.250845386613206	0.0829127699283318	0.0867402758597675	0.230446882349914	0.0629756856333137	0	0	0	0.514569260806229	0.495217270395724	2.22396622836459
109405427	0	1	17	8	0	0	5	1	0	0	2	1	0	0	0	13	0	2	10	3	0	0	0	0	0	0.0457777858023112	0.898878121140988	0.368889238126961	0	0	0.163884473724411	0.0402844054881194	0	0	0.0934595506496738	0.0414896853096179	0	0	0	0.557463652254529	0	0.119185278693867	0.651410387209921	0.174247687954998	0	0	0	0	1.95356264644062
109622664	0	0	2	0	2	0	1	0	1	0	2	6	0	5	3	6	2	0	0	0	0	10	17	5	0	0	0.1004542138007	0	0.076413995995377	0	0.0311353736144907	0	0.0370117239537943	0	0.0887789416895377	0.236470879255144	0	0.201257793235967	0.123237866858148	0.244405361547042	0.0852292857522484	0	0	0	0	0.722210822653694	1.43254924404275	0.405492275931901	2.12240344975373
115267637	0	0	0	0	0	0	0	0	0	0	0	0	0	0	4	0	2	1	0	0	17	34	0	1	0	0	0	0	0	0	0	0	0	0	0	0	0	0	0.196261778429491	0	0.101798568222939	0.067613235149804	0	0	2.58940921014217	2.9328896983943	0	0.0968646698162421	0.621880565217104
109421990	2	3	1	4	5	2	3	2	2	8	0	2	1	1	1	2	1	0	3	3	0	9	4	0	0.0572962190856455	0.0993972246682286	0.0382692639468862	0.133494757472324	0.145554241646109	0.0423804294406706	0.0711684131022224	0.0583129718596171	0.0564002794716882	0.237049843982103	0	0.0600576531441586	0.0729615447831609	0.0306686492056798	0.0312993172153212	0.0620728119952878	0.0324691410051597	0	0.141440621196347	0.126114564695757	0	0.495243116173103	0.256822208144682	0	0.951316881299943
109409211	0	0	0	2	6	0	10	3	2	6	5	4	8	5	0	5	0	1	1	0	0	0	0	0	0	0	0	0.0969445362246305	0.25368526019911	0	0.344552297167587	0.127041483572473	0.0819163095218315	0.258220108663035	0.245612825126025	0.174456628591044	0.847760407094944	0.222717208538838	0	0.2253878760853	0	0.0626440696749389	0.0684765738362236	0	0	0	0	0	4.2611501364869
109402042	5	0	0	4	3	3	9	1	2	4	3	8	0	3	0	0	2	1	2	6	0	0	0	1	0.217750920894532	0	0	0.202935599158747	0.132760886485032	0.096638602189272	0.324565656978798	0.0443230060383155	0.0857383819711477	0.1801788063811	0.154243615274604	0.365192942573938	0	0.139865283546458	0	0	0.0987176531695336	0.065566932951071	0.14334314321328	0.383432806407908	0	0	0	0.0939330782959523	0.452609236490215
109427016	0	3	9	0	1	5	0	1	1	3	0	4	0	1	4	3	5	0	2	3	0	7	0	0	0	0.127201013097186	0.440766856891446	0	0.0372538510200392	0.135588130814035	0	0.0373122545524248	0.0360883953838217	0.113759389697621	0	0.153714439204423	0	0.0392474061756338	0.160217948632992	0.11915410009605	0.207757693639703	0	0.12066997087912	0.161391834119677	0	0.492935720196595	0	0	1.22357245989245
109409210	0	0	1	0	6	4	3	4	1	7	2	2	2	3	0	0	7	0	0	0	0	0	4	0	0	0	0.0602266288354717	0	0.274880895516007	0.133393231568482	0.112001986938289	0.183541220827072	0.0443802460203134	0.326427073832078	0.106453600446267	0.0945163196674716	0.229647890955876	0.14479526090384	0	0	0.357690399963499	0	0	0	0	0	0.40417646464545	0	1.14146702658327
109413826	0	0	1	0	0	0	0	0	0	0	0	0	1	0	0	0	0	0	0	0	2	27	7	7	0	0	0.0597972750330153	0	0	0	0	0	0	0	0	0	0.114005369068179	0	0	0	0	0	0	0	0.303649221546922	2.32151228728455	0.702266430145464	0.675855499184487	0.344428895046525
109397863	0	0	0	1	1	0	0	2	3	2	7	2	0	4	0	4	3	4	3	3	6	0	0	0	0	0	0	0.0480095256959686	0.0418772406454378	0	0	0.0838857846978143	0.12170143837074	0.0852516667423702	0.340575301666398	0.0863955857580946	0	0.176472823949628	0	0.178588961480476	0.14012487881284	0.248184142387586	0.203468578582574	0.181421369619016	0.838658858317842	0	0	0	1.20457518089176
115256355	0	5	3	3	1	2	5	5	0	5	0	2	0	1	5	1	1	1	1	2	0	1	0	1	0	0.173055104473642	0.119931363140307	0.104589209358462	0.030409989307519	0.044271757097685	0.123907455220579	0.152288317973935	0	0.15476797385205	0	0.0627378690340409	0	0.0320373107603527	0.16348061916408	0.0324214795755284	0.0339181537969845	0.0450559599915072	0.0492509153241469	0.0878284851188535	0	0.0574827244893776	0	0.0645484671479118	1.07849450174432
115268600	0	0	2	0	0	0	0	0	2	0	0	0	12	1	0	0	0	1	1	1	1	12	5	6	0	0	0.153522787647159	0	0	0	0	0	0.11312901314995	0	0	0	1.75617588491382	0.0615159011937555	0	0	0	0.0865134406492501	0.0945683132846349	0.0843211912039576	0.194896318155949	1.32449379156223	0.643925066386054	0.743649894396241	4.28401648605504
109420948	0	0	0	0	0	3	2	0	0	3	4	5	0	0	2	2	0	2	0	0	0	21	0	0	0	0	0	0	0	0.0832982734087964	0.0621692188367602	0	0	0.116479722929521	0.177268386830088	0.196737774090444	0	0	0.0820246237023255	0.0813356248481733	0	0.113031690935216	0	0	0	1.51416994051693	0	0	0.611488382060955
109426422	0	0	0	0	3	0	3	5	8	0	0	1	0	0	0	9	0	1	0	0	11	0	1	0	0	0	0	0	0.117172379502093	0	0.0954852776791642	0.195593454581993	0.302684638411219	0	0	0.040289093414181	0	0	0	0.374768488449012	0	0.0578682001449074	0	0	1.43401175217471	0	0.0861433422143613	0	1.35246644753581
115261478	0	2	0	0	0	1	0	0	3	0	0	0	0	10	0	4	5	0	4	5	0	3	0	0	0	0.10538553591693	0	0	0	0.0337002689252826	0	0	0.134545917354459	0	0	0	0	0.487744810256557	0	0.197437400686859	0.258189640380739	0	0.299923779863143	0.334281239535478	0	0.262539831374967	0	0	2.10979365387219
109430430	1	0	5	0	0	0	0	0	0	0	0	0	0	1	0	0	4	0	7	0	0	4	10	1	0.0409428524645795	0	0.273465309353713	0	0	0	0	0	0	0	0	0	0	0.0438305354089473	0	0	0.185614935301577	0	0.471664367502619	0	0	0.314570546820352	0.917602762058134	0.0883093433179492	0.150869745496738
115261306	0	4	0	0	0	1	7	0	1	0	5	4	1	1	4	1	1	0	2	1	0	0	0	0	0	0.16538765263982	0	0	0	0.0264438963202528	0.207230729455867	0	0.0351917892873293	0	0.211033793845343	0.149895446926052	0.0910508718800212	0.0382723153389721	0.15623737848062	0.0387312499277016	0.040519202362029	0	0.11767195918026	0.0524606997034974	0	0	0	0	1.26745325548657
115262863	0	1	0	0	5	0	2	0	1	0	5	3	0	2	1	3	0	3	3	1	0	1	0	2	0	0.160728845523205	0	0	0.706099148106175	0	0.230163707564666	0	0.136801885116942	0	0.820356719736825	0.437019119911166	0	0.297553775593135	0.151836325565673	0.451682745635731	0	0.627701140807235	0.686143536628558	0.203931734058666	0	0.266941907689102	0	0.599508499707768	0.908031781476358
115269181	0	2	3	5	0	0	2	1	0	0	0	0	0	0	0	2	4	3	1	10	0	0	0	0	0	0.09171324480486	0.158898729120452	0.230952827400813	0	0	0.0656666835015148	0.0403537816169738	0	0	0	0	0	0	0	0.0859113373826859	0.179754532637061	0.179085801940985	0.065253221910523	0.581825900270706	0	0	0	0	0.300548099452403
109413830	0	4	0	2	0	2	0	0	5	2	2	0	0	1	0	2	6	0	0	0	0	6	0	0	0	0.165045942613705	0	0.0831239308537637	0	0.0527785203416616	0	0	0.175595394894422	0.0738025792666387	0.08423910944405	0	0	0.03819324030728	0	0.0773024533680986	0.242612910010662	0	0	0	0	0.411167752442614	0	0	0.451417844949142
109429648	0	0	1	0	2	0	1	0	3	3	0	3	8	3	0	1	0	6	0	1	0	0	0	0	0	0	0.0486128532012343	0	0.0739581194117532	0	0.030134710921928	0	0.107466602059726	0.11292027934158	0	0.114435459744916	0.741455361315915	0.116873730086766	0	0.0394250657852052	0	0.328732841919068	0	0.0534004593399141	0	0	0	0	3.35831444658862
109430433	0	0	0	0	4	0	1	0	1	1	0	0	0	2	0	4	1	0	3	0	0	2	10	2	0	0	0	0	0.16922544984148	0	0.0344759983904879	0	0.0409828432206873	0.0430626261182075	0	0	0	0.0891405825616566	0	0.18041898700499	0.0471869192064136	0	0.205553548947796	0	0	0.159939877180812	0.933089728506373	0.179599592739458	0.902835689898283
109430411	0	0	5	2	0	0	0	0	0	1	0	0	0	0	0	0	0	0	0	0	4	17	2	0	0	0	0.567448926051308	0.197943333496785	0	0	0	0	0	0.0878731817098478	0	0	0	0	0	0	0	0	0	0	1.15259716813506	2.77416012062143	0.380810789567546	0	0
109406863	0	1	0	0	1	2	2	0	4	3	0	1	1	0	5	0	0	2	0	3	0	0	3	3	0	0.0469895507206077	0	0	0.0412860325422081	0.0601054208126217	0.067289036858611	0	0.159977733889694	0.126072170700188	0	0.0425879416854607	0.103476637924824	0	0.221948981782763	0	0	0.122340183129881	0	0.178860126753806	0	0	0.273175739928013	0.262902109724789	1.12177960156791
109430439	0	2	0	1	0	0	5	2	6	0	2	2	0	4	0	2	2	0	0	0	0	0	0	0	0	0.0878792477723136	0	0.0442596067472185	0	0	0.157303854042408	0.0773336496994152	0.224391210901387	0	0.0897067744134658	0.0796474156933809	0	0.162688918008568	0	0.0823198843347849	0.0861200208618703	0	0	0	0	0	0	0	0.904027081439357
109402461	2	0	1	1	0	0	1	0	0	1	1	0	9	0	1	0	0	0	0	0	0	7	0	2	0.0723631137849614	0	0.0483327372320286	0.042149798358535	0	0	0.0299610693189206	0	0	0.037423204154063	0.0427152739349609	0	0.829330833027663	0	0.0395299391336508	0	0	0	0	0	0	0.486480302174114	0	0.156079478446705	3.25533
109401852	0	0	0	0	0	0	4	0	4	9	5	1	0	0	2	0	0	1	0	0	0	0	0	0	0	0	0	0	0	0	0.115780731436881	0	0.13763266579579	0.325388699681658	0.206334660784009	0.0366394235148195	0	0	0.0763792042572261	0	0	0.0526260909212544	0	0	0	0	0	0	0.310940282608552
115262005	0	1	0	0	0	2	0	1	3	1	2	2	0	1	3	0	5	1	1	0	0	0	2	0	0	0.0443543788034609	0	0	0	0.0567347114833187	0	0.0390318087600047	0.113254642259501	0.0396673496558058	0.0905535346383569	0.0803992236149731	0	0.0410561428289251	0.125701255645985	0	0.21733231250261	0.0577396755471397	0.0631155538967969	0	0	0	0.171904037711502	0	0.617280169409566
109421555	8	0	0	1	0	1	2	0	2	0	1	2	0	0	2	2	0	0	0	1	3	0	0	0	0.328516490405449	0	0	0.0478382669836167	0	0.0303743208625021	0.0680091335669672	0	0.0808448714662546	0	0.0484800582293938	0.0860873969860681	0	0	0.0897296715887508	0.088975951082425	0	0	0	0.0602580688627568	0.417833604798069	0	0	0	0.611488382060955
109399296	0	0	1	0	1	1	1	0	0	1	0	0	2	0	0	3	0	5	0	1	1	2	3	0	0	0	0.0510609824991381	0	0.0388413145112085	0.0282731641896671	0.031652286292097	0	0	0.0395356373713925	0	0	0.194698709985834	0	0	0.124231502258416	0	0.287739777698945	0	0.0560896911052335	0.129643261994162	0.146840208214149	0.256999866008645	0	1.13967993927166
109429006	0	1	0	0	1	0	0	0	0	3	4	3	0	1	5	1	0	2	0	0	0	0	0	0	0	0.0490375912983628	0	0	0.0430854851576144	0	0	0	0	0.131567028968888	0.200229485431161	0.133332414116544	0	0.0453911069581916	0.231622632922466	0.0459354050707916	0	0.127672382640146	0	0	0	0	0	0	1.07849450174432
109417603	0	4	0	0	0	0	0	0	0	1	6	0	0	0	2	8	0	0	0	0	0	0	0	0	0	0.197728307487706	0	0	0	0	0	0	0	0.0442084756993232	0.302760363645447	0	0	0	0.0933943735224498	0.370439479506532	0	0	0	0	0	0	0	0	1.51313268041816
109409608	0	4	0	1	6	0	0	0	1	0	0	0	0	1	1	0	0	0	0	0	4	0	2	0	0	0.148479992983333	0	0.0373903183394253	0.195686585469574	0	0	0	0.0315941156613012	0	0	0	0	0.0343597180459545	0.0350662889433733	0	0	0	0	0	0.435437498928347	0	0.143865786207442	0	0.306339886801014
109412658	0	0	0	0	5	0	0	1	1	0	1	5	0	0	3	0	0	4	0	0	0	0	0	0	0	0	0	0	0.122746161807894	0	0	0.0245877186347563	0.0237812301165163	0	0.0285216711933685	0.12661682557762	0	0	0.0791843166905975	0	0	0.145490249262537	0	0	0	0	0	0	0.466410423912828
109398237	0	0	2	0	0	7	0	0	2	0	1	1	0	1	1	0	1	2	0	1	0	0	0	0	0	0	0.0865140134795524	0	0	0.167663972730942	0	0	0.0637510894544024	0	0.0382294692648103	0.0339425695570948	0	0.0346657821073109	0.0353786468852037	0	0.0367009371605439	0.0975050685985922	0	0.0475171457229991	0	0	0	0	0.306339886801014
115269311	0	4	1	4	3	0	0	0	0	0	2	2	0	0	1	0	0	0	1	0	0	0	0	0	0	0.199580852529751	0.0576309777488711	0.201034266249702	0.131517030584173	0	0	0	0	0	0.101865656392055	0.0904428493007911	0	0	0.0471346994416861	0	0	0	0.0710000703111375	0	0	0	0	0	NA
109411381	0	3	1	0	0	0	0	0	0	0	0	0	0	0	0	0	3	1	9	0	0	0	0	0	0	0.142731809812447	0.0549536601405257	0	0	0	0	0	0	0	0	0	0	0	0	0	0.139874506783991	0.0619351731151868	0.609315076303264	0	0	0	0	0	NA
115267641	0	0	0	0	0	0	9	0	5	0	0	0	0	0	0	0	0	1	0	0	0	0	2	0	0	0	0	0	0	0	0.398421928768092	0	0.263121272844892	0	0	0	0	0	0	0	0	0.0804869625854478	0	0	0	0	0.239627842042117	0	0
115267635	1	0	0	1	0	0	0	0	6	1	0	0	0	1	3	2	2	0	0	0	0	0	0	0	0.0336109937263969	0	0	0.0391552141442546	0	0	0	0	0.19851251650546	0.0347644266326551	0	0	0	0.0359815636179533	0.110164458111152	0.0728260582582184	0.0761879308646619	0	0	0	0	0	0	0	0.91782826886197
109403897	0	0	1	0	0	0	0	0	0	1	0	0	0	1	0	0	0	0	0	1	13	0	0	0	0	0	0.0571667877174366	0	0	0	0	0	0	0.0442632569579345	0	0	0	0.045812957394606	0	0	0	0	0	0.0627968226934058	1.8868958286895	0	0	0	0.150869745496738
109400580	4	2	0	3	1	1	0	0	2	2	1	0	0	0	0	0	0	0	1	0	0	0	0	0	0.16280634556923	0.0941452401002157	0	0.142246255273618	0.0413590190464077	0.0301058383563515	0	0	0.0801302733095111	0.084196696205193	0.0480515367954275	0	0	0	0	0	0	0	0.0669835666282446	0	0	0	0	0	NA
109400179	0	0	2	0	0	1	0	2	2	1	0	0	0	1	0	5	0	0	0	0	0	0	0	2	0	0	0.103438559838501	0	0	0.0286376724723814	0	0.0788074972833726	0.0762225750034979	0.0400453457007322	0	0	0	0.0414473728895146	0	0.209721902635424	0	0	0	0	0	0	0	0.167015540557601	0.902239994127746
115257138	0	4	0	0	0	0	1	0	0	4	4	0	3	0	0	0	0	0	0	0	0	0	0	0	0	0.17041543728007	0	0	0	0	0.0305043633759037	0	0	0.15240724635756	0.173959376942593	0	0.281456455155522	0	0	0	0	0	0	0	0	0	0	0	1.03328668513958
109421477	0	0	0	1	1	1	2	3	0	4	0	0	0	1	1	0	0	0	0	0	0	0	0	0	0	0	0	0.0459794086093962	0.0401064316124307	0.0291940615375591	0.065366492948365	0.120507921560174	0	0.163293478240243	0	0	0	0.0422526361342252	0.0431215164606511	0	0	0	0	0	0	0	0	0	0.306339886801014
109411366	2	0	0	2	0	0	0	1	0	0	0	0	0	0	2	0	2	0	0	4	0	0	0	0	0.0701580417549474	0	0	0.0817307923478347	0	0	0	0.0357015173066371	0	0	0	0	0	0	0.0766507402804869	0	0.0795155906180194	0	0	0.205899587256794	0	0	0	0	0.310940282608552
115256306	0	0	0	0	0	1	0	0	0	0	0	0	0	5	0	0	7	0	0	0	0	0	0	0	0	0	0	0	0	0.0807102807120513	0	0	0	0	0	0	0	0.58406092602602	0	0	0.865689877952734	0	0	0	0	0	0	0	0.754348727483692
109420021	0	0	0	0	0	0	0	1	5	1	0	0	0	0	0	1	4	0	0	0	0	0	0	0	0	0	0	0	0	0	0	0.0427853241489765	0.206909728859161	0.0434819821850921	0	0	0	0	0	0.0455439895680581	0.190585755236616	0	0	0	0	0	0	0	NA
109404909	0	0	1	0	0	0	1	0	0	0	0	0	0	2	2	0	4	0	0	1	0	0	0	0	0	0	0.0477573475030759	0	0	0	0.0296043899222668	0	0	0	0	0	0	0.0765446306779442	0.07811868924031	0	0.162076809448116	0	0	0.0524606997034974	0	0	0	0	0.612679773602029
115269683	0	2	1	0	0	0	1	0	0	0	0	1	3	0	0	0	0	0	1	1	0	0	0	1	0	0.08269382631991	0.0477573475030759	0	0	0	0.0296043899222668	0	0	0	0	0.0374738617315131	0.273152615640064	0	0	0	0	0	0.05883597959013	0.0524606997034974	0	0	0	0.077110694708789	1.03328668513958
109415292	0	1	0	3	0	0	0	0	0	0	3	0	0	0	0	1	0	2	0	0	0	0	0	0	0	0.0497708636916094	0	0.150399934703632	0	0	0	0	0	0	0.152417678395963	0	0	0	0	0.0466222896325978	0	0.129581502380559	0	0	0	0	0	0	NA
115269682	0	0	0	0	0	0	9	0	0	0	0	0	0	0	0	1	0	0	0	0	0	0	0	0	0	0	0	0	0	0	0.29927972788859	0	0	0	0	0	0	0	0	0.0435051016629764	0	0	0	0	0	0	0	0	NA
109406864	2	0	1	0	0	1	0	0	1	1	0	0	0	0	0	0	0	0	0	0	0	0	0	4	0.0833682463581722	0	0.0556832802510215	0	0	0.0308325936576515	0	0	0.0410323095371878	0.0431146027339205	0	0	0	0	0	0	0	0	0	0	0	0	0	0.359632739112566	0
115267642	0	0	0	0	0	0	0	0	0	2	0	1	0	0	0	0	5	0	0	1	0	0	0	0	0	0	0	0	0	0	0	0	0	0.347644266326551	0	0.176154503321857	0	0	0	0	0.952349135808274	0	0	0.246603581087973	0	0	0	0	NA
115259486	0	0	2	0	0	0	2	0	1	0	2	2	0	0	0	0	0	0	0	0	0	0	0	0	0	0	0.106667277891263	0	0	0	0.0661221749477681	0	0.0393008883833064	0	0.094269893574382	0.0836988449309633	0	0	0	0	0	0	0	0	0	0	0	0	NA
109405721	0	1	3	0	0	0	0	0	0	0	0	0	0	0	0	0	0	0	0	0	0	0	4	0	0	0.0522106119117863	0.180916069364593	0	0	0	0	0	0	0	0	0	0	0	0	0	0	0	0	0	0	0	0.404704799893352	0	0
109405741	0	0	0	0	0	0	0	0	0	2	0	0	0	0	4	0	2	0	0	0	0	0	0	0	0	0	0	0	0	0	0	0	0	0.0845954964240453	0	0	0	0	0.178715580357938	0	0.0926975713006988	0	0	0	0	0	0	0	0.621880565217104
109430440	0	0	0	0	0	0	2	3	1	1	0	0	0	0	1	0	0	0	0	0	0	0	0	0	0	0	0	0	0	0	0.0833756287606696	0.153709083622671	0.0495557849148106	0.052070624438853	0	0	0	0	0.0550019342610346	0	0	0	0	0	0	0	0	0	NA
109399306	0	0	0	0	2	0	0	1	0	0	0	0	0	0	0	0	0	2	0	1	0	1	0	0	0	0	0	0	0.0842572092698125	0	0	0.0421946504062235	0	0	0	0	0	0	0	0	0	0.124836921561103	0	0.0608367778074172	0	0.0796339304450681	0	0	NA
109429408	1	0	0	0	0	0	0	0	0	0	3	1	0	2	0	0	0	0	0	0	0	0	0	0	0.0393340501752538	0	0	0	0	0	0	0	0	0	0.139311146825468	0.0412297840918469	0	0.0842165298802894	0	0	0	0	0	0	0	0	0	0	0.301739490993477
115255459	0	1	0	0	2	0	0	0	0	0	0	0	0	1	0	0	0	0	0	0	0	2	0	0	0	0.0502720177627647	0	0	0.0883401577366316	0	0	0	0	0	0	0	0	0.0465337402359308	0	0	0	0	0	0	0	0.166985686748249	0	0	0.150869745496738
109430437	0	0	0	0	0	0	3	0	0	0	0	0	3	0	0	0	0	0	0	0	0	0	0	0	0	0	0	0	0	0	0.109991694865037	0	0	0	0	0	0.338289008600386	0	0	0	0	0	0	0	0	0	0	0	1.03328668513958
115267679	0	0	0	0	2	1	0	0	0	2	0	1	0	0	0	0	0	0	0	0	0	0	0	0	0	0	0	0	0.0817069328541953	0.0297378391680608	0	0	0	0.0831675165658979	0	0.0421417350787446	0	0	0	0	0	0	0	0	0	0	0	0	NA
109421988	3	0	2	0	0	1	0	0	0	0	0	0	0	0	0	0	0	0	0	0	0	0	0	0	0.0892769393895894	0	0.0795064156621651	0	0	0.0220118947396503	0	0	0	0	0	0	0	0	0	0	0	0	0	0	0	0	0	0	NA
109420947	1	0	1	1	0	0	0	0	0	0	0	0	0	3	0	0	0	0	0	0	0	0	0	0	0.0437987267645819	0	0.0585080503335083	0.0510234401182266	0	0	0	0	0	0	0	0	0	0.140663500129792	0	0	0	0	0	0	0	0	0	0	0.452609236490215
115265502	0	0	2	0	0	0	0	0	0	0	0	1	0	0	1	0	0	0	1	0	0	0	0	0	0	0	0.117687749204008	0	0	0	0	0	0	0	0	0.0461731510620429	0	0	0.0481266924784052	0	0	0	0.0724943319949816	0	0	0	0	0	NA
109409606	0	0	0	0	0	0	0	0	0	0	0	0	0	0	0	0	0	0	0	0	0	0	0	5	0	0	0	0	0	0	0	0	0	0	0	0	0	0	0	0	0	0	0	0	0	0	0	0.48306699798113	0
109430429	0	0	0	0	0	0	0	0	0	0	0	0	4	0	0	0	1	0	0	0	0	0	0	0	0	0	0	0	0	0	0	0	0	0	0	0	0.35863462685464	0	0	0	0.0398996426928849	0	0	0	0	0	0	0	1.3777155801861
109403305	0	0	0	0	0	0	0	0	0	0	0	1	0	1	0	0	0	0	1	2	0	0	0	0	0	0	0	0	0	0	0	0	0	0	0	0.0428146072532722	0	0.0437268558455908	0	0	0	0	0.0672212374737618	0.1198747153485	0	0	0	0	NA
109411363	0	0	0	0	0	0	0	0	0	0	0	0	0	0	0	0	0	0	0	4	0	0	0	0	0	0	0	0	0	0	0	0	0	0	0	0	0	0	0	0	0	0	0	0.269738048774869	0	0	0	0	NA
115253869	0	0	0	4	0	0	0	0	0	0	0	0	0	0	0	0	0	0	0	0	0	0	0	0	0	0	0	0.18102129373778	0	0	0	0	0	0	0	0	0	0	0	0	0	0	0	0	0	0	0	0	NA
115256356	0	0	0	0	0	0	0	0	0	1	0	0	0	1	0	0	0	2	0	0	0	0	0	0	0	0	0	0	0	0	0	0	0	0.0331512281810238	0	0	0	0.0343118854918302	0	0	0	0.096509657225428	0	0	0	0	0	0	NA
109426952	1	0	0	0	0	2	0	0	0	0	0	0	0	0	0	0	0	0	0	0	0	0	0	0	0.0570359967859171	0	0	0	0	0.0843759003975697	0	0	0	0	0	0	0	0	0	0	0	0	0	0	0	0	0	0	NA
115255265	0	0	0	0	0	0	0	0	0	1	0	0	0	0	0	0	0	0	0	0	0	0	2	0	0	0	0	0	0	0	0	0	0	0.0376004719632138	0	0	0	0	0	0	0	0	0	0	0	0	0.162946932588639	0	0
109399308	0	0	0	0	0	0	0	0	0	0	2	0	0	0	0	0	0	0	0	0	0	0	0	0	0	0	0	0	0	0	0	0	0	0	0.0864265584969162	0	0	0	0	0	0	0	0	0	0	0	0	0	NA
109401104	0	0	0	0	0	0	0	0	0	0	0	0	0	0	0	0	0	2	0	0	0	0	0	0	0	0	0	0	0	0	0	0	0	0	0	0	0	0	0	0	0	0.132723874486788	0	0	0	0	0	0	NA
115256347	0	0	0	0	0	0	0	0	0	0	0	0	0	0	0	0	0	0	0	0	0	0	0	2	0	0	0	0	0	0	0	0	0	0	0	0	0	0	0	0	0	0	0	0	0	0	0	0.19576591613322	0
115260713	0	0	0	1	0	0	0	0	0	0	0	0	0	0	0	0	0	0	0	0	0	0	0	0	0	0	0	0.0632578341717321	0	0	0	0	0	0	0	0	0	0	0	0	0	0	0	0	0	0	0	0	NA
109411364	0	0	0	0	0	0	0	0	0	0	0	0	0	0	0	0	0	0	0	0	0	0	0	0	0	0	0	0	0	0	0	0	0	0	0	0	0	0	0	0	0	0	0	0	0	0	0	0	NA
115253742	0	0	0	0	0	0	0	0	0	0	0	0	0	0	0	0	0	0	0	0	0	0	0	0	0	0	0	0	0	0	0	0	0	0	0	0	0	0	0	0	0	0	0	0	0	0	0	0	NA
109430410	0	0	0	0	0	0	0	0	0	0	0	0	0	0	0	0	0	0	0	0	0	0	0	0	0	0	0	0	0	0	0	0	0	0	0	0	0	0	0	0	0	0	0	0	0	0	0	0	NA
109409607	0	0	0	0	0	0	0	0	0	0	0	0	0	0	0	0	0	0	0	0	0	0	0	0	0	0	0	0	0	0	0	0	0	0	0	0	0	0	0	0	0	0	0	0	0	0	0	0	NA
109430443	0	0	0	0	0	0	0	0	0	0	0	0	0	0	0	0	0	0	0	0	0	0	0	0	0	0	0	0	0	0	0	0	0	0	0	0	0	0	0	0	0	0	0	0	0	0	0	0	NA
109405739	0	0	0	0	0	0	0	0	0	0	0	0	0	0	0	0	0	0	0	0	0	0	0	0	0	0	0	0	0	0	0	0	0	0	0	0	0	0	0	0	0	0	0	0	0	0	0	0	NA
109405727	0	0	0	0	0	0	0	0	0	0	0	0	0	0	0	0	0	0	0	0	0	0	0	0	0	0	0	0	0	0	0	0	0	0	0	0	0	0	0	0	0	0	0	0	0	0	0	0	NA
109422671	0	0	0	0	0	0	0	0	0	0	0	0	0	0	0	0	0	0	0	0	0	0	0	0	0	0	0	0	0	0	0	0	0	0	0	0	0	0	0	0	0	0	0	0	0	0	0	0	NA
109433428	0	0	0	0	0	0	0	0	0	0	0	0	0	0	0	0	0	0	0	0	0	0	0	0	0	0	0	0	0	0	0	0	0	0	0	0	0	0	0	0	0	0	0	0	0	0	0	0	NA
115271068	0	0	0	0	0	0	0	0	0	0	0	0	0	0	0	0	0	0	0	0	0	0	0	0	0	0	0	0	0	0	0	0	0	0	0	0	0	0	0	0	0	0	0	0	0	0	0	0	NA
115255297	0	0	0	0	0	0	0	0	0	0	0	0	0	0	0	0	0	0	0	0	0	0	0	0	0	0	0	0	0	0	0	0	0	0	0	0	0	0	0	0	0	0	0	0	0	0	0	0	NA
109401280	2761	2495	5869	3763	1863	2570	4039	1395	3946	1894	2409	3451	3386	2001	1518	2177	4401	6115	6232	11723	9000	3559	5786	5206	104.61	109.328677663992	297.04671950708	166.092101231501	71.7262718949135	72.0242960862162	126.721534224433	53.7922771089369	147.16986210626	74.2232904041806	107.755452650518	137.054677721389	326.731883281883	81.1619136494916	62.8372509477343	89.3594310866239	188.987338748272	348.817162294754	388.58934367778	651.768394969699	1156.54874921067	259.008769053406	491.316733055388	425.440894402327	2031.27688012034
109414639	6541	2230	2479	3188	3116	5196	6068	3041	4489	3811	3848	4625	505	5421	3279	3569	3203	1029	485	743	97	862	279	246	212.707506109588	83.8688261684669	107.688501571074	120.771714045114	102.966276639635	124.981921638901	163.400844778411	100.645485179356	143.69563095956	128.183266213952	147.730332467138	157.649572270214	41.824243718673	188.71948956985	116.498136454958	125.73629824693	118.051208088465	50.378927106662	25.9559743858492	35.4548377436806	10.6985599430672	53.8425849532574	20.3338439183704	17.254498161787	2037.91615914585
115255368	68	615	84	134	2041	2341	3455	1854	2917	2074	1449	2263	228	2769	1845	2588	618	559	887	150	141	545	173	54	5.93780058574805	62.1081861926616	9.79828623461338	13.6311	181.100059559671	151.201986857137	249.824372938718	164.765255584486	250.731221424022	187.31785059196	149.376068973106	207.130303992587	50.704860758106	258.844135963871	176.015924490932	244.825372109364	61.1617637919166	73.4891757448329	127.466848101052	19.2201147586265	41.7590616861018	91.4098860002636	33.856293768575	10.1704229552194	1172.03976474888
115255369	876	721	403	424	2622	2057	2832	1388	2683	1584	1542	1421	171	1600	705	1440	523	423	878	207	655	669	396	314	76.5896692232724	72.905180149682	47.0679490335505	43.1857230230025	232.947292979289	133.02699116434	205.035657627909	123.507907793107	230.909633558318	143.243519519605	159.164572337111	130.227456619706	38.0767830946156	149.756178703583	67.3432543459852	136.396754175772	51.825393364404	55.6802694232261	126.333211183315	26.5573327445842	194.232683857418	112.349766725661	77.5957	59.2139857261993	626.290015072982
115256455	1046	819	489	452	1680	2500	2278	842	913	556	758	781	983	1010	828	889	666	1068	1053	941	371	1453	839	793	88.9751716067758	80.5708761924902	55.5648504172856	44.7902859729463	145.212942045008	157.295590180814	160.457835060749	72.8934410586687	76.447487921858	48.9176583521417	76.1206171427525	69.635480512052	212.955430586421	91.972332964585	76.9496026496101	81.9246069591428	64.207566391196	136.773914095204	147.408474795865	117.455888656841	107.035041762439	237.401103645955	159.946862832235	145.491926978649	753.274953988974
109424805	149	176	115	74	4037	3200	1535	626	1377	1773	557	2122	104	626	766	1266	844	58	105	39	60	459	258	93	11.9114794259885	16.2723073791734	12.2809345697146	6.89158960059815	327.942028627222	189.22076922492	101.615012547769	50.9322639155752	108.359918189348	146.602673498239	52.5691042518578	177.814514856633	21.174386093876	53.5737996354673	66.9032324253504	109.644940941163	76.4709901911383	6.98075350498046	13.8141977079326	4.5750101866425	16.2684287794063	70.4810055645381	46.2248763628188	16.0358115538153	439.602140958244
109426263	640	948	527	563	1683	1510	1717	1188	801	993	1400	829	517	1222	1026	748	438	733	473	704	151	427	412	286	39.3634719046814	67.4339803573743	43.2990311336792	40.3394588890539	105.185634645157	68.6957325138023	87.448784366251	74.3650842753347	48.4954764553867	63.1708018281349	101.657026819748	53.4454017963667	80.9845209903187	80.4606076340522	68.9445082859297	49.841427956829	30.5324998628555	67.8753794292718	47.8775033345735	63.5380824277102	31.4996184665548	50.4453648333691	56.7920119458534	37.9409337335092	634.349921909454
109417699	679	228	367	64	1579	1213	1829	1029	670	873	746	585	56	1204	720	1046	342	55	180	62	102	207	145	59	49.3153859528489	19.1515771391246	35.6067935888233	5.41503024632216	116.534276711934	65.1647677485317	110.000947583848	76.0619136871658	47.9007988697061	65.5813910046086	63.9657409301924	44.5359705638178	10.3585446166596	93.6134	57.1326085598532	82.3037839157667	28.1522816461583	6.01409417594314	21.5150370791415	6.60773128631307	25.1262546700231	28.8777250485248	23.6024605300579	9.24258030332854	470.060349453364
109417695	139	143	50	4	1539	1208	1568	987	654	874	1068	421	0	1516	1027	1250	80	77	71	11	8	8	5	0	11.9860328376737	14.2611233210733	5.75950033557694	0.401817553390478	134.85224337101	77.0489963675406	111.963580930283	86.6197700852314	55.5128728272666	77.9517400026378	108.724610589121	38.0526714909916	0	139.945372864044	96.7542390248504	116.773993227714	7.81853672543722	9.99646065649275	10.0757165946783	1.39187863932425	2.3397290828809	1.32504497499609	0.966289550307161	0	576.228931450299
109427517	674	798	532	464	1001	641	795	569	314	131	343	159	238	280	154	282	355	549	331	350	111	393	234	17	58.8540822763851	80.5891586695024	62.055812819218	47.2001008733624	88.8197744337238	41.4013129326889	57.4849135995024	50.5671145779788	26.9899223610363	11.8315517972742	35.3595525588512	14.5531234356258	52.9287581597773	26.1741993751838	14.6918441038501	26.6772623395829	35.1333756409877	72.1745214381275	47.5665464728842	44.8469344367951	32.874154944378	65.9157526570708	45.7940620915986	3.20179981923573	190.537289543807
109413322	330	684	439	396	435	519	472	294	171	127	209	151	503	239	347	211	291	213	221	275	294	399	590	419	24.5882366726603	58.9422325543933	43.6950364293838	34.3729559507136	32.9352978047065	28.6035667653593	29.1222886598433	22.2946154774217	12.5419437005756	9.78747991879557	18.384663117416	11.793230453784	95.4507800318415	19.0638242320817	28.2476169047793	17.0322238355204	24.5743061470993	23.893948387988	27.0995856284326	30.0672812863734	74.2977562896381	57.1039710037453	98.5240083235516	67.3373508655042	294.961566906935
115253692	92	158	94	246	1068	1097	936	485	407	548	241	443	62	311	177	318	322	148	147	187	125	299	153	115	13.9352948989311	27.6784941306035	19.0199920292513	43.4081916805812	164.383597990423	122.906358852476	117.401661676998	74.7668848130102	60.684536227127	85.8544109826716	43.0964328157534	70.3354800072817	23.9176263975361	50.4298184562545	29.2914248326462	52.1832245736438	55.2788549697976	33.7508663108311	36.6439770778844	41.5640601571894	64.2174820239722	86.9920357638675	51.9393347626288	37.5711713824534	143.580445166159
115262057	187	22	174	48	671	196	529	196	434	105	133	292	194	172	87	196	157	146	227	156	239	243	503	92	12.5643975915841	1.70954202038008	15.6172101122704	3.75707229882225	45.8122347479541	9.74082014336846	29.4324079994888	13.4027941294228	28.7041760855585	7.29697875161591	10.5498831773004	20.5648387671816	33.1970770307461	12.3716376229589	6.38643081822386	14.2669648566368	11.9556872930546	14.7688878661656	25.1005277752585	15.3805789932262	54.4644207073976	31.3607404022573	75.7433771765382	13.3326491442792	135.748417904272
109431675	112	122	184	102	107	96	50	60	82	57	53	59	256	44	56	136	397	210	778	290	288	483	786	420	7.30491625690984	9.20267499476301	16.0313162881713	7.75007028968576	7.09152910238683	4.63135253853629	2.70045709772518	3.98279249726733	5.2646119226212	3.84526073051563	4.08102291871345	4.03358881119142	42.5241103162261	3.07219356216746	3.99047083394127	9.6097387922601	29.3469218965871	20.6210790261414	83.5090893087876	27.7551282623943	63.7095635825815	60.5096051772205	114.893743686437	59.0847045462698	123.95566460957
109429681	135	15	96	18	581	335	562	223	213	74	38	54	213	129	35	75	80	51	120	50	244	458	246	219	9.02665046906647	1.15995502746902	8.57469	1.40208264394577	39.4755221122352	16.5682658048345	31.1171083323896	15.1752876375792	14.0193459442058	5.11774090806182	2.99966253803479	3.78467865123455	36.2719173209863	9.23381665760052	2.55682	5.43287329576375	6.06258268835935	5.13402414199451	13.2047759033647	4.9058118018953	55.334706059363	58.8217993026519	36.8641801993853	31.583883656192	109.537560489104
109410292	174	54	101	195	269	252	245	225	78	67	141	118	67	112	123	116	194	272	66	273	96	92	118	62	10.2896258790649	3.69318557889707	7.97858453165257	13.4336243047572	16.1644714739313	11.0227578236846	11.9973817857926	13.5416649869631	4.54046393702343	4.09806513777151	9.84385922071875	7.31433313536252	10.0907440579088	7.09033962526382	7.94683768677667	7.43162490051118	13.0025010264618	24.216652688038	6.42319642936357	23.6897787746694	19.2546883087768	10.450044338336	15.6389992664268	7.90807145119656	76.5287646124172
115255504	388	31	94	74	220	205	137	237	281	121	377	36	11	236	6	86	116	60	15	32	18	121	19	34	16.0187625450121	1.48018489119906	5.18416997330461	3.55907556181518	9.22951355097779	6.26023286108747	4.68368699473117	9.95829058917759	11.4198092467285	5.16697459912902	18.375304031126	1.55790916386742	1.15661274907006	10.4305670791602	0.270637132598229	3.84654790076956	5.42787775239633	3.72943774036098	1.0191671778374	1.93863137983803	2.52048818865637	9.59538882408817	1.75803474789297	3.02764334371245	53.2503669070211
109406531	106	31	107	67	290	80	234	45	66	14	37	28	69	25	14	23	72	22	27	60	157	454	211	116	7.2061838222648	2.43735169584254	9.71711604845065	5.30618667268868	20.0334783890833	4.02280375517547	13.1730210936789	3.11351667416789	4.41670810591135	0.98442180533611	2.96959443292135	1.99526183487001	11.9466630202577	1.81944176266964	1.03983971780113	1.69395848601117	5.54762118638552	2.25173368555981	3.02078744029482	5.98547668270612	36.2004564807891	59.2836989834188	32.1483392100322	17.009283476945	33.1702225175912
109404182	52	120	165	21	188	162	159	52	109	57	96	54	17	98	46	69	95	116	109	81	2	28	2	2	4.19587709065745	11.1984443306121	17.7851486413908	1.97399914298517	15.4147383183291	9.66882762371263	10.6239641722445	4.27033522662612	8.65767350752348	4.75716251590661	9.1450607037578	4.56725823215572	3.49354536919091	8.46533539371451	4.05523606902151	6.03175872121734	8.68796074944721	14.0919883838858	14.4744757826242	9.59074745093425	0.547349005662268	4.33967708808591	0.361681275605625	0.34807911723687	38.1610622055759
109417694	17	33	0	0	101	119	176	37	95	142	312	136	10	209	50	130	40	36	62	8	0	13	0	0	1.4550186689364	3.26655984563332	0	0	8.78415339218975	7.53365962230073	12.4739032392171	3.22300203263994	8.0038426341963	12.5707649760534	31.5260952637599	12.2011550404938	2.17980525987857	19.1498161909453	4.67550519244978	12.0542016503613	3.88020317043074	4.63892144209957	8.73309662853052	1.00474916309449	0	2.13718917667817	0	0	62.2851992889036
109428446	52	41	138	34	164	174	129	155	76	60	75	36	13	113	20	16	45	99	58	40	12	4	3	8	3.80877072068163	3.47314070543622	13.5025163964794	2.90113977970209	12.2063052733485	9.42692655162964	7.82422363896787	11.5545329527032	5.47961909293439	4.54555016310326	6.48542878646663	2.76392580185599	2.42506224617032	8.86050773652496	1.6004804624844	1.26962926592271	3.73567280313341	10.9172072220355	6.99143640397837	4.29921831716467	2.98111	0.562757701469707	0.49246952054891	1.26386309376357	27.039644498441
109417693	3	0	1	0	6	73	0	29	96	40	47	5	24	60	0	56	117	86	30	41	27	88	2	120	0.257086571120641	0	0.114475428506132	0	0.522478327457224	4.6272225327831	0	2.52927089296065	8.09812846488776	3.5454539320152	4.75501553755149	0.449128417278432	5.23802335897373	5.50437567505415	0	5.19902157838448	11.3636756559832	11.0956171052038	4.23093471097262	5.15572821949558	7.84759939135628	14.4850760231893	0.384118079303244	22.1803268750442	25.7338249955882
109419784	4	39	17	13	43	34	79	18	78	41	43	36	5	23	33	52	75	48	62	57	0	16	10	0	0.470668430035746	5.30733767082843	2.67213342656052	1.78199581918869	5.14141222970258	2.95919363114952	7.69754484677297	2.15559314545457	9.03451768048274	4.98990931164286	5.97337085434266	4.44017381797308	1.49838402446508	2.89722079114577	4.24236384259387	6.62878414435538	10.002099526845	8.50337218347382	12.0061481758503	9.84187750280741	0	3.61622155015969	2.6371309362727	0	18.1369138704612
115266234	131	152	76	53	20	18	4	20	62	14	43	30	4	25	83	8	24	4	19	7	0	8	0	0	9.50446172911206	12.7543066241649	7.36586853841559	4.47961150054779	1.47450116222172	0.965979977345706	0.240317988780754	1.47681276421782	4.4279551344469	1.05060142250156	3.68316039023019	2.28149687600683	0.739118842320172	1.94175717528608	6.57920195998905	0.628813234120331	1.97352	0.43692922546386	2.26864615419589	0.74525052814086	0	1.11487502623095	0	0	19.2556733436691
109412993	9	22	32	18	6	13	7	6	21	16	26	19	70	10	45	42	37	98	104	27	15	56	36	57	0.451114171966409	1.27533323436192	2.14263443543553	1.05105324469955	0.305600531154225	0.481977431044608	0.290544099643495	0.306079626604216	1.03614025759472	0.829502429377141	1.5385558102234	0.998251463309421	8.93593607623662	0.536590081530436	2.46431017509164	2.28070286221583	2.10194097361922	7.39545519210382	8.57895189193443	1.98589255394284	2.55005850243234	5.39152915442894	4.04411109907944	6.16236440066087	38.926386555417
115255347	16	28	10	45	19	40	14	191	18	20	10	16	17	33	9	11	25	10	17	6	21	28	69	54	1.21844484423807	2.46604477872208	1.01727889058371	3.9921482116758	1.47027436726937	2.25312492572121	0.882844033756859	14.8032976043691	1.34931605761429	1.5753229708954	0.899045842798682	1.27716870324645	3.29710566265426	2.69028636907553	0.748802518473269	0.907515461371019	2.15774804199118	1.14651770298124	2.13055007018548	0.670478975703354	5.42400536151319	4.09565996405903	11.7763742350444	8.86968528950225	13.8862
109428444	38	28	35	11	89	93	54	40	10	19	49	17	0	57	18	6	18	22	2	3	0	22	0	12	2.89380650506542	2.46604477872208	3.56047611704299	0.975858451742973	6.88707466773549	5.23851545230182	3.40525555877646	3.10016703756421	0.74962003200794	1.49655682235063	4.40532462971354	1.35699174719936	0	4.64685827385773	1.49760503694654	0.495008433475101	1.55357859023365	2.52233894655873	0.250652949433586	0.335239487851677	0	3.21801854318924	0	1.97104117544494	12.2996823351483
109422153	27	12	34	10	57	83	66	45	24	21	62	13	12	26	5	13	12	20	10	15	1	2	0	6	1.87051753952772	0.961471248445734	3.14652421542833	0.807060833163925	4.01265451689064	4.25319702941872	3.78627378913549	3.1728514954409	1.63668293447832	1.50477315078459	5.07090711373531	0.94402558801272	2.11727523938457	1.92827978345762	0.378448614875323	0.975701176714296	0.942223859138698	2.08604123691873	1.14013152024204	1.52488573461119	0.234970285279288	0.266138672259746	0	0.896556843595067	10.7866734764355
115259235	78	2	28	23	35	25	49	25	49	9	11	25	1	30	6	23	36	7	15	18	0	17	0	11	8.80311468039896	0.261053059558931	4.22137495184051	3.02397254334673	4.01391983049246	2.08699377821603	4.57939278621103	2.87158037486799	5.44368677819099	1.05060142250156	1.46565038784354	2.95749595037922	0.287435105346734	3.62461339386736	0.739829939275876	2.81219251926037	4.60488817432001	1.18941844709606	2.78605668059145	2.98100211256344	0	3.68528133670787	0	2.67770667312285	9.25964525147697
115255341	87	35	1	102	2	0	41	2	2	2	0	36	0	0	3	4	120	13	5	1	0	0	0	0	7.31039113549133	3.40131176140652	0.112247196321098	9.98457960678493	0.170769477668501	0	2.85282595440705	0.171037196050531	0.165427097087884	0.173822133163276	0	3.17078105979343	0	0	0.275411145277881	0.364130291291092	11.4281896296993	1.64459735229341	0.691430125110287	0.123301790543987	0	0	0	0	1.06750662281763
109417698	0	0	0	0	0	45	3	80	42	6	9	4	9	31	0	7	1	2	6	1	13	58	69	57	0	0	0	0	0	2.14662217187935	0.160211992520502	5.25088982833004	2.66629556482824	0.400229113333929	0.685239142368407	0.270399629748957	1.47823768464034	2.14024790875977	0	0.489076959871369	0.0730934630844446	0.194190766872827	0.63681295556376	0.0946349877004267	2.84355729925757	7.18475016904392	9.97308256880047	7.92879378535078	8.82874051390103
115255008	0	23	14	7	41	11	14	12	37	14	17	6	9	10	22	13	29	46	21	55	0	13	4	6	0	2.47280139054611	1.73854742296527	0.75807234921279	3.87299659245209	0.756373734317649	1.07771135749323	1.13533708064767	3.38580062640033	1.34612726005584	1.86573187753874	0.584652766072274	2.13081098283958	0.995183219850526	2.2344258192935	1.30925178086696	3.05546415873454	6.43809039081876	3.21277707123924	7.50265673013948	0	2.32128084196404	0.833375967478909	1.20305137693712	9.9824632655208
115255501	11	4	1	6	3	42	13	11	52	10	30	34	41	46	1	2	23	25	13	8	0	15	0	3	0.666470625601055	0.280288548158011	0.0809361362946865	0.423494552981281	0.184700671899352	1.88224870439526	0.652231453761098	0.67829751170566	3.1013227359318	0.62667453272023	2.1458804721537	2.15928335914003	6.3266	2.98362913053081	0.0661953103562626	0.131278552386525	1.57939585627993	2.28046393992102	1.29624952928571	0.711256644401102	0	1.74565958054584	0	0.392047005729948	21.5176112305142
115255370	1	6	0	1	28	24	12	11	26	27	61	29	0	31	38	38	7	0	15	0	0	0	0	0	0.0704083507724217	0.488576368348826	0	0.082022390485671	2.00327741998889	1.24989865910039	0.699641361832653	0.788235640514222	1.80199180375242	1.96626321275522	5.07049024918682	2.14025028042122	0	2.33660092791205	2.92312012704719	2.89856620254041	0.558594997700388	0	1.73809040624054	0	0	0	0	0	16.295241369557
109415316	44	79	3	42	17	41	19	11	6	21	4	1	0	0	2	10	7	1	0	9	0	0	0	0	3.49724517001244	7.26202	0.318528867811079	3.88893732196849	1.37303376348655	2.4104417897812	1.25053848707315	0.889826425022385	0.469439840527872	1.72641982892086	0.375343880054501	0.08331357982196	0	0	0.173676993800091	0.861090619796541	0.6305888293948	0.119665311461909	0	1.04969694642625	0	0	0	0	1.81368077987057
109417558	0	18	0	0	33	18	26	7	37	17	17	18	0	18	5	30	5	0	2	0	7	10	3	0	0	0.915264323393122	0	0	1.47431344724244	0.585367879333617	0.946586705649461	0.313223432869114	1.60130481566865	0.773071447747808	0.882392606627172	0.829529608895671	0	0.84720435278682	0.240173945913875	1.42893904889216	0.249150537757607	0	0.144711791939059	0	1.04383043982441	0.844494768437196	0.295607102404597	0	8.00122761724872
109414674	9	4	11	5	12	6	3	3	7	4	2	4	21	14	0	30	6	5	14	9	25	6	21	2	0.491800102032999	0.252791886788079	0.802958187607096	0.318291001053969	0.666325208750827	0.242513960557255	0.135749243662546	0.166842454691697	0.376529872090064	0.226078787120589	0.129024458768735	0.22911234451039	2.92256010594638	0.81897910228522	0	1.77599940333037	0.371596988750507	0.411349508150311	1.25901548730525	0.721666650668048	4.63341325995749	0.629763266399447	2.57182856419569	0.235724465470539	13.8534047247174
115255365	2	11	22	0	9	30	12	3	10	2	17	10	0	16	8	6	0	2	5	0	0	0	1	0	0.175528823653737	1.11652426744011	2.57926086184338	0	0.802638	1.94750728173044	0.872106958015035	0.267965518081709	0.863920418082848	0.181552469453891	1.76142158197114	0.919942831833332	0	1.50327040884156	0.76709177947791	0.57048621240396	0	0.264267231665562	0.722179876544671	0	0	0	0.196695789020594	0	4.55932135673923
109424792	8	9	8	1	2	11	10	3	3	4	1	3	2	9	4	8	7	16	11	3	13	20	6	1	0.438195667614564	0.570134913580727	0.585358892155068	0.0638096471581628	0.111318406537278	0.445666680886608	0.453573999443453	0.167239383608489	0.161753854646598	0.22661664307726	0.0646657081219987	0.172243063121213	0.279001244206504	0.527739111113439	0.2393740009711	0.47472656533113	0.434561215498875	1.31945003217001	0.991579887588773	0.241127847328684	2.41510695281908	2.10420504554296	0.736556317014468	0.118142634557796	3.87075846259041
109424803	16	2	1	4	19	13	14	13	5	6	8	12	4	5	6	12	2	2	5	5	0	1	0	0	1.28205275374006	0.185341615371306	0.107038509716871	0.373382668521779	1.54702882959782	0.770492923410058	0.928932179370616	1.06015282888398	0.394376664171231	0.497268422715357	0.756783832406872	1.00788168257935	0.816289023072858	0.428898568647878	0.525262091458047	1.04169988204621	0.181631320100789	0.24127414306357	0.659345200511201	0.587900648649403	0	0.153909661393832	0	0	4.86817375220987
115255011	0	0	0	0	15	0	1	4	4	0	0	6	5	36	11	0	21	8	0	28	0	0	0	0	0	0	0	0	1.67375807603546	0	0.0909311308900149	0.447035215114584	0.432372253755931	0	0	0.690615270575039	1.39833294493006	4.23198104365054	1.31969664843805	0	2.61358518001946	1.32259657437709	0	4.5117869811771	0	0	0	0	8.86362686746225
109414646	8	4	10	8	3	8	19	4	8	4	1	8	0	5	5	1	2	2	0	0	0	7	3	0	0.538037718463452	0.311128476046867	0.898414755364582	0.626788432844738	0.205023141154101	0.397971627581137	1.05814795060036	0.273792746160734	0.529624435467343	0.278250814917649	0.0793996669346061	0.563968848025575	0	0.359990814191305	0.367393640730961	0.0728615139827843	0.152450046666875	0.202510527089384	0	0	0	0.90427545944536	0.452189637660781	0	1.68197348373127
115256453	4	1	2	0	5	5	5	3	11	4	5	7	7	8	2	7	2	2	5	4	0	5	8	7	0.281920784113248	0.0815124859439113	0.188300398726414	0	0.358093139396703	0.260661263728206	0.291814700662344	0.21519271707174	0.763159087688083	0.291595496857577	0.416038050723676	0.51713929189488	1.25650203194429	0.603609087631789	0.154005415930897	0.534491249002282	0.159761	0.212222766653875	0.579954655959853	0.413690089090437	0	0.676888408783079	1.26367008946292	1.06412758698129	4.98081885999155
115255349	0	0	0	0	0	4	0	5	6	1	23	0	0	8	0	0	0	24	3	1	12	4	0	0	0	0	0	0	0	0.319809750802682	0	0.550049198566263	0.638408797212396	0.111801090344454	2.93505404172509	0	0	0.925722857400865	0	0	0	3.90569598724502	0.533667195155545	0.158613570934518	4.39935	0.83048593503276	0	0	1.20695796397391
115255352	1	0	0	0	0	0	0	0	3	0	0	0	0	0	0	1	2	0	0	0	5	1	5	34	0.0674517501052204	0	0	0	0	0	0	0	0.19919102608336	0	0	0	0	0	0	0.0730749754495307	0.152896677662969	0	0	0	1.14387	0.129560671993636	0.755857353316442	4.94653058010833	0.150274049726202
109427516	1	1	8	0	11	0	2	4	6	1	0	1	0	0	0	1	1	4	5	4	0	0	0	0	0.0689327266544368	0.0797227906437455	0.736664234538464	0	0.770507792953385	0	0.114163036586466	0.280623902502069	0.407128963491737	0.0712983001298466	0	0.0722549908835162	0	0	0	0.0746794160282629	0.0781268452728943	0.415126369901791	0.567221120599457	0.404607073162303	0	0	0	0	NA
109417697	0	0	0	0	0	0	0	0	0	0	0	0	5	0	0	0	0	0	0	0	36	0	0	1	0	0	0	0	0	0	0	0	0	0	0	0	1.03476637924824	0	0	0	0	0	0	0	9.92182762264026	0	0	0.175268073149859	1.72214447523263
115255340	1	0	0	3	0	2	1	2	2	0	2	0	0	1	1	1	9	3	1	5	0	0	0	2	0.0604821296915461	0	0	0.211376440629886	0	0.0894739188979483	0.0500837840015932	0.123110836386635	0.119072744138564	0	0.142808157516358	0	0	0.0647479100130421	0.0660793816165844	0.0655243212437123	0.616942110920281	0.273176415920487	0.0995368761542304	0.443756881905241	0	0	0	0.260906939014677	0.456613936527216
109417559	0	0	0	0	3	2	7	2	0	0	3	5	0	2	1	3	0	0	0	0	0	0	0	0	0	0	0	0	0.275240216948054	0.133567601805826	0.523359175566975	0.183781143991551	0	0	0.31977826643859	0.473199352060675	0	0.193312714339592	0.0986439919034502	0.293446175922821	0	0	0	0	0	0	0	0	0.908031781476358
115256454	0	0	0	0	8	3	0	2	0	0	0	1	0	0	1	0	2	1	0	0	0	0	0	0	0	0	0	0	0.810230941665267	0.221167132860296	0	0.202875288821842	0	0	0	0.104472584221188	0	0	0.108892718334978	0	0.225925249533738	0.150056501674457	0	0	0	0	0	0	NA
109413318	0	1	0	0	0	0	0	0	1	0	0	1	0	1	0	0	11	0	0	0	0	0	0	0	0	0.0950979002678965	0	0	0	0	0	0	0.0809411153608573	0	0	0.0861898819824801	0	0.0880263252796358	0	0	1.02513581975933	0	0	0	0	0	0	0	NA
109417692	0	0	0	0	0	0	0	0	0	0	0	0	0	4	0	0	0	3	0	1	4	0	0	2	0	0	0	0	0	0	0	0	0	0	0	0	0	0.267663758316359	0	0	0	0.282323499530494	0	0.091723141925029	0.848019454926518	0	0	0.269643189461322	0.603478981986954
109424779	0	0	0	1	0	4	0	0	0	1	0	1	0	0	0	0	0	1	2	0	0	0	0	0	0	0	0	0.0969445362246305	0	0.246214976822788	0	0	0	0.0860733695543449	0	0.087228314295522	0	0	0	0	0	0.125288139349878	0.273906295344894	0	0	0	0	0	NA
109414675	0	0	0	0	0	0	0	0	0	0	0	0	0	0	2	0	0	0	0	0	0	0	0	0	0	0	0	0	0	0	0	0	0	0	0	0	0	0	0.150925307612279	0	0	0	0	0	0	0	0	0	0.310940282608552
109424791	0	0	0	0	0	0	0	0	0	0	0	0	0	2	0	0	0	0	0	0	0	0	0	0	0	0	0	0	0	0	0	0	0	0	0	0	0	0.138598150393429	0	0	0	0	0	0	0	0	0	0	0.301739490993477
109413319	0	1	0	0	0	0	0	0	0	0	0	0	0	0	0	0	0	0	0	0	0	0	0	0	0	0.0564938021393444	0	0	0	0	0	0	0	0	0	0	0	0	0	0	0	0	0	0	0	0	0	0	NA
115255342	0	0	0	0	0	0	0	0	0	0	0	0	0	0	0	0	0	0	0	0	0	1	0	0	0	0	0	0	0	0	0	0	0	0	0	0	0	0	0	0	0	0	0	0	0	0.147411253468315	0	0	NA
109398253	0	0	0	0	0	0	0	0	0	0	0	0	0	0	0	0	0	0	0	0	0	0	0	0	0	0	0	0	0	0	0	0	0	0	0	0	0	0	0	0	0	0	0	0	0	0	0	0	NA
109398226	0	0	0	0	0	0	0	0	0	0	0	0	0	0	0	0	0	0	0	0	0	0	0	0	0	0	0	0	0	0	0	0	0	0	0	0	0	0	0	0	0	0	0	0	0	0	0	0	NA
109403733	412	382	656	339	81	177	289	249	280	210	172	297	108	625	362	616	1150	765	1113	985	76	398	222	152	3.2133111956178	3.44568814791809	6.83460706488464	3.08009080369515	0.641947457211163	1.02109988270765	1.86648056733489	1.97648776045792	2.14965563831003	1.69405920430469	1.58372569625074	2.42803204121377	2.14524737161221	5.2183627791112	3.08462970616785	5.20489219895628	10.1654882348641	8.98280308042061	14.2859020199108	11.2730082147414	2.0104074589185	5.96236573987697	3.88047742580669	2.55698227766055	280.340917383974
109399467	885	972	1162	1533	78	230	510	231	343	56	206	360	106	155	138	182	154	421	194	234	25	31	51	56	29.8037415969551	37.8574030281483	52.2742472095784	60.1420080189457	2.66919937352355	5.72921002870187	14.2222318275026	7.91732931751999	11.3704310861873	1.95060468887662	8.19012790639646	12.7078597325704	9.09141401952867	5.58801928396323	5.07744818393332	6.64009606269046	5.87791186756206	21.3454093286337	10.7519238606618	11.5635557325962	2.85550188229462	2.00525303352803	3.84923397558243	4.06765493999673	108.699029977085
115267584	567	825	1360	622	12	24	319	52	138	16	57	156	64	48	201	260	279	664	200	322	8	10	60	15	19.4744036425121	32.7711809476142	62.3985010995932	24.8874123676418	0.418814054630057	0.609721822266277	9.07281071318368	1.81770609348183	4.66568577455524	0.568400968514023	2.31127653042511	5.61627157383599	5.59833824277517	1.7649037470288	7.54251288664049	9.67453081237347	10.8607581356538	34.3355541315289	11.3049341191577	16.2287474531798	0.931935850515965	0.659722168679679	4.61858535930007	1.11122224398842	99.6059483977929
109398011	304	367	402	637	106	217	246	141	186	62	110	158	36	165	113	220	68	185	162	110	61	51	87	62	8.9809495298352	12.539256071252	15.8645904795248	21.9228168294801	3.18209711895034	4.74184981560653	6.01802292862941	4.23942538422769	5.40899908639023	1.89449768916449	3.8365185515836	4.89269509696953	2.70862713473021	5.21832706747542	3.64725401201615	7.04120208266479	2.27683949081006	8.22839768912478	7.87627041746674	4.76858	6.1121419332038	2.89400193934801	5.76029254852482	3.95065331693652	87.9213651357843
109410296	47	28	62	58	3	22	33	22	44	40	21	101	122	35	6	47	61	89	34	17	162	819	338	174	1.31376682681669	0.90518114702587	2.31508138944089	1.88867259160409	0.0852119651822183	0.454864981463386	0.763843579070838	0.625867392427723	1.21067730624738	1.15646939263628	0.693003891857001	2.95926733605569	8.68516985253279	1.04733871437527	0.18323590564016	1.42329114465197	1.93252490358958	3.74546129250323	1.56407034695122	0.697296325803994	15.3585555065152	43.9728186691603	21.1745285528984	10.4905495827051	55.2964674730191
109426249	2	11	1	26	57	35	16	23	8	4	28	50	55	14	32	59	27	10	13	14	361	465	534	296	0.0727824995866656	0.462963434391656	0.0486128532012343	1.10224609680059	2.10780640323497	0.942116053306373	0.482155374750848	0.851851746188447	0.286577605492603	0.15056037245544	1.2029593373928	1.90725766241526	5.09750560904692	0.545410740404909	1.27228921064092	2.32607888132711	1.11361626554946	0.547888069865114	0.778569264165282	0.747606430758798	44.557323586336	32.5034823901422	43.5526759231911	23.2336392015303	34.8969791200959
115266540	34	60	38	136	32	90	94	79	31	10	71	50	62	52	68	44	36	70	49	51	44	300	44	117	1.24253975220283	2.53594400714391	1.85510763189726	5.7899996026647	1.18833871444239	2.43283846146326	2.84465293386403	2.93831043310302	1.11518870052737	0.377994162593155	3.06327275866173	1.91533071072178	5.7706019244849	2.03438618424047	2.71505844381877	1.74204555230373	1.49110664692267	3.85145020964439	2.94702884435896	2.73495114454233	5.45379707652478	21.0587504954736	3.60379988476461	9.22243908717117	46.3838460553586
109410297	90	208	286	14	117	181	140	17	10	95	26	10	79	44	24	78	91	49	15	11	31	2	14	12	3.2908169876639	8.79592648745732	13.9695171400315	0.596344897263211	4.34716351119386	4.89529856644883	4.23895997150594	0.632629374698286	0.359928728973638	3.59284552110116	1.12235569427626	0.383268929937974	7.35675620608993	1.72231497212035	0.958763203466038	3.08980647914501	3.77118158055747	2.69744236493358	0.902629268672296	0.590203700422831	3.8444820577697	0.140465990599771	1.14727062119053	0.946391924896011	49.3008107804783
109433460	0	88	0	0	64	0	172	245	0	38	60	125	109	0	20	0	0	0	0	0	0	226	307	183	0	3.72135351392425	0	0	2.37793559586672	0	5.20786510785015	9.11730569418118	0	1.43713820844046	2.59005160217598	4.79086162422467	10.1504610944785	0	0.798969336221698	0	0	0	0	0	0	15.8726569377741	25.1580057646779	14.4324768546642	40.6521523861568
115266526	18	27	0	45	25	34	34	20	40	6	61	38	38	11	103	16	66	93	89	23	9	27	19	13	0.67642582042406	1.17346048861583	0	1.97001002610987	0.954655268250187	0.945074353364944	1.05802674930025	0.764921518789645	1.47966347993733	0.233212938183154	2.70628451275967	1.49683407664895	3.63688292162331	0.442526248957473	4.22886471274884	0.651393034692661	2.81103619781667	5.26169285985695	5.50420512435455	1.26830448967607	1.14711010327043	1.94890830211102	1.60021334778288	1.05370631572685	33.1656745621917
109431516	9	8	3	14	51	39	21	54	16	48	25	12	4	50	64	93	14	14	13	13	2	6	2	7	0.162137540159027	0.166681765727768	0.0721965535023025	0.29381729549562	0.933619984718165	0.519690845054358	0.313278379740795	0.990088557419273	0.283737243205509	0.894408722755634	0.531712688718313	0.226602506620605	0.183526640033595	0.964294643125901	1.25967914543373	1.81509547783247	0.285853778165926	0.379720443204377	0.385426307612338	0.343662737024789	0.122204159845305	0.20762148375819	0.0807509577251994	0.271999226719265	32.8467785230334
109399470	18	47	42	21	7	21	54	13	10	0	5	9	25	3	13	23	48	11	23	5	7	13	17	16	0.685375224883915	2.06971615357032	2.13628567022579	0.931501249391019	0.270840015023306	0.591445293001818	1.70262777938823	0.503777143604183	0.37481001600397	0	0.22476146069967	0.359203697788065	2.42434239901049	0.122285744048888	0.540801818897361	0.94876616416061	2.07143812031154	0.630584736639683	1.44125445924312	0.279366239876397	0.904000893585531	0.950778205942274	1.45071276808518	1.31402745029663	14.5407465933116
109419766	1	35	34	4	23	43	50	38	8	4	11	2	1	16	8	7	9	6	11	53	0	7	8	0	0.0352760940284707	1.42792557092756	1.60218827516959	0.164379908205196	0.824455501736638	1.12198832007218	1.46056387461234	1.36427932988621	0.277795860686906	0.145946673605937	0.458109314280002	0.0739525034374701	0.089841820465884	0.604225644411801	0.308325449667577	0.267518602667128	0.359830383386599	0.318659312544633	0.638601756000737	2.74349632627136	0	0.474305871731555	0.632480432928324	0	5.05402430151196
115267571	25	20	30	23	0	3	11	8	10	8	3	11	0	4	7	20	29	29	17	16	0	1	5	6	1.1706880018262	1.08314896576316	1.87662092290053	1.25469233662929	0	0.103911066489617	0.426544064154585	0.381268000416371	0.460952792563526	0.387476050061593	0.165851100898659	0.539928481029231	0	0.200520985043781	0.358127848571509	1.01462745573314	1.53912533555238	2.04453255196716	1.31010773807338	1.09943399948102	0	0.0899458495738871	0.524744359183753	0.606011642755446	4.69725096564092
115266525	12	3	17	9	9	21	24	11	19	0	4	5	0	2	19	3	3	30	21	2	11	26	9	8	0.397147630710564	0.11482832231677	0.751577537801162	0.34699362031528	0.302671920410055	0.514078467419884	0.657736632446414	0.370512296763034	0.618984284216235	0	0.156288371714117	0.17345352387466	0	0.0708597156060317	0.687010264646214	0.107564122942481	0.112529610393062	1.49481297068134	1.14379174122221	0.0971289619809842	1.23474802043985	1.65281424588336	0.66755930696352	0.571069907723547	3.70649432495333
109426250	8	7	7	6	4	11	19	4	6	1	0	2	15	6	2	8	1	14	49	19	10	24	6	29	0.274225675862018	0.277506527828899	0.32053119981717	0.239594933200327	0.139327553988593	0.278901084167748	0.539314116757602	0.139545980301277	0.202453211622194	0.035454539320152	0	0.0718605467645491	1.30950583974343	0.220175027002166	0.074900897078054	0.297086947336256	0.0388501731828487	0.722505299873737	2.76421067783545	0.955695962638205	1.16260731723797	1.58019011162065	0.460941695163893	2.14409826458761	7.58478457909647
115260746	0	2	2	1	18	12	21	9	14	2	8	9	0	8	6	13	7	5	1	8	0	11	2	0	0	0.0880730278115028	0.101727889058371	0.0443572023519533	0.696445752917072	0.337968738858182	0.662133025317644	0.348768791725973	0.524734022405558	0.0787661485447698	0.359618337119473	0.359203697788065	0	0.326095317463701	0.24960083949109	0.536259136264693	0.302084725878766	0.28662942574531	0.0626632373583964	0.446985983802236	0	0.804504635797309	0.170672090362963	0	4.09334145824018
115255036	1	2	0	0	2	2	12	10	21	5	0	0	0	3	0	6	10	0	2	29	15	0	5	12	0.0345525723400429	0.0799221973236949	0	0	0.0702213660047562	0.0511151652733651	0.343345760859346	0.3516572665171	0.714257766365944	0.178691587619075	0	0	0	0.110968654179431	0	0.224598623892905	0.391611300467434	0	0.113727976556409	1.47036922610683	1.75786924279728	0	0.387192561178607	0.894314330229397	1.35425353484742
109398012	1	1	2	1	5	10	8	20	6	7	4	0	14	6	1	9	3	2	11	1	1	0	6	7	0.0375792122457811	0.043461499578364	0.100399559712669	0.0437780005802194	0.190931053650038	0.277963045107337	0.248947470423588	0.764921518789645	0.221949521990599	0.27208176121368	0.177461279525224	0	1.33990423428227	0.241377953976803	0.0410569389587266	0.366408582014622	0.127774372628031	0.113154685158214	0.680295015369664	0.0551436734641768	0.127456678141159	0	0.505330530878805	0.567380323852918	7.23515959247187
115264874	0	0	1	0	0	0	0	0	9	10	5	1	0	15	0	1	30	0	1	3	0	4	0	0	0	0	0.0279428211314181	0	0	0	0	0	0.185316424024252	0.216356440733211	0.12347585999673	0.0219259542293408	0	0.335896940800549	0	0.0226616519867715	0.711233485434041	0	0.0344249280945279	0.0920842566570173	0	0.160714873557218	0	0	2.41332023217728
115266530	0	0	1	0	2	1	0	0	0	2	2	0	3	3	1	2	0	0	2	0	1	8	2	0	0	0	0.0507799644336503	0	0.0772550966667626	0.0281175606443195	0	0	0	0.0786360998680311	0.0897561452304242	0	0.290440755870447	0.122083841334443	0.0415314550391521	0.0823651897196692	0	0	0.125119551533441	0	0.128929760277078	0.584128247095139	0.17039029824899	0	1.94191416238647
115266528	1	1	2	1	0	0	0	0	0	1	2	2	0	0	4	0	8	2	0	0	0	0	0	0	0.0306299743271599	0.0354244950000146	0.0818334327059358	0.0356824678786888	0	0	0	0	0	0.0316811071973864	0.0723223573763551	0.0642124176188765	0	0	0.133858365953241	0	0.277722745768302	0.0922298498096662	0	0	0	0	0	0	0.621880565217104
115256143	0	0	1	0	0	1	0	0	1	0	0	3	0	0	2	4	1	3	1	0	0	0	0	0	0	0	0.0453401451478833	0	0	0.0251054583246823	0	0	0.0334105832447765	0	0	0.106731450907051	0	0	0.0741647703254441	0.147083586949031	0.0384683532989878	0.153300966575526	0.0558580405740202	0	0	0	0	0	0.912036481513358
115264875	0	0	0	0	0	2	2	0	0	0	0	0	0	1	2	1	0	0	0	0	0	0	0	0	0	0	0	0	0	0.065541510828388	0.0733748317252333	0	0	0	0	0	0	0.0474291938645889	0.0968090491419364	0.0479979312766642	0	0	0	0	0	0	0	0	0.612084077831492
[truncated: 33 more columns]
